# Supplementary material for: Global chemical modifications comparison of human plasma proteome from two different age groups
Source: Sci Rep. 2020 Sep 14;10:14998. doi: 10.1038/s41598-020-72196-z (PMC7490693; doi:10.1038/s41598-020-72196-z)
Supplement: Supplementary file 1 — Supplementary Table 1. [file 41598_2020_72196_MOESM1_ESM.xlsx]

## Sheet: data from pFind
1	O1	O2	O3	O4	O5	O6	O7	O8	O9	O10	Y1	Y2	Y3	Y4	Y5	Y6	Y7	Y8	Y9	Y10
BDMAPP[K]	0.0003	0.0005	0.0004	0.0003	0.0003	0.0004	0.0004	0.0004	0.0004	0.0005	0.00014	0.00014	0.0001	0.00028	0.0001	0.0003	0.0003	0.0002	0.0002	0.0002	1.88701e-05
Methylthio[AnyN-term]	0.0004	0.0001	0.0004	0.0002	0.0001	0.0002	0.00022	0.0001	0.00014	0.0003	0.0008	0.001	0.0003	0.0007	0.0006	0.00054	0.00076	0.0006	0.00042	0.0006	1.92967e-05
Hep[T]	0.0003	0.00026	0.00028	0.0001	0.0003	0.0003	0.0002	0.0002	0.0005	0.0001	0.0005	0.00044	0.0004	0.00034	0.0006	0.0004	0.0007	0.0005	0.0004	0.00048	0.000314028
phenylsulfonylethyl[C]	0.0001	0.0006	0.0003	0.0002	0.0004	0.0004	0.0004	0.0004	0.0005	0.0003	0.0001	0.0001	0.0003	0.00022	0.0001	0.0001	0.0001	0.0001	0.0002	0.00016	0.000534438
2-succinyl[C]	0.0008	0.0009	0.0011	0.0009	0.0008	0.0012	0.0005	0.0011	0.0008	0.001	0.0001	0.0002	0.0004	0.0002	0.0009	0.0007	0.001	0.0006	0.0003	0.0002	0.00145181
EGCG2[C]	0.0004	0.0005	0.0006	0.0004	0.0004	0.0008	0.0005	0.0004	0.0004	0.0005	0.0001	0.0001	0.0003	0.0002	0.0003	0.0006	0.0003	0.0002	0.0003	0.0003	0.0019015
Xlink_SSD[K]	0.0004	0.0004	0.0004	0.0003	0.0003	0.0007	0.00028	0.0006	0.0001	0.0003	0.0001	0.00022	0.0002	0.00014	0.0003	0.0001	0.0002	0.00016	0.0002	0.0001	0.00212104
Val->Trp[V]	0.0005	0.00044	0.0006	0.0003	0.0002	0.00032	0.0003	0.00054	0.00024	0.0003	0.0001	0.0001	0.0004	0.00032	0.0001	0.00024	0.00016	0.0001	0.00018	0.0001	0.00234427
Lys->Thr[K]	0.0012	0.0007	0.0011	0.0008	0.0012	0.001	0.0007	0.0011	0.0018	0.0011	0.0003	0.0007	0.0003	0.0006	0.0008	0.0008	0.0008	0.0009	0.0007	0.0006	0.00263408
Cys->Ala[C]	0.0001	0.00038	0.0005	0.00026	0.0003	0.00038	0.0001	0.0003	0.0005	0.0001	0.0001	0.00014	0.00018	0.00014	0.0001	0.00018	0.0001	0.0001	0.0001	0.0001	0.00342964
MDCC[C]	0.00038	0.0004	0.0003	0.0003	0.0002	0.00024	0.0004	0.0003	0.0003	0.00028	0.0003	0.0003	0.0001	0.0001	0.00028	0.00026	0.0001	0.00022	0.0001	0.00016	0.00345885
Ethylphosphate[AnyN-term]	0.0006	0.0005	0.0005	0.0012	0.0008	0.00042	0.0004	0.0011	0.0001	0.0005	0.0004	0.0002	0.0003	0.0004	0.0001	0.0001	0.0002	0.0002	0.0003	0.00022	0.00363552
FMN[T]	0.0002	0.0004	0.0004	0.00026	0.0002	0.0001	0.0004	0.0003	0.0002	0.00042	0.00016	0.0001	0.0001	0.0002	0.0001	0.0001	0.0001	0.0002	0.0002	0.0003	0.00538925
Cytopiloyne[AnyN-term]	0.0007	0.0005	0.001	0.0001	0.001	0.0009	0.0012	0.0009	0.0003	0.0004	0.0016	0.0008	0.0012	0.0015	0.0011	0.0017	0.001	0.0012	0.0008	0.0009	0.00578103
Bromobimane[C]	0.0002	0.0007	0.0006	0.0004	0.0005	0.0002	0.0004	0.0004	0.0004	0.0005	0.0001	0.00016	0.00014	0.0002	0.0002	0.0005	0.0003	0.0002	0.0004	0.0001	0.00632509
Xle->Lys[I]	0.0004	0.0004	0.0006	0.0004	0.0003	0.0005	0.0005	0.0003	0.0003	0.0005	0.0001	0.0001	0.0004	0.0002	0.0003	0.0004	0.0002	0.0004	0.0003	0.0003	0.00682066
Gly->Arg[G]	0.00016	0.0001	0.0003	0.0001	0.0001	0.00018	0.0002	0.0001	0.0004	0.0001	0.0007	0.0005	0.0005	0.0005	0.0003	0.0003	0.0002	0.0001	0.0002	0.0005	0.00693044
DimethylArsino[C]	0.0002	0.0005	0.0007	0.001	0.0002	0.0003	0.00024	0.0004	0.0004	0.00026	0.0001	0.00016	0.0002	0.0001	0.0003	0.0002	0.00022	0.0001	0.0002	0.0001	0.00760353
Val->Asn[V]	0.0002	0.0006	0.0002	0.00012	0.0003	0.0004	0.0002	0.0001	0.00018	0.0002	0.0008	0.00048	0.0008	0.0006	0.0002	0.0006	0.00038	0.0004	0.0003	0.0003	0.00947564
Met->Hpg[M]	0.0002	0.0001	0.00022	0.0002	0.0003	0.0003	0.0004	0.00022	0.0003	0.0002	0.0007	0.0004	0.0002	0.0004	0.0004	0.0003	0.0005	0.0002	0.0004	0.0005	0.00966134
Gln->Arg[Q]	0.0003	0.0003	0.00024	0.0001	0.0004	0.0005	0.0003	0.0002	0.0003	0.0003	0.0003	0.0007	0.0003	0.0005	0.0005	0.0003	0.0005	0.0004	0.0004	0.0006	0.0104618
Cysteinyl[C]	0.0001	0.0006	0.0008	0.00044	0.0001	0.0002	0.0002	0.0003	0.0002	0.0003	0.0001	0.0001	0.0001	0.0001	0.00014	0.00022	0.00012	0.0001	0.0001	0.0001	0.0111077
Dipyrrolylmethanemethyl[C]	0.0005	0.0011	0.0007	0.001	0.0009	0.0008	0.001	0.0007	0.0007	0.0007	0.00038	0.0004	0.0004	0.0005	0.0007	0.0005	0.001	0.0007	0.0007	0.0004	0.0120952
Phospho[C]	0.0007	0.0015	0.0014	0.0009	0.0004	0.0008	0.0009	0.0007	0.0008	0.0006	0.0004	0.0005	0.0004	0.00066	0.00052	0.0006	0.0004	0.0008	0.0007	0.0005	0.0125538
NeuAc[N]	0.0003	0.0005	0.0005	0.00034	0.0001	0.00034	0.0004	0.00028	0.00014	0.0001	0.00014	0.00014	0.0002	0.0002	0.0001	0.0001	0.0001	0.0002	0.00026	0.00018	0.0130567
Xle->Pro[L]	0.0009	0.0007	0.0007	0.0002	0.0007	0.0004	0.0005	0.0007	0.0003	0.00028	0.0008	0.0003	0.001	0.001	0.0009	0.001	0.0012	0.0006	0.0007	0.0008	0.0155539
Asn->Met[N]	0.0001	0.0002	0.0001	0.00014	0.0003	0.0001	0.0001	0.0004	0.0001	0.0001	0.0004	0.0003	0.0004	0.0005	0.00028	0.0001	0.0006	0.0002	0.0001	0.0004	0.0160912
Formyl[K]	0.0002	0.0001	0.0004	0.0002	0.0003	0.0003	0.0002	0.0002	0.0004	0.0005	0.0009	0.0005	0.0008	0.0004	0.0004	0.0003	0.0004	0.0003	0.0004	0.0004	0.0162322
NHS-fluorescein[K]	0.0002	0.0007	0.0005	0.0005	0.0005	0.0001	0.0001	0.0004	0.0004	0.0002	0.00014	0.00024	0.00022	0.0001	0.0002	0.00024	0.0002	0.0001	0.0003	0.0001	0.0176503
Acetyl[AnyN-term]	0.00026	0.0003	0.0006	0.0003	0.0001	0.0001	0.0005	0.00024	0.0005	0.0005	0.0008	0.0007	0.0008	0.0001	0.001	0.0003	0.0002	0.00088	0.001	0.0007	0.0177707
Arg[AnyN-term]	0.0008	0.0004	0.0004	0.0007	0.0006	0.0005	0.0004	0.0004	0.0008	0.0005	0.0019	0.0018	0.001	0.0018	0.0007	0.0007	0.0004	0.0009	0.0007	0.0005	0.0182917
Val->Gly[V]	0.001	0.0005	0.0009	0.001	0.0004	0.0008	0.0006	0.0007	0.0007	0.0004	0.0001	0.0003	0.0002	0.0002	0.0005	0.0007	0.0006	0.0006	0.0007	0.0005	0.0183198
Formyl[S]	0.0035	0.0018	0.0023	0.0025	0.0017	0.0032	0.003	0.0022	0.0025	0.0029	0.0048	0.0057	0.0044	0.0023	0.0029	0.0031	0.0079	0.0032	0.0029	0.003	0.020605
Tyr->Ser[Y]	0.0008	0.0011	0.0009	0.0009	0.0005	0.0011	0.0008	0.0011	0.0006	0.0011	0.0013	0.0017	0.0012	0.0012	0.0008	0.001	0.0005	0.0015	0.0018	0.002	0.0210842
Dehydrated[S]	0.0044	0.0039	0.004	0.0042	0.0043	0.0042	0.0039	0.0037	0.0046	0.0038	0.0044	0.0043	0.0042	0.0049	0.0039	0.0047	0.0041	0.0049	0.0044	0.0048	0.0216212
EGCG1[C]	0.0002	0.00038	0.0004	0.0005	0.0003	0.0001	0.0005	0.0006	0.0002	0.0006	0.00026	0.00016	0.0004	0.00022	0.0001	0.0002	0.0001	0.0004	0.0002	0.0001	0.0225927
Thiazolidine[AnyN-termC]	0.0011	0.0007	0.001	0.0012	0.001	0.0011	0.0014	0.0014	0.0014	0.0015	0.0015	0.0018	0.0013	0.0018	0.0012	0.0014	0.0012	0.0013	0.0014	0.0015	0.0226999
Delta_H(8)C(6)O(1)[L]	0.0002	0.0004	0.0003	0.0004	0.0003	0.00032	0.0003	0.0005	0.0004	0.0003	0.0001	0.0003	0.0002	0.0001	0.0003	0.0004	0.0002	0.00014	0.0004	0.0002	0.0247123
Gln->Xle[Q]	0.0007	0.0003	0.0003	0.0005	0.0005	0.0006	0.0008	0.0004	0.0003	0.0001	0.0007	0.0009	0.001	0.001	0.0003	0.001	0.0003	0.0012	0.0007	0.0004	0.0247696
Propiophenone[T]	0.0002	0.0002	0.0004	0.0002	0.0002	0.0002	0.0001	0.0004	0.00018	0.0001	0.0003	0.00024	0.0003	0.00034	0.0004	0.0003	0.00028	0.0002	0.0004	0.00036	0.0259036
NEMsulfur[C]	0.0023	0.0018	0.0022	0.0022	0.0006	0.0016	0.0021	0.0019	0.0019	0.0019	0.00038	0.0003	0.0003	0.0005	0.0029	0.0017	0.0016	0.002	0.0005	0.0003	0.0266661
Malonyl[S]	0.0011	0.001	0.0006	0.0006	0.0003	0.0009	0.0011	0.0011	0.0008	0.0008	0.0004	0.00038	0.0005	0.0005	0.0009	0.0008	0.0009	0.0006	0.0001	0.0004	0.026874
Phospho[S]	0.0008	0.0008	0.0012	0.0013	0.0009	0.0007	0.0012	0.0013	0.0011	0.0012	0.0004	0.0008	0.0004	0.0005	0.0011	0.0008	0.0007	0.0008	0.0013	0.0009	0.027482
Asp->Xle[D]	0.0003	0.0004	0.0006	0.0009	0.0003	0.0005	0.0006	0.0003	0.0001	0.0004	0.0001	0.0004	0.00024	0.0002	0.0004	0.0001	0.0003	0.0003	0.0002	0.0003	0.0281645
Glu->Asp[E]	0.0012	0.0016	0.0015	0.0017	0.001	0.0014	0.002	0.0014	0.0018	0.0014	0.002	0.0026	0.0015	0.0018	0.002	0.0013	0.0019	0.0017	0.0019	0.0017	0.0288503
Met->Thr[M]	0.0006	0.0005	0.0004	0.0003	0.0002	0.0002	0.0001	0.00018	0.0007	0.0003	0.0007	0.0003	0.0008	0.0004	0.0003	0.0008	0.0005	0.0004	0.0008	0.0006	0.0306699
Lys->Cys[K]	0.0006	0.0006	0.0005	0.0002	0.0007	0.0002	0.0005	0.0003	0.0004	0.0002	0.00024	0.00014	0.0002	0.0001	0.0003	0.00026	0.0004	0.0003	0.0004	0.0003	0.0317171
Succinyl[AnyN-term]	0.0035	0.0041	0.0031	0.0051	0.0031	0.0042	0.0053	0.0044	0.0044	0.0042	0.0027	0.0035	0.0018	0.0028	0.0049	0.0029	0.0046	0.0042	0.0023	0.002	0.0317718
Xle->Ser[L]	0.0004	0.0005	0.0004	0.0004	0.0003	0.0004	0.0007	0.0002	0.0005	0.001	0.0001	0.0003	0.0001	0.0004	0.00042	0.0004	0.0003	0.0005	0.0002	0.0001	0.0324807
Glu->pyro-Glu[AnyN-termE]	0.0037	0.0039	0.0039	0.0036	0.0039	0.004	0.0038	0.0037	0.0041	0.0043	0.0056	0.0056	0.0044	0.0053	0.0036	0.0044	0.0037	0.0041	0.0038	0.0042	0.0326307
Asn->Lys[N]	0.0003	0.0001	0.0002	0.0001	0.0002	0.0001	0.0001	0.0001	0.0001	0.0001	0.0001	0.0004	0.0002	0.0002	0.0003	0.0003	0.0004	0.0001	0.0003	0.0001	0.0326513
PEITC[AnyN-term]	0.0007	0.0005	0.00078	0.0006	0.0011	0.0007	0.0004	0.0011	0.0008	0.001	0.0019	0.0012	0.0011	0.0012	0.0014	0.0011	0.0005	0.0011	0.0011	0.0005	0.0335976
SecNEM[C]	0.0003	0.0004	0.0003	0.0003	0.0001	0.0004	0.0004	0.0003	0.0003	0.0004	0.0001	0.0001	0.0001	0.0002	0.00016	0.0001	0.0003	0.0003	0.0005	0.0002	0.0358195
Phospho[T]	0.0002	0.0004	0.0004	0.0003	0.0006	0.0004	0.0004	0.0003	0.0004	0.0006	0.0001	0.0003	0.0001	0.00022	0.0007	0.0002	0.0001	0.0003	0.0001	0.0003	0.0369975
Methylphosphonate[T]	0.0003	0.0001	0.0006	0.0003	0.0003	0.0005	0.00026	0.0002	0.0005	0.0003	0.0001	0.0001	0.0002	0.0002	0.0004	0.0002	0.0002	0.0001	0.0004	0.0001	0.0371498
Gln->Thr[Q]	0.0002	0.00028	0.0001	0.0003	0.0003	0.0001	0.00024	0.0004	0.0001	0.0003	0.0003	0.0001	0.00028	0.0002	0.0005	0.0004	0.0004	0.0004	0.0005	0.0004	0.0392836
Propionyl_13C(3)[AnyN-term]	0.0008	0.0006	0.001	0.0014	0.0007	0.0008	0.0012	0.0011	0.0012	0.0008	0.0008	0.0001	0.0002	0.0004	0.0012	0.0007	0.0007	0.0013	0.0002	0.0006	0.0398728
GIST-Quat_2H(6)[AnyN-term]	0.0002	0.00026	0.00036	0.0001	0.0003	0.0002	0.00024	0.0004	0.0004	0.0005	0.0001	0.00018	0.00028	0.0004	0.0001	0.0002	0.0001	0.00018	0.0002	0.00016	0.0400363
NIPCAM[C]	0.0003	0.0008	0.0005	0.001	0.0007	0.0008	0.0008	0.0008	0.0005	0.0007	0.0003	0.0001	0.0003	0.0002	0.0008	0.0004	0.0011	0.0006	0.0003	0.0002	0.0406057
TMAB[K]	0.0006	0.0006	0.0008	0.0005	0.0008	0.0008	0.0007	0.0005	0.0008	0.0007	0.00036	0.00044	0.0003	0.0007	0.0005	0.0005	0.0008	0.0007	0.0005	0.0006	0.0407966
BITC[C]	0.0005	0.0007	0.0008	0.0007	0.00032	0.0004	0.0003	0.0003	0.0007	0.0003	0.00036	0.00014	0.0003	0.00024	0.0004	0.0005	0.0003	0.0004	0.0004	0.0004	0.0414182
AEC-MAEC[T]	0.0006	0.0012	0.0006	0.0009	0.0015	0.0006	0.0004	0.0007	0.00054	0.0011	0.0005	0.0002	0.0004	0.0001	0.0007	0.0005	0.0009	0.0003	0.0007	0.0008	0.041958
Pro->Trp[P]	0.0008	0.001	0.0012	0.0006	0.0005	0.0008	0.0012	0.001	0.0008	0.0012	0.0001	0.0005	0.0008	0.0001	0.001	0.0007	0.0004	0.0012	0.0006	0.0007	0.0424297
ethylamino[S]	0.0003	0.0003	0.00032	0.0003	0.0001	0.0001	0.00034	0.0001	0.00034	0.0003	0.00022	0.0001	0.00018	0.0002	0.00014	0.0001	0.0001	0.0001	0.0002	0.0003	0.0427614
Acetyl_2H(3)[AnyN-term]	0.00052	0.0011	0.0005	0.0004	0.001	0.0008	0.00064	0.0002	0.00036	0.0004	0.0005	0.00042	0.00018	0.0005	0.0004	0.0005	0.0005	0.0001	0.0003	0.00028	0.0435289
Delta_H(4)C(3)O(1)[C]	0.0023	0.0027	0.0037	0.004	0.0028	0.0029	0.0026	0.0032	0.0029	0.0034	0.0017	0.0021	0.0027	0.0017	0.0034	0.002	0.003	0.003	0.0029	0.0026	0.0453384
Thr->Asn[T]	0.0007	0.00054	0.0004	0.0009	0.00048	0.0004	0.001	0.0003	0.0005	0.0002	0.0001	0.0001	0.0002	0.0002	0.0002	0.0006	0.0003	0.0008	0.0002	0.0004	0.0458952
BMOE[C]	0.0007	0.0016	0.0016	0.0013	0.0015	0.0009	0.0012	0.0012	0.0009	0.001	0.0001	0.0004	0.0008	0.00058	0.0012	0.0009	0.001	0.0012	0.0007	0.0015	0.0466217
Formyl[T]	0.0009	0.0003	0.0009	0.0006	0.0005	0.0004	0.0004	0.0003	0.0004	0.0006	0.0012	0.0012	0.0011	0.0006	0.0005	0.0006	0.0015	0.0003	0.0007	0.0006	0.0481489
Carbamyl[K]	0.0154	0.0171	0.0135	0.0146	0.0508	0.0132	0.0157	0.0138	0.0165	0.0152	0.0364	0.0318	0.0463	0.0364	0.0139	0.0157	0.0161	0.0157	0.0458	0.05	0.0491044
IED-Biotin[C]	0.0003	0.0006	0.0004	0.0006	0.0003	0.0002	0.0004	0.0008	0.0007	0.0002	0.0004	0.0003	0.0005	0.0001	0.0002	0.0002	0.0002	0.0002	0.0004	0.00036	0.0496669
glycidamide[AnyN-term]	0.0001	0.0001	0.0004	0.00038	0.0003	0.0006	0.0004	0.0007	0.0004	0.0008	0.0011	0.0009	0.0002	0.0021	0.0011	0.0005	0.0004	0.0007	0.0007	0.0004	0.0504244
Hex(2)[R]	0.0003	0.0004	0.0004	0.0003	0.0003	0.0004	0.0004	0.0002	0.0004	0.0002	0.0001	0.00034	0.0001	0.0001	0.0003	0.0001	0.0004	0.0003	0.0003	0.0003	0.0506159
glycidamide[K]	0.0003	0.00036	0.00034	0.0004	0.0001	0.0006	0.0004	0.0002	0.0002	0.00024	0.0001	0.00018	0.0002	0.0002	0.0002	0.00016	0.0004	0.0003	0.0002	0.0001	0.0508179
Deamidated[R]	0.0008	0.0007	0.0006	0.0008	0.0007	0.0006	0.0008	0.0007	0.0005	0.0006	0.0001	0.0001	0.0006	0.0001	0.0005	0.0011	0.0003	0.0003	0.0006	0.0008	0.0521409
Thr->Xle[T]	0.0011	0.0012	0.001	0.0002	0.0008	0.001	0.0014	0.0011	0.0011	0.0007	0.0013	0.0017	0.0012	0.0017	0.001	0.0014	0.0014	0.0013	0.0008	0.0008	0.0541152
IGBP[C]	0.0004	0.0011	0.0009	0.0003	0.0005	0.00036	0.0005	0.0007	0.0003	0.0001	0.00024	0.0001	0.0002	0.0003	0.0007	0.0001	0.00022	0.0001	0.0002	0.0006	0.0541294
HNE[L]	0.0001	0.0004	0.0004	0.00026	0.0002	0.0004	0.0003	0.0004	0.0003	0.00026	0.0003	0.0002	0.00024	0.0001	0.0002	0.0001	0.00012	0.0001	0.0005	0.0001	0.0553906
Asn->Trp[N]	0.0004	0.0002	0.0002	0.0001	0.0002	0.0001	0.0002	0.0001	0.00022	0.0002	0.0003	0.0004	0.0003	0.0005	0.0003	0.0001	0.0003	0.0001	0.00028	0.0003	0.0559741
Carbamyl[AnyN-term]	0.0132	0.0137	0.012	0.0141	0.0091	0.0122	0.0131	0.0124	0.0141	0.014	0.0096	0.0096	0.0082	0.0111	0.0129	0.0132	0.0139	0.0133	0.0098	0.0101	0.056016
ICAT-H_13C(6)[C]	0.0004	0.0004	0.0004	0.0001	0.0006	0.0004	0.0005	0.0005	0.0002	0.0003	0.0003	0.0003	0.0004	0.0002	0.0002	0.0004	0.0002	0.0004	0.0001	0.0001	0.0593798
Piperidine[AnyN-term]	0.001	0.0011	0.0011	0.0007	0.0006	0.0013	0.0008	0.001	0.0007	0.001	0.0004	0.0001	0.0012	0.0002	0.0008	0.0005	0.001	0.0003	0.0007	0.0012	0.06161
Carboxy[K]	0.00062	0.00064	0.00072	0.0007	0.0003	0.0004	0.00046	0.0008	0.0001	0.0006	0.00028	0.00014	0.0002	0.0001	0.00018	0.0003	0.0008	0.0008	0.0001	0.0003	0.0629172
Trp->Kynurenin[W]	0.0008	0.0011	0.0006	0.0004	0.0007	0.0007	0.0008	0.0007	0.0005	0.0006	0.00034	0.0001	0.0003	0.0001	0.0006	0.0007	0.0007	0.0005	0.0006	0.0009	0.062936
Ser->Arg[S]	0.0001	0.0002	0.0002	0.0002	0.0002	0.00024	0.0004	0.0004	0.00022	0.0004	0.0004	0.0004	0.0001	0.0004	0.0005	0.0007	0.0004	0.0001	0.0003	0.0007	0.064362
Ala->Glu[A]	0.0001	0.0005	0.0001	0.0016	0.0005	0.0005	0.0008	0.0004	0.0003	0.0008	0.0012	0.0001	0.0019	0.0001	0.0005	0.0013	0.0011	0.001	0.0016	0.0015	0.0649483
Fluoro[A]	0.0002	0.00014	0.0002	0.0001	0.0004	0.00024	0.0002	0.0001	0.0001	0.0001	0.00028	0.0003	0.00022	0.0002	0.0004	0.0002	0.0002	0.0002	0.0002	0.0003	0.0663825
Met->Val[M]	0.0006	0.0006	0.0009	0.0009	0.0009	0.0004	0.0004	0.001	0.0005	0.0003	0.00034	0.0003	0.00028	0.0009	0.0005	0.00052	0.0003	0.0002	0.0007	0.0004	0.0673773
Acetyl[C]	0.0007	0.0006	0.0008	0.0008	0.0009	0.001	0.0007	0.001	0.0006	0.00096	0.00058	0.00056	0.0006	0.00072	0.0007	0.0008	0.0009	0.0004	0.0009	0.0005	0.0680459
Arg->Thr[R]	0.0005	0.0004	0.0005	0.0002	0.0003	0.0002	0.0004	0.0007	0.0002	0.0003	0.0001	0.0001	0.0003	0.0004	0.0005	0.0002	0.0003	0.0002	0.0002	0.0001	0.0684815
Malonyl[C]	0.0011	0.0011	0.0015	0.0019	0.0007	0.0002	0.0017	0.0013	0.0014	0.001	0.00026	0.00046	0.0001	0.0006	0.0016	0.0008	0.0015	0.0013	0.0006	0.0002	0.0701279
Cys->Asn[C]	0.0002	0.0008	0.0006	0.0003	0.0002	0.0008	0.0001	0.0002	0.0004	0.0003	0.00064	0.00074	0.0004	0.00096	0.0002	0.0004	0.0006	0.0006	0.0008	0.0006	0.071282
Propionamide[AnyN-term]	0.0001	0.0001	0.0001	0.0004	0.0004	0.0005	0.0004	0.0004	0.0007	0.0004	0.002	0.0016	0.0009	0.0025	0.0001	0.0001	0.00022	0.0003	0.0005	0.0006	0.0716752
Diiodo[Y]	0.00024	0.0005	0.0002	0.0003	0.0002	0.0003	0.0001	0.0003	0.0001	0.00014	0.00014	0.00022	0.0002	0.0001	0.0002	0.0001	0.0002	0.00022	0.0001	0.0001	0.0718945
Deamidated[N]	0.0681	0.0668	0.0694	0.0704	0.0702	0.0701	0.0686	0.069	0.0696	0.0734	0.0587	0.0538	0.0725	0.0536	0.0676	0.0695	0.0664	0.0736	0.0679	0.0674	0.0734659
Phosphoguanosine[K]	0.0002	0.0001	0.0003	0.0004	0.0006	0.0003	0.0001	0.0004	0.0004	0.0005	0.00022	0.00016	0.0001	0.0003	0.0003	0.0002	0.0001	0.0002	0.0004	0.0002	0.0765364
Deoxy[S]	0.0011	0.0005	0.001	0.0014	0.0005	0.0009	0.0009	0.0014	0.0008	0.0012	0.0013	0.0017	0.001	0.0023	0.0005	0.0008	0.0005	0.0022	0.0022	0.0018	0.0767386
Glucuronyl[S]	0.0001	0.0006	0.0004	0.0006	0.0006	0.0003	0.0003	0.0003	0.0001	0.0003	0.0001	0.0003	0.0003	0.00026	0.0004	0.0002	0.0001	0.0003	0.0002	0.0002	0.0809052
Carboxy[D]	0.0006	0.0002	0.0001	0.00014	0.0002	0.0002	0.0001	0.0002	0.0001	0.0004	0.0003	0.0003	0.0002	0.0002	0.0004	0.0006	0.00032	0.0004	0.0002	0.0006	0.0809159
Met->Gln[M]	0.0002	0.00024	0.0004	0.0001	0.0003	0.0006	0.0004	0.00024	0.0001	0.0002	0.0003	0.0001	0.0001	0.00028	0.0002	0.0002	0.0001	0.0001	0.0002	0.0002	0.081306
MurNAc[A]	0.0001	0.0001	0.0001	0.0003	0.0001	0.0001	0.0004	0.00022	0.00016	0.00024	0.0004	0.0008	0.00028	0.0002	0.00034	0.0003	0.0001	0.00026	0.0002	0.0002	0.0860836
Formyl[AnyN-term]	0.0071	0.0034	0.004	0.0044	0.0047	0.0073	0.0044	0.0045	0.0051	0.0061	0.0089	0.0081	0.0076	0.0042	0.0047	0.0048	0.0131	0.0047	0.0059	0.0062	0.089428
Tyr->Asp[Y]	0.0004	0.0001	0.0004	0.0004	0.0001	0.0002	0.0002	0.0003	0.0004	0.0002	0.0001	0.0005	0.0002	0.0009	0.0009	0.0001	0.0004	0.0006	0.0005	0.0003	0.0896241
Arg->Gln[R]	0.0002	0.0003	0.0003	0.0003	0.0002	0.0005	0.0004	0.0006	0.0004	0.0004	0.00072	0.0006	0.0002	0.00054	0.0007	0.0009	0.0004	0.0001	0.0006	0.0004	0.0898269
Delta_H(6)C(3)O(1)[C]	0.0005	0.0004	0.0003	0.0004	0.0001	0.0002	0.0004	0.0002	0.0003	0.0006	0.0001	0.0013	0.0002	0.0007	0.001	0.00032	0.0005	0.0011	0.0002	0.0005	0.0901238
IDEnT[C]	0.0004	0.0002	0.0004	0.0007	0.0004	0.0005	0.0005	0.0003	0.0006	0.0005	0.00038	0.00028	0.00026	0.0002	0.0006	0.0003	0.0002	0.0006	0.0002	0.0003	0.0910686
Ser->Asn[S]	0.0018	0.0023	0.0024	0.0018	0.0016	0.0025	0.0024	0.0028	0.002	0.002	0.002	0.0035	0.0013	0.0046	0.0025	0.003	0.0026	0.0026	0.003	0.002	0.0940644
Amino[Y]	0.0003	0.0002	0.0001	0.00016	0.0003	0.00022	0.0003	0.0001	0.0002	0.0002	0.0004	0.0002	0.0002	0.00034	0.0003	0.0002	0.0002	0.0003	0.0003	0.00022	0.0954846
Cation_Zn[II][D]	0.0003	0.0004	0.0005	0.0005	0.0008	0.0003	0.0004	0.0007	0.0003	0.0005	0.00046	0.00048	0.0004	0.00046	0.0004	0.0004	0.0002	0.0002	0.0003	0.0003	0.0984542
Nmethylmaleimide+water[C]	0.0005	0.0002	0.0004	0.0001	0.0003	0.0004	0.0002	0.0002	0.00028	0.0002	0.0003	0.0005	0.0002	0.0006	0.00018	0.0008	0.0008	0.0004	0.00042	0.0001	0.0986002
ICPL_13C(6)2H(4)[AnyN-term]	0.0003	0.0008	0.0005	0.0007	0.0003	0.0006	0.0004	0.0003	0.0005	0.0005	0.0015	0.0021	0.0001	0.0015	0.0005	0.0012	0.0008	0.0004	0.0004	0.0002	0.0995652
4-ONE+Delta_H(-2)O(-1)[C]	0.0002	0.0003	0.0001	0.0003	0.0003	0.0003	0.0001	0.0001	0.0002	0.0003	0.00018	0.0001	0.0002	0.0002	0.0003	0.0001	0.0001	0.0001	0.0002	0.0001	0.105055
Ala->Gln[A]	0.0005	0.00072	0.0008	0.00052	0.001	0.0002	0.0013	0.00038	0.0004	0.0001	0.0001	0.0001	0.0002	0.0002	0.00032	0.0005	0.00028	0.001	0.00038	0.0004	0.10535
Lipoyl[K]	0.0004	0.0005	0.0003	0.0001	0.0003	0.0004	0.0001	0.0001	0.00028	0.0002	0.0001	0.0001	0.0003	0.0001	0.0002	0.0003	0.00018	0.0002	0.0002	0.00014	0.106765
CLIP_TRAQ_4[AnyN-term]	0.0004	0.0006	0.0007	0.0003	0.0003	0.0005	0.0008	0.0006	0.0003	0.0005	0.0015	0.0021	0.0002	0.0031	0.0002	0.0007	0.0006	0.0005	0.0007	0.0005	0.10973
Methyl[AnyN-term]	0.0002	0.0004	0.0001	0.00018	0.0004	0.00022	0.0018	0.0002	0.0002	0.0005	0.0019	0.0003	0.0008	0.0001	0.0019	0.00038	0.0016	0.0001	0.0005	0.0013	0.110267
Carboxymethyl[K]	0.0001	0.0006	0.0001	0.0002	0.00022	0.0005	0.0003	0.0003	0.0001	0.0002	0.0001	0.0001	0.0001	0.0002	0.0001	0.0002	0.0002	0.0003	0.00024	0.0001	0.112579
Pro->Val[P]	0.0016	0.0021	0.0014	0.0018	0.0015	0.0013	0.0015	0.0026	0.0014	0.0024	0.0016	0.0004	0.0016	0.0014	0.0011	0.002	0.0018	0.0017	0.0011	0.0015	0.112642
ISD_z+2_ion[AnyN-term]	0.0006	0.001	0.0012	0.0007	0.0007	0.0008	0.0009	0.0003	0.001	0.0011	0.0016	0.0012	0.0013	0.0007	0.0006	0.0007	0.0009	0.0008	0.0017	0.0013	0.113879
DeStreak[C]	0.0005	0.0003	0.0003	0.0005	0.0002	0.00026	0.0004	0.0003	0.0005	0.0001	0.0002	0.00022	0.0001	0.00026	0.0003	0.0001	0.0001	0.00018	0.0005	0.0004	0.116027
SecNEM_2H(5)[C]	0.0002	0.0003	0.0002	0.0002	0.0008	0.0002	0.00042	0.0003	0.00032	0.0003	0.0003	0.0001	0.0003	0.0002	0.0001	0.0002	0.0001	0.0004	0.0003	0.00014	0.116573
Diethylphosphate[C]	0.0006	0.0011	0.0016	0.0008	0.001	0.0009	0.0008	0.0015	0.001	0.0011	0.0004	0.0004	0.0013	0.0005	0.0013	0.0009	0.0006	0.0005	0.0012	0.0008	0.116851
Glu->Lys[E]	0.0003	0.0003	0.0006	0.0007	0.0003	0.0008	0.0004	0.0011	0.0006	0.0005	0.0003	0.0007	0.00028	0.00028	0.0003	0.0005	0.0004	0.0003	0.0007	0.0002	0.116957
Lys->Asp[K]	0.0004	0.0003	0.0001	0.0002	0.0003	0.00016	0.0002	0.0001	0.0003	0.0005	0.0003	0.0003	0.0002	0.0005	0.0004	0.0006	0.0002	0.0003	0.0004	0.0003	0.118113
Nitro[Y]	0.001	0.0006	0.0008	0.0009	0.0009	0.0008	0.0008	0.001	0.001	0.0008	0.0045	0.0035	0.0042	0.0007	0.0003	0.0013	0.0007	0.0008	0.0008	0.0004	0.119414
DNCB_hapten[C]	0.001	0.0013	0.0011	0.001	0.0009	0.0005	0.0009	0.0005	0.0007	0.0008	0.00034	0.0001	0.0006	0.0001	0.0011	0.0008	0.001	0.0007	0.001	0.0007	0.123384
Ub-Br2[C]	0.0018	0.0016	0.0018	0.0017	0.0013	0.0015	0.0012	0.0021	0.0013	0.0015	0.0001	0.0001	0.0005	0.00042	0.0026	0.0016	0.0016	0.0025	0.0008	0.0006	0.123856
Ub-amide[C]	0.0002	0.0008	0.0004	0.0007	0.0001	0.0002	0.00046	0.0004	0.0003	0.0005	0.0001	0.0003	0.00016	0.0002	0.0003	0.0003	0.0002	0.0002	0.0002	0.0007	0.127576
Pro->Xle[P]	0.00028	0.0001	0.00014	0.00012	0.0002	0.0001	0.0001	0.0002	0.0001	0.00016	0.00022	0.0004	0.0001	0.0004	0.0003	0.00014	0.0002	0.0001	0.0002	0.0001	0.128511
Acetyl[ProteinN-term]	0.0047	0.0046	0.0041	0.004	0.0045	0.0029	0.0045	0.0037	0.004	0.003	0.002	0.0022	0.0028	0.0025	0.0054	0.0031	0.0052	0.0034	0.0029	0.0038	0.128573
GIST-Quat[AnyN-term]	0.0003	0.0007	0.0003	0.0004	0.0005	0.0002	0.0002	0.0004	0.0005	0.0001	0.0011	0.0003	0.0005	0.0002	0.0009	0.0004	0.00058	0.0003	0.0005	0.00048	0.129802
Thioacyl[AnyN-term]	0.0008	0.0005	0.0008	0.0009	0.0009	0.0011	0.0013	0.0009	0.0012	0.0012	0.0007	0.001	0.0009	0.001	0.0009	0.0008	0.0005	0.0005	0.0006	0.0011	0.135635
Tyr->Met[Y]	0.0002	0.0001	0.0004	0.0002	0.0003	0.0002	0.0002	0.0002	0.0003	0.0001	0.0001	0.00014	0.0001	0.0002	0.0002	0.00028	0.00014	0.0001	0.0002	0.0002	0.13651
Oxidation[P]	0.0007	0.0012	0.0004	0.001	0.0005	0.0007	0.001	0.0009	0.001	0.001	0.0015	0.002	0.0013	0.0011	0.0006	0.0008	0.001	0.0005	0.0012	0.0009	0.13947
CresylSaligeninPhosphate[K]	0.0002	0.0007	0.0004	0.0003	0.0002	0.0002	0.0005	0.0005	0.0008	0.00026	0.00032	0.00026	0.0001	0.00028	0.00022	0.0002	0.0003	0.0005	0.0003	0.0004	0.140317
Cation_Ca[II][E]	0.0024	0.0027	0.0016	0.0024	0.003	0.003	0.0015	0.0021	0.0028	0.0025	0.0017	0.0023	0.0016	0.0012	0.0021	0.0025	0.0023	0.0017	0.0023	0.0028	0.140804
SPITC[AnyN-term]	0.0005	0.0011	0.0006	0.0008	0.001	0.0006	0.0003	0.0011	0.0005	0.0009	0.0005	0.0004	0.0003	0.0001	0.0007	0.0005	0.0011	0.0007	0.0007	0.0005	0.140825
Glutathione[C]	0.0017	0.0034	0.0026	0.002	0.0017	0.0017	0.0024	0.0017	0.0015	0.0017	0.0013	0.0013	0.0013	0.0018	0.0022	0.0014	0.0018	0.0017	0.0019	0.0023	0.141683
Didehydro[S]	0.0002	0.0007	0.0006	0.0003	0.0009	0.0008	0.0015	0.0011	0.0005	0.0002	0.00042	0.0003	0.00026	0.0009	0.0005	0.0007	0.0006	0.0001	0.0003	0.0004	0.141906
Ethoxyformyl[H]	0.0002	0.0002	0.0002	0.0002	0.0002	0.00022	0.0002	0.0001	0.0003	0.0003	0.0001	0.0001	0.0001	0.0002	0.0002	0.00026	0.0001	0.0001	0.0002	0.0003	0.142582
Dicarbamidomethyl[C]	0.0157	0.0171	0.018	0.0154	0.0204	0.0163	0.0168	0.0162	0.0145	0.016	0.0057	0.0057	0.0184	0.0057	0.0184	0.0146	0.0159	0.0162	0.018	0.019	0.143209
HCysThiolactone[K]	0.0003	0.0003	0.0004	0.0003	0.00028	0.0002	0.0003	0.0005	0.0003	0.0003	0.00018	0.0001	0.00026	0.00014	0.0003	0.00024	0.0005	0.0003	0.0002	0.0003	0.145473
Val->Gln[V]	0.00048	0.0001	0.0004	0.0008	0.0006	0.0006	0.0006	0.0004	0.0004	0.0005	0.0004	0.0003	0.0002	0.0004	0.00026	0.0003	0.0001	0.0002	0.0007	0.0007	0.146011
azole[S]	0.0001	0.0004	0.00022	0.00028	0.0003	0.0002	0.0004	0.0002	0.0002	0.0004	0.0001	0.0001	0.00014	0.0002	0.0001	0.0004	0.0003	0.0001	0.00024	0.0003	0.146841
4-ONE[C]	0.0004	0.00032	0.0006	0.00042	0.0004	0.0006	0.0003	0.0004	0.0007	0.0003	0.00014	0.0005	0.0002	0.0001	0.0002	0.0003	0.0003	0.0004	0.0006	0.0006	0.149946
AccQTag[AnyN-term]	0.0001	0.0003	0.0001	0.0004	0.0009	0.0005	0.0005	0.0004	0.0004	0.0005	0.0005	0.0017	0.0001	0.0007	0.0008	0.0003	0.001	0.0004	0.0006	0.0004	0.150113
Oxidation[W]	0.001	0.001	0.0006	0.0002	0.0005	0.0006	0.0007	0.001	0.0008	0.0008	0.0019	0.0017	0.0017	0.0004	0.0007	0.0007	0.001	0.0007	0.0009	0.0004	0.152152
Delta_H(2)C(3)O(1)[K]	0.0001	0.0002	0.0001	0.0002	0.00022	0.0001	0.0004	0.0003	0.00014	0.0002	0.00018	0.00034	0.0005	0.0003	0.0002	0.0002	0.0003	0.0002	0.0002	0.0002	0.152232
Cation_Ni[II][D]	0.0008	0.0005	0.0005	0.0006	0.0007	0.0008	0.0001	0.0004	0.0008	0.0005	0.00056	0.0004	0.0006	0.0004	0.0008	0.0009	0.001	0.0009	0.0007	0.0009	0.154418
Pro->Ala[P]	0.0002	0.00016	0.0006	0.0005	0.0004	0.00028	0.0002	0.0002	0.0005	0.00018	0.0008	0.0005	0.001	0.0001	0.0005	0.0005	0.0002	0.0005	0.0003	0.0003	0.156285
Crotonaldehyde[C]	0.0005	0.0002	0.0007	0.0005	0.0007	0.0007	0.0008	0.0004	0.0007	0.0005	0.0004	0.00022	0.0003	0.0002	0.0004	0.0005	0.0003	0.0003	0.0005	0.0011	0.15802
Carboxymethyl[C]	0.0293	0.0279	0.0317	0.0336	0.0342	0.0284	0.029	0.0349	0.0323	0.0334	0.0062	0.0048	0.0331	0.0066	0.0364	0.0324	0.0314	0.034	0.0304	0.0358	0.158183
CHDH[D]	0.00028	0.00016	0.0002	0.0001	0.0002	0.0001	0.00016	0.0001	0.0001	0.0002	0.0004	0.00014	0.0003	0.0001	0.0001	0.00018	0.0001	0.0002	0.0004	0.0003	0.162085
Arg->Asn[R]	0.0005	0.0004	0.0006	0.0007	0.0003	0.0007	0.0005	0.0004	0.0006	0.0006	0.00052	0.00024	0.0005	0.0002	0.0007	0.0006	0.0004	0.0002	0.0006	0.0003	0.164798
TNBS[AnyN-term]	0.001	0.001	0.0013	0.0009	0.0012	0.0012	0.0012	0.0012	0.0014	0.0006	0.0007	0.0016	0.0002	0.0007	0.0014	0.0008	0.001	0.0011	0.0009	0.0004	0.166584
Gln->Asp[Q]	0.0006	0.0003	0.0003	0.0005	0.0001	0.0006	0.0005	0.0004	0.0001	0.0001	0.0003	0.0005	0.0004	0.0006	0.0002	0.00056	0.00046	0.0006	0.0008	0.0003	0.169007
SPITC_13C(6)[AnyN-term]	0.0004	0.0009	0.0008	0.0004	0.0011	0.0008	0.0012	0.0009	0.0005	0.0015	0.0004	0.0004	0.0005	0.0007	0.0013	0.0006	0.0008	0.0007	0.0002	0.0008	0.172763
Phe->Xle[F]	0.0004	0.0006	0.0004	0.0007	0.0006	0.0007	0.0004	0.0008	0.0008	0.0005	0.0007	0.0009	0.0003	0.0005	0.0004	0.0003	0.0002	0.0003	0.0005	0.0006	0.174994
NO_SMX_SEMD[C]	0.0007	0.0009	0.0008	0.0004	0.0003	0.0002	0.0006	0.0005	0.0004	0.0007	0.00018	0.00048	0.0001	0.0002	0.0008	0.0002	0.0005	0.0004	0.0006	0.0006	0.175746
Methyl+Deamidated[N]	0.0001	0.0003	0.0003	0.0001	0.00028	0.0005	0.00024	0.0003	0.0001	0.0003	0.0003	0.0001	0.0003	0.0002	0.00048	0.0004	0.00048	0.00044	0.0003	0.0003	0.176286
Thr->Ala[T]	0.0021	0.002	0.0024	0.0016	0.0013	0.0013	0.0015	0.0024	0.0009	0.0012	0.0028	0.0026	0.0025	0.0015	0.0019	0.0023	0.0025	0.0015	0.0021	0.0007	0.177816
LG-pyrrole[AnyN-term]	0.0001	0.00018	0.0001	0.0002	0.0003	0.00018	0.0005	0.00024	0.0002	0.0003	0.0004	0.0004	0.0002	0.0004	0.0002	0.00022	0.0002	0.0007	0.0001	0.0004	0.181847
Iodo[Y]	0.00016	0.0002	0.0002	0.0003	0.0003	0.0001	0.0003	0.0002	0.0002	0.0001	0.00028	0.00044	0.0001	0.0003	0.0005	0.0003	0.0002	0.0003	0.0002	0.0001	0.181983
Diisopropylphosphate[AnyN-term]	0.0001	0.0013	0.0009	0.0015	0.0008	0.0008	0.0008	0.0004	0.0003	0.0012	0.0024	0.002	0.0009	0.0012	0.0007	0.0005	0.001	0.0014	0.0004	0.001	0.184138
Dethiomethyl[M]	0.0058	0.0062	0.0056	0.0062	0.0062	0.0059	0.0054	0.0055	0.0063	0.0061	0.0053	0.0046	0.0059	0.0058	0.0055	0.0055	0.0064	0.0064	0.0057	0.0054	0.189054
Lys->Arg[K]	0.0011	0.0008	0.0009	0.0004	0.0007	0.0008	0.0008	0.0013	0.0007	0.0009	0.0008	0.001	0.0008	0.0014	0.0008	0.0012	0.0006	0.001	0.001	0.0013	0.190268
Phe->Trp[F]	0.0015	0.0016	0.0018	0.0016	0.0019	0.0015	0.0016	0.0017	0.0015	0.002	0.0015	0.0009	0.0013	0.0009	0.0015	0.002	0.0019	0.0017	0.0014	0.0018	0.192418
Dehydrated[Y]	0.0005	0.0005	0.0004	0.0007	0.0003	0.0004	0.0002	0.001	0.0005	0.0005	0.0001	0.0003	0.0001	0.0005	0.0005	0.0004	0.0005	0.0005	0.0003	0.0006	0.195207
FMN[S]	0.00022	0.0001	0.0001	0.0003	0.0003	0.0001	0.0001	0.0001	0.0001	0.0001	0.0003	0.00032	0.0001	0.0001	0.0004	0.0003	0.0002	0.0001	0.0001	0.0002	0.196774
Phe->Arg[F]	0.0006	0.0005	0.0006	0.0006	0.0008	0.0009	0.0008	0.0007	0.0007	0.0005	0.0003	0.0003	0.0005	0.0001	0.0006	0.0006	0.0007	0.0007	0.0008	0.0009	0.198168
Cys->Arg[C]	0.0003	0.0003	0.0002	0.00026	0.0003	0.0002	0.0004	0.0003	0.0004	0.0003	0.0001	0.0001	0.0001	0.0004	0.0006	0.0002	0.0002	0.00022	0.0002	0.0001	0.19888
NO_SMX_SMCT[C]	0.0008	0.0004	0.0011	0.0009	0.0008	0.0008	0.0006	0.0004	0.0009	0.0009	0.00034	0.00038	0.0005	0.00056	0.001	0.0008	0.0009	0.0006	0.0007	0.0005	0.201876
Dioxidation[W]	0.0019	0.0019	0.0012	0.0011	0.0012	0.0016	0.0013	0.0017	0.0014	0.0015	0.0035	0.0025	0.0032	0.0014	0.001	0.0016	0.0011	0.0012	0.0016	0.0016	0.202292
Phe->Gly[F]	0.0002	0.0001	0.0002	0.0002	0.0001	0.0001	0.0001	0.00016	0.0001	0.0001	0.0001	0.0003	0.0001	0.0001	0.00024	0.0002	0.0002	0.00012	0.0003	0.0001	0.203991
Delta_H(1)O(-1)18O(1)[N]	0.0005	0.0003	0.0004	0.0011	0.0003	0.0015	0.0007	0.0011	0.0009	0.0013	0.0001	0.0001	0.0005	0.00016	0.0009	0.0005	0.0013	0.001	0.0006	0.0005	0.207966
Propionamide_2H(3)[C]	0.0003	0.0011	0.0005	0.0003	0.0005	0.0007	0.0009	0.0008	0.0009	0.0006	0.0003	0.0003	0.0002	0.0002	0.0007	0.0009	0.0005	0.0007	0.0007	0.0006	0.20905
2-monomethylsuccinyl[C]	0.00024	0.0005	0.0004	0.0002	0.0006	0.0004	0.0002	0.0002	0.0002	0.0004	0.0003	0.0003	0.0005	0.0005	0.0008	0.0007	0.00048	0.0003	0.0001	0.0004	0.209244
Gluconoylation[AnyN-term]	0.0006	0.0005	0.0007	0.0007	0.0007	0.0002	0.0007	0.0004	0.0007	0.0011	0.0007	0.0005	0.0005	0.0005	0.0003	0.00058	0.0003	0.0005	0.0006	0.0007	0.211999
Val->Xle[V]	0.0033	0.0026	0.0022	0.0025	0.0024	0.0023	0.002	0.0027	0.0024	0.002	0.0025	0.0016	0.0021	0.003	0.0019	0.0032	0.0017	0.0023	0.0018	0.0014	0.212442
Tyr->His[Y]	0.0005	0.0009	0.0009	0.0003	0.0006	0.0008	0.0003	0.001	0.0007	0.0002	0.0003	0.0008	0.0001	0.0005	0.0006	0.0003	0.0004	0.0008	0.0006	0.0003	0.213401
LG-anhyropyrrole[AnyN-term]	0.001	0.0007	0.0012	0.0003	0.0003	0.0004	0.0005	0.0008	0.0006	0.0007	0.0009	0.0007	0.001	0.0007	0.0006	0.0007	0.0009	0.0008	0.0008	0.0007	0.21505
Nitrosyl[C]	0.0005	0.0006	0.0009	0.0011	0.0005	0.0005	0.0012	0.0004	0.0012	0.0009	0.0004	0.0003	0.0001	0.0006	0.0009	0.0008	0.0006	0.0009	0.0006	0.0009	0.216446
Lys->Gln[K]	0.0004	0.0005	0.0003	0.0004	0.0006	0.0003	0.0008	0.0004	0.0008	0.0001	0.0008	0.0009	0.0006	0.00038	0.0005	0.0003	0.0003	0.0015	0.0008	0.0003	0.216481
Asp->Asn[D]	0.0016	0.0017	0.0018	0.0022	0.0019	0.0022	0.0024	0.0011	0.0019	0.0015	0.0011	0.0014	0.0011	0.002	0.0015	0.0016	0.0012	0.0016	0.0029	0.0012	0.21792
Carbamidomethyl[S]	0.0003	0.002	0.0001	0.0001	0.0011	0.0001	0.0001	0.0007	0.0005	0.0001	0.00032	0.0003	0.0001	0.0004	0.00016	0.0001	0.0001	0.0004	0.00026	0.0004	0.219199
Methyl[S]	0.0024	0.0019	0.0022	0.0026	0.002	0.0024	0.0022	0.0026	0.0024	0.0026	0.0017	0.0035	0.0019	0.0036	0.0021	0.0033	0.0016	0.0024	0.0035	0.0031	0.220652
mTRAQ_13C(6)15N(2)[AnyN-term]	0.0001	0.0006	0.0006	0.0002	0.0003	0.0006	0.00016	0.00036	0.0004	0.0002	0.0004	0.0009	0.0003	0.001	0.0006	0.0006	0.0003	0.0003	0.0001	0.0004	0.220778
NEIAA[C]	0.0007	0.0016	0.0012	0.0005	0.0009	0.001	0.0012	0.0014	0.0002	0.0008	0.0013	0.0016	0.0014	0.0011	0.0008	0.0016	0.0017	0.0007	0.0008	0.0008	0.220944
LG-Hlactam-R[R]	0.0001	0.00012	0.0001	0.0002	0.0001	0.0003	0.00012	0.0003	0.00012	0.0003	0.0001	0.00018	0.00022	0.00024	0.0002	0.0004	0.0003	0.0002	0.0002	0.0002	0.222855
Hex1HexNAc1[N]	0.0002	0.0003	0.0001	0.0003	0.0001	0.0002	0.0001	0.0001	0.0001	0.0001	0.00022	0.0001	0.0002	0.0004	0.0002	0.0001	0.0002	0.0003	0.0003	0.0001	0.223285
Cation_Na[E]	0.006	0.0046	0.0046	0.0059	0.0049	0.0051	0.0045	0.0041	0.0056	0.005	0.007	0.0061	0.0073	0.0041	0.0046	0.0045	0.0057	0.0049	0.0054	0.0056	0.223531
Cytopiloyne+water[AnyN-term]	0.0005	0.0008	0.0006	0.0002	0.0004	0.00044	0.0003	0.0004	0.0004	0.00034	0.0011	0.0009	0.0002	0.0009	0.0005	0.0006	0.0007	0.0004	0.0002	0.0003	0.224474
Gln->pyro-Glu[AnyN-termQ]	0.0162	0.0151	0.0138	0.0139	0.0129	0.0147	0.0138	0.0141	0.0136	0.0133	0.0179	0.0176	0.0152	0.0162	0.0128	0.0141	0.0144	0.0144	0.0134	0.0134	0.224536
ICAT-H[C]	0.0001	0.0002	0.0003	0.0001	0.0003	0.0006	0.0001	0.0003	0.0002	0.0003	0.0002	0.0001	0.00018	0.0002	0.00018	0.0003	0.0002	0.0001	0.0002	0.0002	0.225326
Amidine[AnyN-term]	0.0012	0.001	0.0013	0.0016	0.0014	0.0007	0.0012	0.001	0.0006	0.0016	0.0005	0.0008	0.001	0.0015	0.0016	0.0008	0.0009	0.001	0.0008	0.0008	0.225764
GluGlu[E]	0.0004	0.0006	0.0006	0.0003	0.0004	0.0007	0.0002	0.0003	0.0004	0.0006	0.00044	0.0003	0.0002	0.00034	0.0004	0.0002	0.0005	0.0004	0.0003	0.0006	0.228834
thioacylPA[K]	0.00034	0.0002	0.00026	0.0001	0.0003	0.00036	0.0002	0.0001	0.0003	0.0003	0.0001	0.0003	0.00012	0.0002	0.0002	0.00034	0.00022	0.0002	0.0001	0.0002	0.229467
NO_SMX_SIMD[C]	0.0002	0.0018	0.0013	0.001	0.0011	0.001	0.001	0.0006	0.0002	0.0007	0.00054	0.00052	0.0002	0.0006	0.0013	0.0004	0.001	0.0006	0.0008	0.0007	0.236823
FMNC[C]	0.00022	0.0003	0.00036	0.0002	0.0006	0.0005	0.0002	0.00018	0.0001	0.0002	0.0002	0.00024	0.0002	0.0002	0.0002	0.0002	0.0005	0.0001	0.0001	0.00018	0.239487
Hydroxycinnamyl[C]	0.0007	0.0017	0.0017	0.0009	0.0004	0.0003	0.0005	0.0006	0.0001	0.0006	0.0005	0.0003	0.0008	0.0002	0.0007	0.0005	0.0002	0.0009	0.0007	0.0004	0.241175
Ser->Gln[S]	0.0005	0.0005	0.0002	0.0004	0.0001	0.0002	0.0007	0.0001	0.0003	0.0004	0.00018	0.0001	0.00018	0.0001	0.0002	0.0007	0.00034	0.0003	0.0001	0.00018	0.242218
Gly->Ser[G]	0.00034	0.0003	0.0004	0.0001	0.0001	0.0003	0.00018	0.0001	0.0001	0.0003	0.00038	0.0004	0.00016	0.0004	0.0003	0.0002	0.0002	0.0003	0.0004	0.0001	0.244131
Pyridylacetyl[AnyN-term]	0.0007	0.0006	0.0004	0.0008	0.0007	0.0006	0.0006	0.0006	0.00062	0.0007	0.0009	0.0004	0.00038	0.0006	0.0007	0.0009	0.0004	0.0004	0.0004	0.0003	0.244818
Cresylphosphate[S]	0.00016	0.0001	0.00014	0.0001	0.0001	0.0002	0.0001	0.0001	0.0001	0.0002	0.0003	0.0001	0.0001	0.0002	0.0002	0.0001	0.00018	0.0001	0.00024	0.0001	0.244842
MTSL[C]	0.0003	0.0006	0.0006	0.0004	0.0004	0.0003	0.0009	0.0006	0.0006	0.0006	0.0004	0.0003	0.0003	0.0005	0.0006	0.0003	0.0004	0.0007	0.0006	0.0003	0.245134
DFDNB[N]	0.0004	0.0005	0.0003	0.0002	0.0003	0.00022	0.0001	0.0004	0.0003	0.00016	0.00022	0.0001	0.0004	0.00022	0.0001	0.0006	0.0008	0.0009	0.0004	0.0003	0.245209
Glu->Phe[E]	0.0001	0.0003	0.00036	0.0002	0.0002	0.0004	0.00016	0.0001	0.00018	0.0005	0.00018	0.0004	0.00014	0.00016	0.0002	0.0002	0.00022	0.0001	0.0002	0.0001	0.24831
Leu->MetOx[L]	0.0004	0.0002	0.0005	0.0004	0.0001	0.0005	0.0002	0.0009	0.0003	0.0003	0.0003	0.0003	0.0002	0.00026	0.0001	0.0005	0.0003	0.0002	0.0004	0.0003	0.251153
Lys->MetOx[K]	0.0004	0.0001	0.0003	0.00018	0.0002	0.0001	0.0004	0.00024	0.0003	0.0003	0.0001	0.00018	0.0001	0.00024	0.0002	0.0001	0.00016	0.0004	0.0002	0.0003	0.253409
Dioxidation[C]	0.0016	0.0014	0.0013	0.0019	0.0011	0.0017	0.0018	0.0015	0.0014	0.0013	0.0015	0.0016	0.0015	0.0017	0.0015	0.0015	0.0015	0.0022	0.0014	0.0019	0.255164
Asn->Thr[N]	0.0003	0.0004	0.0005	0.0005	0.0007	0.0005	0.0004	0.0008	0.0007	0.0005	0.0005	0.0009	0.0001	0.0015	0.0003	0.0006	0.0011	0.0005	0.0007	0.0007	0.255468
PhosphoUridine[Y]	0.00014	0.00022	0.0002	0.0003	0.0002	0.0001	0.00018	0.0003	0.0001	0.0005	0.00042	0.00024	0.0005	0.00024	0.0004	0.0002	0.0001	0.0003	0.0001	0.00042	0.257252
IBTP[C]	0.00058	0.0003	0.0007	0.0012	0.0009	0.0001	0.0008	0.0009	0.0007	0.0013	0.0008	0.0012	0.0005	0.0007	0.0004	0.0004	0.0005	0.0005	0.0002	0.0006	0.261157
Ser->Phe[S]	0.0009	0.001	0.0004	0.0013	0.0013	0.001	0.001	0.0015	0.0008	0.0001	0.0001	0.0005	0.0002	0.0012	0.0007	0.0011	0.0006	0.0012	0.0009	0.0007	0.26178
Didehydro[T]	0.0003	0.0001	0.0002	0.00016	0.0003	0.00016	0.0002	0.00024	0.0006	0.0001	0.0004	0.0005	0.0003	0.0007	0.0002	0.0002	0.0001	0.0006	0.0002	0.0001	0.261923
Ser->Gly[S]	0.0012	0.0002	0.0014	0.0008	0.0021	0.0017	0.0013	0.0011	0.0023	0.0005	0.0003	0.0016	0.0003	0.0015	0.0008	0.0008	0.0007	0.0005	0.0016	0.0014	0.261969
Carboxymethyl[AnyN-term]	0.0006	0.0001	0.0023	0.0006	0.0019	0.002	0.0006	0.0016	0.0012	0.0017	0.0012	0.0025	0.0002	0.0017	0.0004	0.0005	0.0003	0.0007	0.0007	0.0006	0.262674
Thiophospho[T]	0.00028	0.0004	0.0003	0.0002	0.0003	0.0003	0.0008	0.0003	0.0001	0.0002	0.00038	0.0005	0.0001	0.00056	0.0007	0.0002	0.0006	0.0003	0.0004	0.0004	0.262987
Nmethylmaleimide[C]	0.0005	0.0004	0.0004	0.0003	0.0002	0.0004	0.0004	0.0004	0.0002	0.0001	0.00024	0.00038	0.0001	0.00038	0.0005	0.0001	0.0001	0.0004	0.0002	0.0002	0.263766
PyridoxalPhosphate[K]	0.0001	0.0004	0.0005	0.0003	0.0003	0.0004	0.0004	0.0003	0.0006	0.0003	0.00014	0.00024	0.0001	0.0001	0.0003	0.0002	0.0003	0.0004	0.0008	0.0001	0.263974
GlycerylPE[E]	0.0007	0.0012	0.0005	0.0006	0.001	0.0004	0.0012	0.0005	0.0007	0.0004	0.0008	0.0008	0.0004	0.0005	0.0004	0.0005	0.001	0.0003	0.0007	0.0004	0.264876
Ser->Lys[S]	0.0002	0.0001	0.0002	0.0002	0.0001	0.0004	0.00014	0.0002	0.0002	0.0001	0.0005	0.0001	0.0002	0.0004	0.0001	0.0002	0.0002	0.0002	0.0005	0.0001	0.264884
Xle->Asp[L]	0.0002	0.0004	0.0012	0.0003	0.0011	0.0001	0.0006	0.0006	0.0004	0.0009	0.0004	0.0003	0.0003	0.0005	0.0006	0.0005	0.0007	0.0005	0.0001	0.0004	0.266068
HN2_mustard[C]	0.0003	0.0004	0.0002	0.0006	0.0002	0.0004	0.0002	0.0003	0.0001	0.0001	0.0004	0.0001	0.0001	0.00014	0.00028	0.0003	0.0001	0.00016	0.0001	0.0004	0.26791
Arg->Glu[R]	0.0005	0.0002	0.0004	0.0008	0.00016	0.00028	0.0003	0.0011	0.0001	0.0003	0.0001	0.00018	0.0001	0.0003	0.0006	0.0001	0.0002	0.0003	0.0002	0.0007	0.268997
Dehydrated[T]	0.0049	0.0042	0.0055	0.0053	0.0056	0.0057	0.0053	0.0052	0.0057	0.0056	0.0049	0.0053	0.005	0.0055	0.0053	0.0046	0.0052	0.0048	0.0048	0.0056	0.279862
Thr->Trp[T]	0.0007	0.0003	0.0007	0.0005	0.0003	0.0008	0.0007	0.0006	0.0005	0.0006	0.0007	0.0008	0.001	0.0002	0.0006	0.0006	0.0011	0.0004	0.0006	0.0008	0.285048
Carbamyl[M]	0.0014	0.0015	0.0008	0.0011	0.0009	0.0013	0.0009	0.0013	0.0013	0.0014	0.0013	0.0012	0.0016	0.0011	0.0012	0.0007	0.001	0.0008	0.0011	0.0005	0.285209
NHS-LC-Biotin[AnyN-term]	0.0007	0.0011	0.0006	0.0001	0.0001	0.0007	0.0005	0.0004	0.0008	0.0006	0.0012	0.001	0.0004	0.0009	0.0012	0.0004	0.0005	0.0003	0.0005	0.0008	0.28532
Menadione-HQ[C]	0.0006	0.0004	0.0004	0.0009	0.0003	0.0006	0.0004	0.0008	0.0006	0.0004	0.0003	0.0005	0.0006	0.0009	0.0007	0.0008	0.0007	0.0005	0.0007	0.0006	0.286801
NA-LNO2[C]	0.00032	0.0001	0.0002	0.00018	0.0003	0.0001	0.0001	0.00018	0.0001	0.0001	0.00024	0.0003	0.0002	0.0001	0.0005	0.0003	0.0002	0.00016	0.0001	0.0001	0.289324
Dipyridyl[C]	0.00038	0.00052	0.0003	0.0004	0.0008	0.0008	0.0004	0.0001	0.0004	0.0005	0.0004	0.0001	0.0003	0.0002	0.0008	0.00034	0.0003	0.0006	0.00034	0.0002	0.290163
Asp->Val[D]	0.0008	0.0001	0.0001	0.0002	0.0001	0.0003	0.0003	0.0001	0.0001	0.00016	0.0004	0.00022	0.0005	0.0004	0.0004	0.0002	0.0002	0.0001	0.0004	0.0003	0.294041
Asp->Gly[D]	0.0007	0.001	0.0006	0.0009	0.0003	0.0003	0.0009	0.0008	0.0008	0.0004	0.00048	0.0005	0.0004	0.0004	0.0006	0.001	0.0003	0.0007	0.0007	0.0005	0.294367
Pyro-carbamidomethyl[AnyN-termC]	0.0049	0.0042	0.0033	0.0043	0.0031	0.0044	0.0037	0.0038	0.0039	0.0037	0.0044	0.0038	0.0041	0.0046	0.0027	0.0033	0.0036	0.0035	0.0035	0.0031	0.295232
Delta_H(2)C(2)[AnyN-term]	0.0008	0.0005	0.0003	0.0006	0.0003	0.0002	0.0003	0.0007	0.0007	0.0013	0.0007	0.001	0.0004	0.0006	0.0007	0.0008	0.0012	0.0006	0.0004	0.0007	0.297119
Carbamidomethyl[H]	0.0015	0.0018	0.0004	0.0004	0.0014	0.0005	0.0008	0.0011	0.0005	0.0004	0.0012	0.0009	0.0018	0.0006	0.001	0.0009	0.0011	0.0016	0.0007	0.0012	0.298222
Thr->Gly[T]	0.0007	0.0008	0.0006	0.0005	0.0006	0.0007	0.001	0.0013	0.0008	0.0006	0.0004	0.0007	0.0008	0.0005	0.0004	0.0008	0.0009	0.0007	0.0006	0.0008	0.299326
Gly->Asp[G]	0.0037	0.0029	0.0029	0.0028	0.0026	0.0033	0.0037	0.0028	0.004	0.0026	0.0013	0.0012	0.0028	0.0034	0.0033	0.0035	0.0031	0.0031	0.0031	0.0032	0.301493
Gln->Pro[Q]	0.0002	0.0006	0.0004	0.0002	0.0005	0.0008	0.0001	0.0001	0.0004	0.0005	0.0009	0.0004	0.0008	0.0002	0.0004	0.0005	0.0003	0.0004	0.0003	0.0007	0.302142
BMP-piperidinol[M]	0.00018	0.0003	0.0003	0.00018	0.0003	0.00028	0.0001	0.0001	0.0002	0.0001	0.0003	0.0003	0.0001	0.0004	0.00014	0.0002	0.0003	0.00018	0.0003	0.00024	0.303467
Methylamine[S]	0.0002	0.0001	0.0002	0.0002	0.0002	0.0001	0.0001	0.0003	0.0001	0.00022	0.0001	0.00032	0.0001	0.0001	0.00016	0.0005	0.00022	0.0002	0.0001	0.0005	0.303601
LG-anhydrolactam[AnyN-term]	0.0008	0.0004	0.0005	0.0007	0.0004	0.0004	0.0008	0.0005	0.0008	0.0005	0.0012	0.0008	0.0006	0.0012	0.0007	0.0002	0.0005	0.0008	0.0005	0.0005	0.30771
Thr->Ser[T]	0.0007	0.0004	0.0005	0.0012	0.0009	0.0006	0.0011	0.0012	0.001	0.0006	0.0005	0.0004	0.0006	0.0012	0.0007	0.0021	0.0008	0.0011	0.0014	0.0014	0.308093
His->Glu[H]	0.00018	0.0004	0.0004	0.00024	0.0001	0.00026	0.0001	0.0002	0.00016	0.0001	0.0003	0.0002	0.0001	0.00024	0.00018	0.0001	0.0001	0.00018	0.0002	0.0001	0.308501
SulfanilicAcid_13C(6)[D]	0.00018	0.0003	0.0005	0.0002	0.0003	0.0001	0.00032	0.0004	0.0003	0.0005	0.00048	0.00054	0.00032	0.0005	0.0004	0.0005	0.0002	0.0001	0.0003	0.0004	0.311149
Cys->methylaminoAla[C]	0.0003	0.0002	0.0002	0.0002	0.0001	0.0003	0.0001	0.0002	0.00016	0.00018	0.00014	0.00028	0.0003	0.00018	0.0002	0.0001	0.0001	0.0001	0.0001	0.0001	0.31174
Xle->Met[I]	0.0006	0.0013	0.0001	0.0006	0.0003	0.0008	0.0008	0.0005	0.0008	0.0008	0.0005	0.0009	0.0006	0.0006	0.0007	0.0005	0.0007	0.0002	0.0002	0.0004	0.3119
Trp->Oxolactone[W]	0.0007	0.0008	0.0007	0.0006	0.0006	0.0005	0.0008	0.0004	0.0007	0.0013	0.0015	0.0009	0.0012	0.0006	0.0009	0.0006	0.0009	0.0005	0.0006	0.0007	0.313234
Methylamine[T]	0.00036	0.00048	0.0003	0.0004	0.00028	0.0003	0.0001	0.0004	0.00028	0.0001	0.0005	0.0003	0.0005	0.0004	0.0002	0.0001	0.0007	0.0004	0.0002	0.0004	0.317846
Val->Glu[V]	0.0015	0.001	0.0011	0.0017	0.0011	0.0012	0.0014	0.0012	0.0014	0.0014	0.0017	0.0016	0.0012	0.002	0.0008	0.0016	0.0014	0.0015	0.0011	0.0014	0.317849
Delta_H(4)C(2)O(-1)S(1)[S]	0.0011	0.0017	0.0009	0.001	0.0014	0.0008	0.001	0.0008	0.0006	0.0016	0.0004	0.0004	0.0008	0.0006	0.0009	0.0004	0.0015	0.0019	0.001	0.001	0.318355
FMNH[C]	0.0002	0.0009	0.0007	0.0002	0.001	0.0003	0.0005	0.0003	0.0003	0.0005	0.0001	0.0001	0.0002	0.00016	0.0007	0.0006	0.0003	0.0008	0.0004	0.0003	0.320345
cGMP+RMP-loss[C]	0.0003	0.0004	0.0004	0.0003	0.0006	0.0001	0.0004	0.0001	0.0003	0.0003	0.0003	0.00046	0.0003	0.0004	0.0007	0.0003	0.0004	0.0003	0.0002	0.0005	0.321757
Sulfo-NHS-LC-LC-Biotin[AnyN-term]	0.0008	0.0007	0.0006	0.0006	0.0004	0.0004	0.0006	0.0008	0.0011	0.00052	0.0013	0.001	0.0005	0.0011	0.0006	0.0007	0.0009	0.0003	0.0007	0.0006	0.324322
Ethyl+Deamidated[N]	0.0005	0.00024	0.0004	0.0005	0.0002	0.0005	0.0001	0.00054	0.0004	0.0004	0.00018	0.0001	0.0004	0.0001	0.0004	0.0005	0.0006	0.00028	0.0003	0.0002	0.324556
ICAT-D[C]	0.0002	0.0003	0.0005	0.0005	0.0002	0.0001	0.0001	0.0002	0.0004	0.0004	0.0005	0.0007	0.00036	0.0006	0.0003	0.0003	0.0003	0.0002	0.0001	0.0003	0.325623
PEITC[K]	0.0002	0.0002	0.0006	0.0003	0.0002	0.0006	0.0001	0.0002	0.0002	0.0001	0.0001	0.00032	0.0001	0.0001	0.0003	0.0002	0.0003	0.0001	0.0004	0.0001	0.335712
Xle->Tyr[L]	0.0003	0.0004	0.0004	0.0007	0.0004	0.00034	0.0003	0.0007	0.0002	0.0001	0.0001	0.00022	0.00018	0.00012	0.0003	0.0006	0.0003	0.0004	0.0002	0.0006	0.337857
HMVK[C]	0.0001	0.0003	0.00034	0.0003	0.00024	0.0005	0.0001	0.00018	0.00022	0.0001	0.0003	0.0003	0.0005	0.0001	0.0003	0.0002	0.0002	0.0002	0.00018	0.001	0.338539
Thr->His[T]	0.0002	0.0008	0.0004	0.0004	0.0002	0.0008	0.0001	0.0003	0.0004	0.0005	0.0001	0.0003	0.0008	0.0002	0.0001	0.0005	0.00014	0.0006	0.0002	0.0001	0.340411
UgiJoullieProGly[E]	0.0003	0.0002	0.0004	0.0002	0.0004	0.0001	0.0004	0.0004	0.0001	0.0005	0.00014	0.00024	0.0002	0.00034	0.0002	0.0003	0.0005	0.0003	0.0001	0.0001	0.341501
sulfo+amino[Y]	0.0007	0.0009	0.0011	0.0008	0.0004	0.0005	0.0004	0.0008	0.0005	0.0007	0.0003	0.0005	0.0003	0.0007	0.0008	0.0007	0.0006	0.0006	0.0008	0.0006	0.34191
Succinyl_2H(4)[AnyN-term]	0.00022	0.00026	0.0002	0.0002	0.0003	0.0003	0.0004	0.0005	0.0003	0.00026	0.0007	0.0003	0.00024	0.00028	0.0006	0.00046	0.0005	0.00022	0.0002	0.0001	0.34635
3-phosphoglyceryl[K]	0.0003	0.0006	0.0006	0.0005	0.0004	0.0007	0.0005	0.0006	0.0001	0.0005	0.0005	0.0004	0.0003	0.00054	0.0005	0.0005	0.0005	0.0011	0.0007	0.0006	0.352344
Pro->Phe[P]	0.0001	0.0002	0.0003	0.0002	0.0003	0.0003	0.00026	0.0001	0.0002	0.00026	0.00014	0.0003	0.0002	0.00024	0.0006	0.0001	0.00036	0.0001	0.0003	0.0004	0.353602
ICAT-C[C]	0.00022	0.00012	0.0002	0.0006	0.0003	0.00016	0.0002	0.0003	0.0004	0.0001	0.0003	0.0001	0.00028	0.0002	0.0002	0.0002	0.00024	0.00022	0.0002	0.00018	0.354693
NIC[AnyN-term]	0.0002	0.0003	0.0002	0.0004	0.0004	0.00016	0.0003	0.0003	0.0002	0.0002	0.0004	0.0007	0.0003	0.0006	0.00034	0.0001	0.0001	0.00026	0.0002	0.0003	0.356854
Lys->Allysine[K]	0.0007	0.00042	0.0006	0.0006	0.0003	0.0005	0.0005	0.0004	0.0007	0.0004	0.0004	0.0004	0.0003	0.0004	0.0005	0.00044	0.0008	0.0003	0.0002	0.0007	0.35777
PhosphoHex[S]	0.0001	0.0002	0.0001	0.0005	0.00022	0.0002	0.0004	0.0002	0.0005	0.00022	0.0003	0.0004	0.0003	0.0004	0.0004	0.00028	0.0004	0.0001	0.0004	0.0002	0.359652
Oxidation[F]	0.0008	0.0006	0.0007	0.0006	0.0006	0.0014	0.0009	0.0004	0.0005	0.0006	0.0016	0.001	0.0013	0.0002	0.0005	0.0005	0.0004	0.0012	0.0008	0.0012	0.359885
Ala->Asn[A]	0.0003	0.0004	0.0002	0.0006	0.0001	0.0006	0.0002	0.0001	0.00026	0.0002	0.00024	0.00018	0.0002	0.00026	0.0011	0.0004	0.0004	0.0007	0.0003	0.0002	0.36083
Ub-VME[C]	0.0002	0.0002	0.0004	0.00016	0.0003	0.0004	0.0002	0.0002	0.00024	0.0004	0.0004	0.00028	0.00016	0.0002	0.0002	0.00028	0.0002	0.0001	0.0002	0.0003	0.361694
Thiophospho[S]	0.0003	0.0004	0.0002	0.0003	0.0001	0.0005	0.0004	0.0004	0.0005	0.0002	0.0003	0.00022	0.0002	0.0001	0.0001	0.0003	0.0006	0.0003	0.0004	0.0002	0.370949
Xlink_DTSSP[K]	0.0002	0.0003	0.0004	0.00026	0.0001	0.00022	0.0001	0.0003	0.0003	0.0002	0.00018	0.0001	0.0001	0.00028	0.0001	0.00026	0.0005	0.0001	0.0002	0.0001	0.374184
Carbofuran[S]	0.00018	0.0004	0.0002	0.0002	0.00016	0.0001	0.0003	0.0001	0.0001	0.0003	0.0001	0.0002	0.00018	0.0002	0.0005	0.0002	0.0008	0.0002	0.0002	0.00014	0.375521
Glu->Gln[E]	0.0018	0.0029	0.0017	0.0028	0.0031	0.0024	0.0031	0.003	0.0022	0.0023	0.002	0.0018	0.0017	0.0012	0.0032	0.0029	0.0026	0.0025	0.0024	0.0027	0.379337
trifluoro[L]	0.0006	0.0004	0.0004	0.0001	0.0003	0.0003	0.0006	0.0005	0.0004	0.0003	0.0004	0.0009	0.0003	0.0007	0.0005	0.0007	0.0005	0.0002	0.0002	0.0003	0.379639
Iodoacetanilide[AnyN-term]	0.0003	0.0002	0.0004	0.0004	0.0002	0.0002	0.0004	0.0002	0.0006	0.0003	0.0001	0.001	0.0001	0.0018	0.0002	0.0006	0.0003	0.0005	0.0001	0.0001	0.38225
Acetylhypusine[K]	0.0001	0.0001	0.00012	0.0001	0.0001	0.00018	0.0001	0.0003	0.0001	0.0003	0.0001	0.0002	0.0001	0.00024	0.00016	0.0002	0.0001	0.0002	0.0002	0.0003	0.382322
cysTMT[C]	0.0004	0.0001	0.0002	0.0002	0.0003	0.0003	0.0001	0.0003	0.0002	0.0004	0.0004	0.0001	0.0003	0.0002	0.0004	0.0001	0.0002	0.0005	0.0004	0.0004	0.385979
Xle->Asn[L]	0.0006	0.0015	0.0018	0.0012	0.0019	0.0008	0.0012	0.0019	0.0019	0.0016	0.0013	0.0005	0.0012	0.0007	0.0026	0.0008	0.0016	0.0013	0.0009	0.0014	0.393145
Methylthio[K]	0.0001	0.0003	0.0002	0.0001	0.0003	0.0002	0.0003	0.0001	0.0003	0.0003	0.0001	0.00018	0.0001	0.0001	0.0005	0.0002	0.0002	0.0001	0.0002	0.0001	0.397742
NeuAc[S]	0.00016	0.00022	0.0001	0.0004	0.0004	0.00022	0.00038	0.0005	0.0001	0.0004	0.00016	0.0001	0.0003	0.00014	0.0001	0.0003	0.0002	0.0001	0.0003	0.0006	0.397804
FNEM[C]	0.0006	0.0007	0.0005	0.0003	0.0003	0.0005	0.0004	0.0008	0.0002	0.0001	0.0003	0.0004	0.0001	0.0005	0.0007	0.0004	0.0004	0.0001	0.0005	0.0002	0.397873
CarboxymethylDTT[C]	0.0009	0.0016	0.0011	0.0005	0.0008	0.0004	0.0012	0.0007	0.0008	0.0009	0.0002	0.0004	0.0002	0.001	0.0013	0.0008	0.001	0.0011	0.0008	0.0007	0.400024
Methylphosphonate[S]	0.0001	0.0006	0.0003	0.0006	0.0003	0.0002	0.0004	0.0003	0.0002	0.0004	0.0004	0.0003	0.0003	0.0006	0.0004	0.0005	0.0005	0.0006	0.0002	0.0002	0.404197
Gly->Val[G]	0.0002	0.00018	0.0001	0.0007	0.0004	0.0001	0.0003	0.0003	0.00022	0.0001	0.0001	0.0005	0.0001	0.0002	0.0003	0.0001	0.0002	0.0002	0.0002	0.0001	0.404612
O-Isopropylmethylphosphonate[S]	0.0008	0.0004	0.0002	0.00016	0.0003	0.0002	0.0004	0.0001	0.0005	0.0001	0.0002	0.0001	0.0003	0.0004	0.0003	0.0005	0.0004	0.0005	0.00044	0.0008	0.406615
Dehydrated[D]	0.0057	0.0057	0.0044	0.0048	0.0055	0.006	0.0044	0.0042	0.0056	0.0052	0.0057	0.0043	0.0049	0.0052	0.0046	0.0048	0.0047	0.0049	0.0052	0.0052	0.415843
2-dimethylsuccinyl[C]	0.0002	0.0005	0.001	0.0003	0.0005	0.0003	0.0008	0.0004	0.0006	0.0009	0.0004	0.0005	0.0003	0.0006	0.0009	0.0004	0.0004	0.0004	0.0006	0.0001	0.419729
Thr->Gln[T]	0.0003	0.0003	0.0002	0.0001	0.00018	0.00022	0.0006	0.0002	0.00014	0.00018	0.0001	0.0001	0.0001	0.0002	0.00024	0.00022	0.00034	0.0002	0.0003	0.0002	0.425482
Propyl_2H(6)[AnyN-term]	0.0003	0.00018	0.0002	0.0003	0.0002	0.0004	0.0002	0.0004	0.0005	0.0004	0.0001	0.0004	0.0001	0.0004	0.0002	0.0004	0.0005	0.0002	0.0002	0.0001	0.429743
Cation_Na[AnyC-term]	0.0011	0.0012	0.0011	0.0008	0.001	0.0008	0.001	0.0009	0.0009	0.0011	0.0013	0.0023	0.0011	0.0007	0.0009	0.001	0.0011	0.0011	0.0008	0.0008	0.435587
PyMIC[AnyN-term]	0.0012	0.0011	0.0011	0.0005	0.0013	0.0011	0.001	0.0007	0.0008	0.0008	0.0019	0.0012	0.0014	0.0014	0.0011	0.0009	0.0008	0.0005	0.0008	0.0008	0.438007
Lys->His[K]	0.0001	0.0005	0.0001	0.00016	0.0003	0.0001	0.0001	0.0006	0.0002	0.0001	0.00014	0.00026	0.0002	0.0001	0.0004	0.0002	0.00014	0.0001	0.0001	0.0001	0.439201
Xle->His[L]	0.0006	0.0005	0.0006	0.00016	0.0002	0.0001	0.0009	0.0003	0.0002	0.0004	0.0004	0.0003	0.0001	0.0002	0.0002	0.0008	0.0001	0.0006	0.0003	0.0001	0.439787
Lys->Asn[K]	0.0002	0.0006	0.0002	0.0001	0.0004	0.0002	0.0008	0.0004	0.0001	0.0003	0.0001	0.0008	0.0001	0.0001	0.0003	0.0001	0.0001	0.0005	0.0002	0.0002	0.445351
CarboxymethylDMAP[AnyN-term]	0.0003	0.001	0.0008	0.0006	0.001	0.0008	0.0004	0.0012	0.0001	0.0007	0.0009	0.0013	0.0003	0.0011	0.0013	0.0012	0.0004	0.0008	0.0006	0.0003	0.447752
Xle->Phe[I]	0.0004	0.0003	0.0003	0.0003	0.0003	0.0003	0.0004	0.0008	0.0006	0.0003	0.0003	0.0007	0.0002	0.0007	0.0008	0.0005	0.00034	0.0004	0.0003	0.0004	0.455145
3sulfo[AnyN-term]	0.0005	0.0011	0.0011	0.0006	0.0017	0.0012	0.0008	0.0012	0.0011	0.0011	0.0009	0.0007	0.0006	0.001	0.0012	0.0012	0.0013	0.0007	0.001	0.0008	0.458486
GIST-Quat_2H(3)[AnyN-term]	0.0004	0.0005	0.0011	0.0003	0.0004	0.0006	0.0005	0.0004	0.0007	0.0005	0.0003	0.0008	0.0003	0.0002	0.0004	0.0008	0.0002	0.0004	0.0008	0.0004	0.459471
Nitro[W]	0.0003	0.0003	0.0003	0.00026	0.0001	0.0006	0.00034	0.0001	0.0006	0.0002	0.0008	0.001	0.0008	0.00014	0.0002	0.0001	0.0001	0.0006	0.0002	0.0001	0.462303
Xle->Gln[L]	0.0003	0.0005	0.0004	0.0012	0.0001	0.00028	0.0005	0.0007	0.0003	0.0004	0.0005	0.0001	0.0004	0.0005	0.0002	0.0002	0.0006	0.0001	0.0007	0.0005	0.463854
Asn->His[N]	0.0003	0.0002	0.0005	0.0002	0.0003	0.0005	0.0004	0.0002	0.0003	0.0002	0.0003	0.00024	0.0002	0.0002	0.0002	0.0002	0.0006	0.0007	0.0006	0.0004	0.469929
QAT[C]	0.0002	0.0001	0.0004	0.0002	0.0002	0.0002	0.0002	0.0002	0.0003	0.0002	0.00026	0.0001	0.0001	0.0002	0.0004	0.0001	0.00026	0.0006	0.0002	0.0004	0.472462
Xle->Thr[L]	0.0005	0.0003	0.0011	0.0005	0.0006	0.0007	0.0004	0.0006	0.0005	0.0005	0.00054	0.00032	0.0002	0.0004	0.0007	0.0004	0.0007	0.0005	0.0006	0.0007	0.475688
iTRAQ4plex114[AnyN-term]	0.0003	0.0006	0.0007	0.0001	0.00034	0.0001	0.00052	0.0004	0.00026	0.00036	0.00034	0.0005	0.0001	0.0009	0.0004	0.0004	0.0006	0.0003	0.0008	0.0001	0.476496
Propyl[AnyN-term]	0.0006	0.0004	0.0005	0.0003	0.0008	0.00046	0.0002	0.0001	0.0002	0.0005	0.0007	0.0005	0.0001	0.001	0.0004	0.0005	0.00042	0.00026	0.00052	0.0004	0.476847
Thr->Cys[T]	0.0011	0.001	0.0015	0.0009	0.0012	0.0006	0.0019	0.001	0.0008	0.0012	0.0004	0.0007	0.0014	0.0007	0.0014	0.001	0.0012	0.001	0.0007	0.0015	0.476922
Val->Thr[V]	0.0021	0.0014	0.0025	0.0018	0.0018	0.0022	0.0023	0.0009	0.003	0.0017	0.0013	0.001	0.0019	0.0007	0.002	0.0017	0.0018	0.0018	0.0027	0.0028	0.485004
Xle->Val[L]	0.0013	0.0009	0.0012	0.0007	0.0003	0.0024	0.0016	0.0012	0.0007	0.0008	0.0011	0.001	0.0011	0.0006	0.0007	0.0008	0.0009	0.0006	0.0017	0.0011	0.488713
Val->Arg[V]	0.0006	0.0001	0.0007	0.0005	0.0003	0.00024	0.0002	0.0004	0.0004	0.0002	0.0011	0.00026	0.0011	0.0004	0.0001	0.0001	0.0004	0.0002	0.0004	0.0005	0.489587
HexNAc(1)dHex(1)[N]	0.0004	0.0002	0.00028	0.0001	0.0001	0.0004	0.0004	0.00024	0.0003	0.0005	0.00018	0.0001	0.00022	0.0004	0.0004	0.0003	0.0003	0.0002	0.00026	0.0002	0.500209
Pro->Ser[P]	0.0004	0.00052	0.0005	0.0007	0.0002	0.0007	0.0004	0.0004	0.0003	0.0006	0.0008	0.0007	0.0009	0.001	0.0002	0.0004	0.0001	0.0002	0.0008	0.0004	0.509259
Diethyl[AnyN-term]	0.0002	0.0005	0.0005	0.0003	0.001	0.0002	0.0007	0.0008	0.0006	0.0002	0.0004	0.0004	0.0003	0.001	0.0006	0.0007	0.0002	0.0006	0.0008	0.0008	0.510198
Nethylmaleimide+water[C]	0.0002	0.0002	0.0001	0.0006	0.0005	0.0005	0.0005	0.0002	0.0005	0.0005	0.0003	0.00048	0.0003	0.00048	0.0007	0.0001	0.0004	0.0006	0.0007	0.0003	0.513702
Arg->Npo[R]	0.0001	0.0002	0.0003	0.0007	0.0003	0.0003	0.0002	0.0003	0.0003	0.0002	0.00062	0.00026	0.0002	0.00032	0.0007	0.0003	0.0003	0.0002	0.0003	0.0002	0.513912
dHex(1)Hex(1)[S]	0.0001	0.0003	0.00024	0.00018	0.0001	0.0003	0.0001	0.0004	0.0002	0.0005	0.0007	0.0003	0.0003	0.0001	0.0008	0.00022	0.0001	0.0001	0.0003	0.0001	0.516751
Cys->Trp[C]	0.0002	0.0003	0.0003	0.0003	0.0003	0.00016	0.0003	0.0003	0.0001	0.0005	0.00058	0.00062	0.0001	0.00046	0.0002	0.0003	0.0003	0.0001	0.00024	0.0003	0.517528
NDA[AnyN-term]	0.0004	0.0007	0.0002	0.001	0.0002	0.0009	0.0004	0.0002	0.0004	0.0013	0.0005	0.0001	0.0005	0.0005	0.0003	0.0005	0.0007	0.0008	0.0004	0.0005	0.518036
ESP[AnyN-term]	0.0006	0.0004	0.0005	0.0006	0.0003	0.0001	0.0005	0.0002	0.0004	0.0005	0.0015	0.0005	0.0003	0.0015	0.0004	0.0002	0.0001	0.0003	0.00024	0.0002	0.521848
IGBP_13C(2)[C]	0.0004	0.0007	0.0007	0.0003	0.0003	0.0008	0.0007	0.0003	0.0004	0.0005	0.00036	0.0007	0.0003	0.00062	0.0006	0.0006	0.0004	0.0004	0.0002	0.0004	0.527201
HexNAc[S]	0.0002	0.00068	0.0005	0.0008	0.0005	0.0004	0.0008	0.0007	0.0008	0.0004	0.0008	0.0003	0.0002	0.0014	0.0002	0.0003	0.0004	0.0007	0.0003	0.0003	0.527705
Carboxymethyl[W]	0.0003	0.0002	0.0001	0.0002	0.0003	0.0004	0.00022	0.0002	0.0001	0.0003	0.00024	0.00046	0.00016	0.0001	0.0006	0.0005	0.0001	0.0004	0.0001	0.0001	0.529185
Xle->Val[I]	0.0019	0.0012	0.0019	0.0016	0.0013	0.0021	0.002	0.0015	0.0016	0.0014	0.0017	0.002	0.0014	0.0027	0.0017	0.0023	0.0014	0.0014	0.0021	0.001	0.531639
Glu->Ala[E]	0.0004	0.0007	0.0002	0.0002	0.0002	0.0008	0.0005	0.0002	0.0004	0.0003	0.00042	0.0008	0.00044	0.0002	0.0006	0.0005	0.0002	0.0005	0.0004	0.0004	0.53625
Bromo[H]	0.0001	0.0002	0.0003	0.00014	0.0001	0.0002	0.0003	0.0002	0.0003	0.0002	0.0002	0.00026	0.0001	0.00028	0.0002	0.0001	0.0001	0.0002	0.0002	0.0002	0.537004
Lys->Glu[K]	0.0011	0.0001	0.0004	0.0008	0.0001	0.0005	0.0008	0.0007	0.0002	0.0003	0.0003	0.0008	0.0004	0.0002	0.0007	0.0001	0.0003	0.0004	0.0006	0.0004	0.54001
SMCC-maleimide[C]	0.0002	0.0002	0.0003	0.0002	0.0003	0.0002	0.0002	0.0002	0.0002	0.0002	0.00026	0.00034	0.0002	0.00026	0.0003	0.0003	0.0002	0.0002	0.0002	0.0001	0.542703
HexNAc[T]	0.0002	0.0005	0.0001	0.0002	0.0005	0.00022	0.0004	0.0002	0.0002	0.0004	0.00026	0.0002	0.0001	0.0002	0.0003	0.0004	0.0001	0.0004	0.0007	0.0008	0.546916
DTT_C_2H(6)[C]	0.0002	0.0003	0.0005	0.0005	0.0001	0.0004	0.0002	0.0001	0.0003	0.00024	0.00014	0.0002	0.0002	0.0002	0.0003	0.0002	0.0004	0.00014	0.0004	0.00032	0.548093
Cys->Gly[C]	0.00026	0.0004	0.0004	0.0002	0.0002	0.0001	0.0002	0.0001	0.0005	0.0005	0.0004	0.00028	0.0002	0.0002	0.0004	0.0003	0.0001	0.0001	0.00022	0.0003	0.548205
AEC-MAEC[S]	0.0001	0.0005	0.0004	0.0004	0.0005	0.0001	0.0007	0.0007	0.0004	0.00036	0.00032	0.00024	0.0004	0.0001	0.0002	0.0001	0.0008	0.0003	0.0007	0.0004	0.549701
DimethylamineGMBS[C]	0.0003	0.0004	0.0004	0.0005	0.0006	0.0007	0.0004	0.0003	0.0005	0.0003	0.0003	0.0007	0.0002	0.0005	0.0005	0.0006	0.0004	0.0002	0.0003	0.00028	0.550272
Biotin[AnyN-term]	0.001	0.001	0.0014	0.0009	0.0015	0.0012	0.0015	0.0015	0.0015	0.001	0.0016	0.0005	0.0012	0.0022	0.0018	0.001	0.0007	0.0014	0.0016	0.0016	0.553639
Methyl_2H(3)[E]	0.0009	0.0005	0.0006	0.0008	0.0005	0.00048	0.0003	0.0011	0.00042	0.0008	0.00044	0.00026	0.0004	0.0002	0.001	0.0008	0.0006	0.0004	0.0008	0.0008	0.554057
Carbamyl[Y]	0.00032	0.0006	0.0008	0.0003	0.0003	0.0004	0.0003	0.0005	0.0005	0.00036	0.00034	0.00038	0.00042	0.0001	0.0004	0.0007	0.0003	0.0006	0.0004	0.0003	0.557433
Deamidated[Q]	0.0096	0.0101	0.0106	0.0098	0.0109	0.0108	0.01	0.0117	0.0106	0.0098	0.0082	0.0078	0.0102	0.0077	0.0105	0.0109	0.0116	0.011	0.012	0.0108	0.562048
Deamidated_18O(1)[Q]	0.0006	0.0003	0.0004	0.0006	0.0005	0.0005	0.0007	0.0001	0.0002	0.0004	0.0003	0.00036	0.0005	0.0001	0.0004	0.0009	0.0001	0.0006	0.0007	0.001	0.56993
Iminobiotin[AnyN-term]	0.0003	0.0001	0.0002	0.0002	0.00026	0.0006	0.00024	0.0007	0.0004	0.0001	0.0001	0.0007	0.00022	0.0002	0.0003	0.0001	0.0003	0.0002	0.0003	0.0002	0.572101
Argbiotinhydrazide[R]	0.0003	0.0003	0.0001	0.0001	0.0001	0.0001	0.0001	0.0004	0.0002	0.0002	0.0001	0.0001	0.0002	0.0001	0.0004	0.0003	0.0001	0.0002	0.0004	0.0003	0.572417
Dansyl[AnyN-term]	0.0009	0.0011	0.0007	0.0008	0.0003	0.001	0.0002	0.0009	0.001	0.0015	0.0008	0.0012	0.0008	0.0004	0.0007	0.0005	0.0004	0.0009	0.00076	0.0011	0.574915
Lys->Pro[K]	0.00028	0.00026	0.0002	0.0001	0.0002	0.00032	0.0004	0.0004	0.0002	0.0002	0.0003	0.0001	0.0002	0.0002	0.0001	0.00026	0.0002	0.0004	0.00026	0.0003	0.576248
Thr->Met[T]	0.0001	0.0007	0.0004	0.00034	0.0002	0.0001	0.0001	0.0004	0.0001	0.00016	0.0001	0.0003	0.00016	0.0001	0.0001	0.00026	0.0002	0.0002	0.00026	0.0005	0.576541
Biotin-PEO-Amine[D]	0.0002	0.0003	0.00016	0.0001	0.0002	0.0001	0.0001	0.0004	0.00012	0.0001	0.0001	0.0001	0.00016	0.0005	0.0001	0.0003	0.0004	0.0001	0.00024	0.0001	0.576856
Delta_H(4)C(3)[H]	0.0001	0.0002	0.0002	0.0002	0.0003	0.00014	0.0001	0.0004	0.0001	0.0005	0.00018	0.00024	0.0001	0.0004	0.0003	0.0001	0.0004	0.0006	0.0001	0.0002	0.581016
Oxidation[M]	0.015	0.0164	0.0153	0.015	0.0159	0.0144	0.0137	0.0147	0.0147	0.0141	0.0155	0.0139	0.0195	0.0097	0.0152	0.0142	0.0139	0.0142	0.0153	0.0133	0.583093
Xle->Asp[I]	0.0006	0.0008	0.0008	0.0009	0.0003	0.0006	0.0004	0.0004	0.0004	0.00044	0.0009	0.0007	0.0006	0.0004	0.0002	0.0007	0.0004	0.0006	0.0003	0.0003	0.583446
Gln->Gly[Q]	0.0004	0.0001	0.0002	0.0001	0.0003	0.0002	0.0003	0.0002	0.0002	0.0002	0.0004	0.0003	0.0002	0.0002	0.0002	0.0001	0.0001	0.0004	0.0005	0.0001	0.58433
Biotin_Sigma-B1267[C]	0.0003	0.0001	0.0004	0.0001	0.0001	0.0001	0.0004	0.0003	0.00022	0.0003	0.0002	0.0001	0.00022	0.0001	0.0002	0.0002	0.0005	0.00032	0.0004	0.0004	0.588678
Ala->Ser[A]	0.0003	0.0005	0.0004	0.0003	0.0003	0.0001	0.0006	0.0009	0.0004	0.0002	0.0004	0.00038	0.0003	0.0007	0.0012	0.0008	0.0001	0.0002	0.0004	0.00022	0.591086
Cation_Ca[II][D]	0.0008	0.0008	0.0009	0.0011	0.0012	0.001	0.0019	0.0011	0.0013	0.0012	0.0004	0.001	0.0008	0.0017	0.0014	0.0013	0.0015	0.0012	0.0021	0.0009	0.593165
Pro->His[P]	0.0002	0.0003	0.0004	0.00022	0.001	0.0002	0.0007	0.0003	0.0005	0.0001	0.0003	0.0004	0.0004	0.0002	0.0007	0.0006	0.0001	0.0001	0.0003	0.00024	0.595028
Delta_Hg(1)[C]	0.0003	0.0001	0.0003	0.00026	0.00034	0.0004	0.0001	0.0003	0.0003	0.0004	0.00026	0.00026	0.0002	0.00038	0.0002	0.0002	0.0001	0.0006	0.0002	0.0001	0.605943
SulfurDioxide[C]	0.0004	0.0008	0.0007	0.0004	0.0003	0.0002	0.0004	0.0004	0.0005	0.0005	0.00074	0.00034	0.0006	0.00032	0.0003	0.0003	0.0004	0.0003	0.0006	0.0003	0.607064
maleimide[C]	0.002	0.0023	0.0014	0.002	0.0015	0.0021	0.0015	0.0014	0.0014	0.0017	0.0016	0.0014	0.002	0.0012	0.0017	0.002	0.0023	0.0014	0.0014	0.0015	0.609051
Carbamidomethyl[AnyN-term]	0.004	0.0034	0.0039	0.0035	0.0039	0.0039	0.0041	0.0039	0.004	0.0038	0.004	0.0044	0.0039	0.0047	0.0038	0.0036	0.0043	0.0037	0.0035	0.0033	0.611863
Lys->Xle[K]	0.0001	0.0002	0.00014	0.00016	0.0002	0.00022	0.0001	0.0001	0.0001	0.00024	0.00018	0.00018	0.00022	0.00016	0.0001	0.0001	0.0001	0.0001	0.0002	0.0001	0.614311
Pro->Asn[P]	0.0007	0.001	0.0007	0.0008	0.0008	0.001	0.0003	0.0004	0.0008	0.001	0.0007	0.0003	0.0006	0.0002	0.0006	0.0011	0.0003	0.0008	0.0013	0.0009	0.614742
Ala->Tyr[A]	0.0001	0.0004	0.0003	0.0001	0.0003	0.0002	0.00018	0.0001	0.00022	0.00022	0.00034	0.0001	0.0002	0.0001	0.0003	0.0002	0.00032	0.0001	0.0003	0.0004	0.617552
Methyl[C]	0.0014	0.0015	0.0014	0.0024	0.0016	0.0015	0.0013	0.0018	0.0018	0.0015	0.0015	0.0018	0.0014	0.0014	0.0015	0.0014	0.0016	0.0019	0.0013	0.0018	0.623664
Ala->Val[A]	0.0003	0.0004	0.0004	0.0004	0.0004	0.0005	0.0009	0.0008	0.0006	0.0007	0.0007	0.0005	0.0006	0.0004	0.0007	0.0005	0.0006	0.0007	0.0003	0.0008	0.624325
Sulfide[C]	0.0001	0.0006	0.0004	0.0002	0.0002	0.0002	0.0002	0.0001	0.0002	0.0003	0.0001	0.0004	0.0003	0.0001	0.0003	0.0002	0.0001	0.0001	0.0004	0.0002	0.631874
ICAT-C_13C(9)[C]	0.0002	0.0003	0.00024	0.00034	0.0001	0.0005	0.0002	0.0001	0.0003	0.00018	0.00016	0.0005	0.0002	0.0005	0.0003	0.00018	0.0003	0.0002	0.0003	0.0001	0.632233
Thr->Tyr[T]	0.0001	0.0004	0.0003	0.0001	0.0009	0.00026	0.0005	0.0001	0.0002	0.00026	0.0001	0.0004	0.0001	0.0004	0.0002	0.00034	0.00022	0.0002	0.00034	0.0004	0.632883
SulfanilicAcid[E]	0.0002	0.0002	0.0004	0.0005	0.0004	0.0008	0.0005	0.0004	0.0005	0.0007	0.0004	0.0005	0.0004	0.0002	0.0004	0.0004	0.0003	0.0002	0.0006	0.0008	0.635662
Cation_Fe[II][E]	0.0049	0.0037	0.0042	0.0053	0.0049	0.0048	0.0038	0.0051	0.0047	0.0044	0.0016	0.0018	0.0017	0.006	0.0061	0.0052	0.0055	0.0053	0.0048	0.0049	0.63728
Xle->Met[L]	0.0002	0.0004	0.001	0.0008	0.0003	0.0004	0.0004	0.0009	0.0002	0.0001	0.0001	0.0007	0.0001	0.0002	0.0007	0.0005	0.0003	0.0002	0.0007	0.0006	0.646584
QTGG[K]	0.0001	0.0002	0.0001	0.0001	0.0003	0.0003	0.0002	0.0003	0.0001	0.0003	0.0005	0.0001	0.0004	0.0001	0.00016	0.0002	0.0001	0.0002	0.00026	0.00022	0.647568
Glucosylgalactosyl[K]	0.00038	0.0003	0.0002	0.0006	0.001	0.0002	0.0002	0.0004	0.0001	0.0004	0.0001	0.00034	0.0003	0.0003	0.0005	0.0001	0.0005	0.0003	0.0005	0.0004	0.649472
HCysteinyl[C]	0.0005	0.0006	0.0004	0.0001	0.0001	0.00022	0.0001	0.0001	0.0001	0.0002	0.0004	0.0003	0.0002	0.0005	0.0002	0.0003	0.0002	0.00034	0.0002	0.0001	0.655425
Tyr->Asn[Y]	0.0002	0.0004	0.0004	0.0004	0.0007	0.0008	0.0004	0.00026	0.00042	0.0002	0.0001	0.0003	0.0001	0.001	0.0003	0.0003	0.0006	0.0003	0.0005	0.0002	0.65553
Ala->Asp[A]	0.0013	0.0007	0.0011	0.0015	0.0011	0.0008	0.001	0.0006	0.0009	0.0005	0.0004	0.0008	0.0003	0.0007	0.0008	0.0014	0.0015	0.0009	0.0011	0.0009	0.659768
Thiophospho[Y]	0.0002	0.0002	0.0003	0.0003	0.0002	0.0001	0.00024	0.0002	0.0002	0.0004	0.0004	0.0001	0.0005	0.0001	0.0002	0.0003	0.0001	0.0001	0.0003	0.0005	0.659972
HN3_mustard[C]	0.00016	0.0004	0.0002	0.0002	0.0001	0.00036	0.0004	0.00024	0.00022	0.0002	0.0002	0.00018	0.0002	0.0002	0.0001	0.0003	0.00018	0.0005	0.0003	0.0001	0.661788
Trioxidation[C]	0.0014	0.0013	0.0012	0.0015	0.0011	0.0015	0.001	0.0014	0.0014	0.001	0.0009	0.0013	0.0011	0.0012	0.0011	0.001	0.0014	0.0013	0.0016	0.0015	0.672536
Gly->Met[G]	0.0002	0.0001	0.0002	0.00014	0.0002	0.0002	0.0002	0.0005	0.0003	0.00022	0.00014	0.0001	0.0001	0.0004	0.00028	0.0001	0.0001	0.0004	0.0002	0.00022	0.673526
Phenylisocyanate_2H(5)[AnyN-term]	0.0007	0.00024	0.0002	0.0001	0.0003	0.0004	0.0006	0.00026	0.0004	0.0003	0.0009	0.0005	0.0001	0.0005	0.0001	0.0002	0.0005	0.00024	0.0007	0.0002	0.674412
Carboxy[E]	0.0003	0.0002	0.0003	0.0002	0.001	0.0007	0.0002	0.0009	0.001	0.0001	0.0008	0.0008	0.001	0.0006	0.0006	0.0003	0.0009	0.0001	0.0001	0.00036	0.675648
CarbamidomethylDTT[C]	0.0036	0.0052	0.0041	0.0041	0.0025	0.0036	0.0036	0.0022	0.0035	0.0032	0.0036	0.0034	0.0036	0.0034	0.0038	0.0032	0.003	0.004	0.0032	0.0032	0.677408
Thiadiazole[C]	0.0005	0.00016	0.0001	0.0001	0.0002	0.00026	0.00016	0.0002	0.0002	0.0002	0.0001	0.00016	0.0002	0.00022	0.0001	0.0003	0.0001	0.0001	0.0004	0.0002	0.681386
Cation_Fe[II][D]	0.0056	0.006	0.0044	0.005	0.0044	0.0056	0.0044	0.0046	0.0055	0.0057	0.0027	0.0022	0.0031	0.0055	0.0062	0.0052	0.0071	0.0056	0.006	0.0053	0.683697
Xle->Phe[L]	0.0007	0.0002	0.0003	0.0004	0.0004	0.0006	0.0007	0.0009	0.0005	0.0004	0.0001	0.0003	0.0002	0.0006	0.0003	0.0008	0.0009	0.0001	0.0009	0.0004	0.683794
Carbamyl[S]	0.00032	0.0001	0.0001	0.0005	0.0004	0.00022	0.0008	0.0004	0.0001	0.0002	0.0002	0.00026	0.0002	0.00024	0.0001	0.0005	0.0002	0.0002	0.0005	0.0004	0.685956
Delta_H(5)C(2)[P]	0.00018	0.00026	0.0003	0.0002	0.0003	0.00038	0.0004	0.0004	0.0001	0.0003	0.00028	0.00024	0.0005	0.00014	0.0003	0.0002	0.00028	0.0003	0.0002	0.0002	0.688945
Carbamidomethyl[E]	0.0002	0.0014	0.0001	0.0016	0.0006	0.0009	0.0002	0.0011	0.0004	0.0017	0.0007	0.0001	0.0009	0.0009	0.0005	0.0006	0.0013	0.0005	0.0012	0.0006	0.690662
Arg->Asp[R]	0.0003	0.0004	0.0004	0.00016	0.0001	0.0002	0.0005	0.0001	0.0001	0.0002	0.00016	0.0002	0.0001	0.0002	0.0002	0.0006	0.0003	0.0003	0.0004	0.00026	0.691379
Iodoacetanilide_13C(6)[AnyN-term]	0.0003	0.0002	0.0012	0.0008	0.0006	0.0001	0.0005	0.0003	0.0002	0.0005	0.0007	0.0012	0.0002	0.0014	0.0002	0.0005	0.0003	0.0002	0.0001	0.0006	0.696391
CAF[AnyN-term]	0.0003	0.0008	0.0007	0.0007	0.0005	0.0005	0.0005	0.0007	0.0005	0.0006	0.0004	0.0003	0.0002	0.0011	0.0008	0.0006	0.001	0.0005	0.0006	0.0007	0.701896
Val->Ala[V]	0.0016	0.0011	0.0015	0.0011	0.001	0.0014	0.0016	0.0008	0.0007	0.0015	0.0012	0.0013	0.0011	0.001	0.0012	0.0018	0.0011	0.0015	0.0014	0.0012	0.702795
DiART6plex118[AnyN-term]	0.00026	0.0003	0.00032	0.0001	0.00016	0.0003	0.0001	0.0001	0.0001	0.0004	0.0001	0.00016	0.00014	0.0002	0.0002	0.0004	0.00016	0.0001	0.0003	0.0002	0.70299
Hex[AnyN-term]	0.0017	0.0001	0.0009	0.0001	0.0002	0.0003	0.0022	0.0006	0.0012	0.0005	0.0001	0.00028	0.0013	0.0011	0.0001	0.0002	0.0002	0.0014	0.00026	0.0017	0.705989
Oxidation+NEM[C]	0.0005	0.0004	0.0004	0.0005	0.0004	0.0008	0.0007	0.0001	0.0008	0.0013	0.0004	0.0001	0.0004	0.0005	0.0007	0.0008	0.001	0.0004	0.0006	0.0005	0.706127
dHex[S]	0.0002	0.0002	0.0003	0.00026	0.0001	0.0001	0.0003	0.0001	0.0007	0.0003	0.0003	0.0004	0.0002	0.0004	0.0001	0.0005	0.0001	0.00026	0.00028	0.00028	0.711649
CLIP_TRAQ_3[AnyN-term]	0.0003	0.0005	0.0011	0.00054	0.0007	0.0004	0.0003	0.0011	0.0008	0.001	0.0009	0.0012	0.0002	0.0012	0.0005	0.0003	0.0004	0.00048	0.0005	0.0005	0.713597
Ala->Thr[A]	0.0002	0.0011	0.0014	0.0007	0.0008	0.0004	0.0012	0.0014	0.0009	0.0007	0.0007	0.001	0.0008	0.0012	0.0012	0.0009	0.0003	0.0008	0.0011	0.0014	0.71416
HexNAc(2)[N]	0.0005	0.0006	0.0007	0.0008	0.0006	0.0002	0.0004	0.0006	0.0002	0.0001	0.0005	0.0013	0.0002	0.0002	0.0007	0.0002	0.0008	0.0005	0.0006	0.0002	0.71516
phosphoRibosyl[E]	0.0002	0.0003	0.0003	0.0002	0.0003	0.0006	0.0004	0.0005	0.0004	0.0005	0.00014	0.00022	0.0003	0.0001	0.0006	0.001	0.0006	0.0002	0.0005	0.0004	0.715482
Sulfo[Y]	0.0004	0.0004	0.0003	0.00026	0.0001	0.0001	0.0002	0.00016	0.0002	0.0003	0.0005	0.0001	0.0001	0.0004	0.0002	0.0002	0.0001	0.0001	0.0004	0.0001	0.71796
Asn->Tyr[N]	0.0004	0.0011	0.0006	0.0004	0.0002	0.0005	0.0004	0.0005	0.0003	0.0002	0.0003	0.00042	0.0004	0.00048	0.0007	0.0002	0.0005	0.0009	0.0008	0.0003	0.719355
Met->Xle[M]	0.0015	0.0011	0.001	0.0009	0.001	0.0012	0.0008	0.0012	0.0011	0.0013	0.0015	0.0009	0.0009	0.0014	0.0003	0.0012	0.0014	0.0014	0.001	0.0016	0.724315
Pro->pyro-Glu[P]	0.0004	0.0005	0.0002	0.0005	0.0003	0.0002	0.0004	0.0006	0.0004	0.0001	0.0005	0.0009	0.001	0.0003	0.0001	0.0002	0.0001	0.0002	0.0002	0.0005	0.729127
Xle->Asn[I]	0.0004	0.001	0.0011	0.0005	0.0007	0.0016	0.0007	0.0009	0.0015	0.0012	0.0001	0.0012	0.0005	0.001	0.0015	0.0011	0.001	0.0009	0.001	0.0007	0.737847
Propionyl[AnyN-term]	0.0004	0.0008	0.0009	0.0007	0.0003	0.0005	0.0006	0.0004	0.0002	0.0005	0.0007	0.0012	0.0005	0.0006	0.0005	0.00032	0.0002	0.0002	0.0003	0.00038	0.737906
TMT6plex[AnyN-term]	0.0004	0.0011	0.0002	0.0003	0.0004	0.00036	0.00022	0.0003	0.0005	0.0001	0.0003	0.0009	0.0004	0.00044	0.0006	0.0004	0.0004	0.0003	0.0001	0.0004	0.746044
maleimide[K]	0.0001	0.0001	0.00018	0.0003	0.0001	0.0003	0.0001	0.0001	0.0003	0.0001	0.00018	0.0001	0.00018	0.0002	0.0002	0.0001	0.0001	0.0001	0.0003	0.0001	0.747838
Diethylphosphate[AnyN-term]	0.00034	0.0006	0.0005	0.0002	0.0006	0.00046	0.0005	0.0007	0.0004	0.0002	0.0007	0.0005	0.0001	0.0011	0.0006	0.0002	0.0006	0.0003	0.0004	0.00034	0.750177
Xle->Cys[L]	0.0003	0.0005	0.0004	0.0001	0.0005	0.0004	0.0006	0.0003	0.00026	0.0004	0.0003	0.0004	0.0001	0.0004	0.00024	0.0005	0.0003	0.0003	0.0007	0.0003	0.750634
Can-FP-biotin[Y]	0.0001	0.0003	0.0002	0.00016	0.00018	0.0001	0.0002	0.0004	0.0001	0.0001	0.0003	0.0004	0.00016	0.0004	0.0001	0.0001	0.0001	0.00016	0.0001	0.00018	0.751607
Ala->Xle[A]	0.00022	0.0003	0.0009	0.00014	0.00024	0.0002	0.0005	0.0005	0.0001	0.00036	0.0005	0.0007	0.00036	0.0005	0.0001	0.00018	0.0004	0.00022	0.0004	0.0004	0.751692
HexNAc(1)dHex(2)[N]	0.0001	0.0002	0.0003	0.0001	0.0002	0.0001	0.0002	0.00012	0.00018	0.0002	0.0003	0.0003	0.00016	0.0001	0.0002	0.00022	0.0001	0.00016	0.0001	0.00016	0.754145
QAT_2H(3)[C]	0.00018	0.00022	0.0001	0.00018	0.0002	0.0003	0.0001	0.0001	0.0001	0.0003	0.0001	0.0001	0.0002	0.0002	0.00028	0.00014	0.0001	0.0001	0.00024	0.00022	0.765468
Gln->Lys[Q]	0.0007	0.0005	0.0004	0.001	0.0005	0.0005	0.0013	0.001	0.0008	0.0003	0.0009	0.0003	0.0008	0.0005	0.0006	0.0007	0.0011	0.0005	0.0008	0.0012	0.769285
Withaferin[C]	0.0002	0.0003	0.0003	0.0003	0.0002	0.0001	0.0003	0.00022	0.00016	0.00038	0.0001	0.0005	0.00014	0.0005	0.0002	0.00024	0.00038	0.00026	0.0001	0.0002	0.77189
Cys->Dha[C]	0.0042	0.0045	0.0043	0.0044	0.0043	0.0041	0.0038	0.0045	0.0038	0.0043	0.0041	0.0042	0.0039	0.0042	0.0043	0.0039	0.0038	0.0049	0.0039	0.0046	0.77252
Phe->CamCys[F]	0.0003	0.0003	0.0001	0.00014	0.0003	0.0002	0.0004	0.0001	0.0003	0.00026	0.0003	0.00036	0.00018	0.0004	0.0001	0.0001	0.00016	0.00024	0.0004	0.0003	0.775902
Ethyl+Deamidated[Q]	0.0003	0.0005	0.0003	0.00026	0.0001	0.0001	0.0002	0.0001	0.0003	0.0001	0.0004	0.0001	0.0002	0.0002	0.0001	0.0003	0.0001	0.0004	0.0001	0.0002	0.77972
Arg->Lys[R]	0.0011	0.0009	0.0011	0.0014	0.0008	0.001	0.0011	0.0016	0.0012	0.0009	0.0009	0.0007	0.0013	0.0009	0.0009	0.0012	0.001	0.0014	0.0013	0.0012	0.77973
FTC[P]	0.0001	0.00024	0.0001	0.0001	0.0003	0.0002	0.0006	0.0001	0.0001	0.0004	0.00028	0.00018	0.0001	0.0001	0.0003	0.0002	0.0001	0.0003	0.0001	0.0004	0.779872
Thr->Asp[T]	0.001	0.0011	0.0006	0.001	0.0006	0.0008	0.0006	0.0007	0.0006	0.0011	0.0012	0.002	0.0013	0.0006	0.0003	0.0008	0.0007	0.0009	0.0004	0.0004	0.782784
TMT2plex[AnyN-term]	0.0007	0.00014	0.0004	0.0001	0.0003	0.0001	0.0004	0.0002	0.0003	0.00028	0.0003	0.0004	0.0002	0.001	0.00028	0.0001	0.0004	0.00022	0.0002	0.0001	0.783622
PyridoxalPhosphateH2[K]	0.0004	0.0002	0.0001	0.0007	0.0001	0.0002	0.0002	0.0004	0.0002	0.0003	0.0003	0.00018	0.0002	0.0001	0.0003	0.0007	0.0001	0.0003	0.0002	0.0002	0.784017
Tyr->Xle[Y]	0.0005	0.0001	0.0004	0.0004	0.0002	0.0001	0.0005	0.0002	0.0002	0.00024	0.0001	0.00034	0.0001	0.00034	0.0001	0.0003	0.0004	0.0002	0.0005	0.00028	0.785769
DNPS[C]	0.0002	0.0008	0.0005	0.0005	0.0003	0.0004	0.0004	0.0007	0.0003	0.0005	0.00018	0.00028	0.00016	0.0004	0.0003	0.0007	0.0008	0.0003	0.0009	0.0003	0.787678
Carbamidomethyl[D]	0.0007	0.00118	0.0021	0.0025	0.0001	0.0026	0.0004	0.00164	0.0022	0.0027	0.00098	0.00122	0.0004	0.00172	0.0013	0.0026	0.0013	0.0018	0.0025	0.0013	0.790121
Val->Met[V]	0.0011	0.0005	0.0011	0.0001	0.0005	0.0011	0.0006	0.001	0.0012	0.0008	0.0013	0.0007	0.0006	0.0011	0.0005	0.0008	0.0008	0.001	0.0003	0.0005	0.792707
Xle->Arg[L]	0.0001	0.0001	0.0009	0.0003	0.00022	0.0008	0.0001	0.0001	0.00018	0.0005	0.00018	0.0001	0.0002	0.0002	0.0006	0.0003	0.0009	0.0004	0.00034	0.0004	0.79531
Xle->Lys[L]	0.0004	0.0001	0.0002	0.0001	0.0001	0.00028	0.0001	0.0007	0.0002	0.0001	0.00024	0.0001	0.0003	0.0004	0.0001	0.00022	0.0002	0.0001	0.00024	0.0002	0.795439
Xle->Trp[L]	0.0002	0.0007	0.0004	0.00036	0.0005	0.0003	0.0001	0.0005	0.0008	0.0004	0.0005	0.0004	0.0003	0.0001	0.0004	0.0005	0.0006	0.0003	0.0006	0.0008	0.795587
Cation_Ni[II][E]	0.0008	0.0008	0.0005	0.0004	0.0005	0.0007	0.0008	0.0004	0.0004	0.0003	0.0004	0.0003	0.0003	0.0012	0.0009	0.0008	0.0007	0.0006	0.0004	0.0003	0.797383
Ala->Trp[A]	0.0001	0.0008	0.0005	0.0004	0.0004	0.0003	0.0006	0.0004	0.0004	0.0002	0.0001	0.0004	0.0002	0.00026	0.0004	0.0005	0.0009	0.0004	0.0003	0.0004	0.797786
Gly->Asn[G]	0.001	0.0013	0.0009	0.0003	0.0014	0.0013	0.0005	0.001	0.0014	0.0008	0.0015	0.0005	0.0019	0.0009	0.0009	0.0012	0.0005	0.001	0.0005	0.0015	0.799704
Gln->His[Q]	0.0012	0.0009	0.0014	0.0012	0.0008	0.0022	0.0013	0.0015	0.0012	0.0005	0.0008	0.0014	0.0008	0.0021	0.0015	0.0009	0.001	0.0013	0.0008	0.0011	0.80096
SMA[AnyN-term]	0.0007	0.0009	0.0004	0.0001	0.0008	0.0003	0.0008	0.0001	0.0004	0.0003	0.0001	0.0013	0.0001	0.0009	0.0002	0.0002	0.0005	0.0005	0.0005	0.0001	0.801853
Asn->Xle[N]	0.0003	0.0008	0.0006	0.0011	0.0007	0.001	0.0012	0.0004	0.0006	0.0011	0.0008	0.0008	0.0006	0.001	0.0007	0.0009	0.0009	0.0004	0.0012	0.0008	0.806076
His->Ser[H]	0.0002	0.0001	0.0005	0.0004	0.0004	0.0001	0.0003	0.0002	0.0002	0.0002	0.00028	0.0002	0.0001	0.0002	0.0006	0.0006	0.0004	0.0001	0.0001	0.0002	0.81182
Val->Tyr[V]	0.0001	0.0001	0.0003	0.0002	0.00022	0.0001	0.0002	0.00016	0.00022	0.0003	0.0001	0.0005	0.00014	0.0004	0.0001	0.0002	0.00018	0.0001	0.0002	0.0001	0.813189
Asn->Ser[N]	0.0017	0.0007	0.0012	0.0008	0.0008	0.0011	0.0017	0.0025	0.0014	0.0008	0.0005	0.0017	0.0008	0.0023	0.0009	0.0013	0.0016	0.0009	0.0006	0.0015	0.816294
Thr->Val[T]	0.0006	0.0006	0.0006	0.0005	0.0009	0.0002	0.0004	0.0011	0.0002	0.0002	0.0009	0.0007	0.0005	0.0004	0.0003	0.0007	0.0004	0.0002	0.0001	0.0008	0.81651
Myristoyl[C]	0.0001	0.0004	0.0001	0.0002	0.0003	0.0001	0.0002	0.0003	0.00012	0.0003	0.0001	0.00034	0.00016	0.0001	0.0003	0.00016	0.0002	0.0005	0.0001	0.00028	0.825316
pyrophospho[S]	0.00018	0.0005	0.0001	0.0003	0.0004	0.0001	0.0001	0.0004	0.00018	0.00034	0.00014	0.00016	0.0001	0.00016	0.0001	0.0005	0.0006	0.00018	0.0004	0.0001	0.832812
Chlorpyrifos[T]	0.00022	0.0001	0.00016	0.0001	0.00018	0.0001	0.0001	0.00022	0.0001	0.0003	0.0001	0.0001	0.0001	0.00022	0.0001	0.0004	0.00022	0.0001	0.00016	0.00016	0.834132
Ala->Pro[A]	0.0002	0.0003	0.0001	0.0004	0.0001	0.0006	0.0004	0.0001	0.0003	0.0004	0.0001	0.0008	0.0001	0.00018	0.00036	0.0004	0.0001	0.0003	0.0001	0.00028	0.83822
Cation_Ag[E]	0.0004	0.0006	0.0002	0.00024	0.00032	0.0003	0.00036	0.0004	0.00034	0.0001	0.0003	0.0001	0.0002	0.0002	0.0004	0.0002	0.00042	0.00028	0.00032	0.0007	0.839201
Didehydroretinylidene[K]	0.0001	0.00026	0.0001	0.0002	0.0002	0.0003	0.0001	0.0002	0.0002	0.0003	0.0001	0.00034	0.0001	0.0002	0.0002	0.0004	0.0001	0.0002	0.0002	0.0002	0.84312
Glu->Gly[E]	0.0001	0.0006	0.0005	0.0001	0.0006	0.0007	0.0008	0.0004	0.0006	0.0003	0.0003	0.0004	0.0003	0.001	0.0002	0.0006	0.00028	0.0002	0.0005	0.0007	0.84535
Phe->Thr[F]	0.0001	0.0001	0.0001	0.0001	0.0003	0.0004	0.0003	0.0002	0.00034	0.0002	0.0003	0.0001	0.0001	0.0004	0.0001	0.0003	0.0003	0.00024	0.0001	0.0001	0.848332
Cys->Lys[C]	0.0003	0.00022	0.0001	0.0001	0.0002	0.0001	0.00024	0.0001	0.0003	0.00018	0.0002	0.0003	0.0001	0.0002	0.0002	0.0002	0.0002	0.0001	0.0002	0.0002	0.850686
Xle->Gln[I]	0.0003	0.0003	0.0003	0.0002	0.0004	0.0001	0.0003	0.0003	0.0004	0.0004	0.0003	0.0005	0.0002	0.0001	0.0003	0.0005	0.0003	0.0002	0.0002	0.0005	0.856911
Phe->Glu[F]	0.0002	0.0005	0.0004	0.0004	0.0001	0.0007	0.0001	0.0002	0.0001	0.0003	0.0003	0.00034	0.0002	0.0001	0.0006	0.0005	0.0002	0.0003	0.0003	0.0003	0.859823
CLIP_TRAQ_2[AnyN-term]	0.00018	0.0001	0.00018	0.0002	0.0002	0.0002	0.0004	0.00036	0.0004	0.0005	0.0001	0.0007	0.0005	0.0001	0.0001	0.0003	0.0005	0.0002	0.00026	0.0001	0.861624
Sulfo[S]	0.0002	0.0001	0.0003	0.0001	0.0003	0.0002	0.0001	0.0003	0.00016	0.0002	0.0003	0.00018	0.0002	0.00016	0.0002	0.0003	0.0001	0.0002	0.0001	0.00016	0.861895
Carboxy[W]	0.0002	0.0004	0.0004	0.0005	0.0001	0.0005	0.0006	0.0001	0.0003	0.0004	0.00026	0.00022	0.0001	0.00026	0.0009	0.0004	0.0003	0.0005	0.0003	0.0001	0.863097
Nethylmaleimide[C]	0.00022	0.0004	0.0004	0.0003	0.0001	0.0002	0.0003	0.0003	0.0001	0.0004	0.0001	0.0001	0.0002	0.0001	0.0005	0.0002	0.0002	0.0006	0.0005	0.0001	0.868933
GluGluGlu[E]	0.0002	0.0003	0.0003	0.0003	0.0003	0.0005	0.0004	0.0002	0.0006	0.0003	0.00016	0.0003	0.0001	0.0002	0.0007	0.0003	0.0008	0.0002	0.0001	0.0004	0.873547
Didehydro[Y]	0.00072	0.0001	0.0007	0.0008	0.001	0.0006	0.0006	0.0004	0.0006	0.0007	0.0004	0.0007	0.0003	0.0005	0.0008	0.0008	0.0005	0.0009	0.0011	0.0004	0.873809
Ammonia-loss[N]	0.0051	0.0049	0.0047	0.0048	0.0044	0.0042	0.0052	0.0041	0.005	0.005	0.0044	0.0035	0.0049	0.0037	0.0054	0.005	0.0051	0.0054	0.0055	0.0049	0.875914
ICAT-G[C]	0.0001	0.00022	0.0002	0.00014	0.0003	0.0003	0.0002	0.0001	0.0003	0.0003	0.0001	0.0002	0.0002	0.0001	0.00028	0.0001	0.0003	0.00022	0.0002	0.0004	0.883723
Dimethly[K]	0.00026	0.0002	0.0001	0.0002	0.0001	0.0001	0.0001	0.0001	0.0001	0.0001	0.0002	0.00028	0.0001	0.0001	0.0001	0.0001	0.0001	0.00014	0.0001	0.0001	0.88456
Gly->Ala[G]	0.0001	0.0001	0.0004	0.0006	0.0002	0.0001	0.0006	0.0004	0.0004	0.0002	0.0005	0.0003	0.0003	0.0004	0.0003	0.0002	0.0004	0.0003	0.0003	0.0002	0.885916
DTT_ST_2H(6)[T]	0.0004	0.0003	0.0004	0.0002	0.0003	0.0004	0.0002	0.0003	0.0001	0.0004	0.0003	0.00022	0.0002	0.0001	0.0002	0.0004	0.0003	0.0002	0.0004	0.0006	0.888677
Phosphoadenosine[K]	0.0002	0.00034	0.0001	0.0002	0.0001	0.0006	0.0002	0.0003	0.0001	0.0002	0.00016	0.00028	0.00032	0.0001	0.0003	0.0002	0.0004	0.0002	0.0002	0.0001	0.890178
FTC[S]	0.0001	0.00018	0.0001	0.0002	0.0003	0.0002	0.0004	0.00034	0.00022	0.0001	0.0003	0.00016	0.0002	0.0001	0.0001	0.0003	0.0003	0.00022	0.0003	0.0001	0.891667
Phosphogluconoylation[AnyN-term]	0.0006	0.0004	0.0006	0.0007	0.001	0.001	0.0006	0.001	0.0008	0.0015	0.0011	0.0013	0.0004	0.0012	0.0005	0.0003	0.0009	0.0006	0.0008	0.0009	0.893592
Glu->Met[E]	0.0022	0.0019	0.0018	0.0033	0.0023	0.0016	0.0021	0.0007	0.0017	0.0014	0.0009	0.001	0.0016	0.0014	0.0022	0.0033	0.0016	0.0015	0.0026	0.0025	0.902683
Xlink_SMCC[C]	0.00016	0.0001	0.0001	0.0002	0.0001	0.0002	0.0001	0.0003	0.0001	0.0002	0.0003	0.0003	0.0001	0.00016	0.0001	0.0001	0.00014	0.0001	0.0002	0.0001	0.90648
bisANS-sulfonates[K]	0.0004	0.0002	0.0004	0.0001	0.0003	0.0003	0.00028	0.0005	0.0005	0.0004	0.00056	0.00062	0.0002	0.00048	0.0005	0.0001	0.0003	0.0001	0.0003	0.0003	0.911873
Xle->Ser[I]	0.0002	0.00022	0.0001	0.0001	0.0003	0.0003	0.00024	0.00026	0.0004	0.0001	0.00014	0.0005	0.0001	0.0004	0.0002	0.0001	0.0002	0.0003	0.00024	0.0001	0.912034
azole[C]	0.00018	0.0002	0.0004	0.0003	0.0002	0.0003	0.0002	0.0001	0.0001	0.0002	0.00036	0.0002	0.00028	0.0001	0.0005	0.0001	0.0001	0.0001	0.0004	0.0001	0.916032
Ru[D]	0.0003	0.0002	0.0002	0.0002	0.0001	0.00012	0.0002	0.0004	0.0002	0.0002	0.00022	0.00022	0.0001	0.0004	0.0003	0.0002	0.0001	0.0002	0.00022	0.0002	0.918461
Carboxymethyl_13C(2)[C]	0.0006	0.0015	0.0013	0.0012	0.0003	0.0009	0.0004	0.0005	0.0008	0.0006	0.0004	0.0001	0.0005	0.0005	0.0012	0.0012	0.0015	0.0008	0.0013	0.0008	0.918823
Val->Pro[V]	0.0014	0.0008	0.001	0.0005	0.0013	0.001	0.0011	0.0007	0.0011	0.0011	0.0013	0.0023	0.0012	0.0002	0.0008	0.0009	0.0013	0.0007	0.0007	0.0004	0.923498
Dehydro[C]	0.0008	0.0005	0.0008	0.0006	0.001	0.0008	0.0007	0.0005	0.0008	0.0004	0.0003	0.0005	0.0012	0.0009	0.0005	0.0004	0.001	0.0006	0.0006	0.001	0.929842
Xle->Thr[I]	0.0004	0.0002	0.0003	0.001	0.0006	0.0004	0.0007	0.0004	0.0002	0.0004	0.0001	0.001	0.0002	0.0005	0.0003	0.0005	0.0004	0.0005	0.0007	0.0003	0.930454
Tyr->Phe[Y]	0.001	0.0009	0.0011	0.0003	0.0009	0.0007	0.0008	0.0008	0.0015	0.001	0.0007	0.001	0.0005	0.0004	0.0012	0.0014	0.00088	0.0007	0.0011	0.001	0.931962
Ser->Pro[S]	0.0007	0.0007	0.0011	0.0002	0.0004	0.0007	0.0005	0.0006	0.001	0.0004	0.0003	0.0004	0.0005	0.0011	0.0009	0.0006	0.0003	0.0007	0.0008	0.0006	0.934531
Thr->Pro[T]	0.0004	0.0007	0.0003	0.0004	0.001	0.0008	0.0009	0.001	0.0006	0.0005	0.0003	0.0007	0.0005	0.0006	0.0008	0.0008	0.0006	0.0003	0.0013	0.0006	0.935803
Ser->Xle[S]	0.0006	0.0002	0.0004	0.00018	0.0002	0.0005	0.0003	0.0001	0.00038	0.0004	0.0004	0.0001	0.0003	0.0002	0.0001	0.0005	0.0002	0.0003	0.0006	0.0005	0.936732
Carbamyl[C]	0.0005	0.00038	0.0002	0.0009	0.0004	0.0008	0.0005	0.0001	0.0008	0.0005	0.00032	0.0004	0.00034	0.0002	0.0006	0.0005	0.0009	0.0012	0.0004	0.00032	0.938515
Cation_Na[D]	0.0043	0.0038	0.0029	0.0042	0.0034	0.0036	0.0034	0.0033	0.0036	0.0038	0.0037	0.0046	0.0044	0.0027	0.0028	0.0031	0.0043	0.0032	0.0043	0.0034	0.939543
Ala->Gly[A]	0.0011	0.0003	0.0002	0.0004	0.0004	0.0008	0.0013	0.0008	0.0001	0.0005	0.0003	0.0022	0.0002	0.0017	0.0001	0.0004	0.0003	0.0001	0.0003	0.0005	0.939897
dNIC[AnyN-term]	0.0001	0.0014	0.0005	0.001	0.0007	0.0005	0.0011	0.0009	0.0009	0.001	0.0007	0.0009	0.0005	0.0011	0.0008	0.0009	0.0003	0.0008	0.001	0.001	0.943924
DiDehydro[C]	0.0022	0.0031	0.0028	0.0021	0.0026	0.0023	0.0029	0.0028	0.0025	0.0026	0.0025	0.0023	0.0026	0.0025	0.0022	0.0029	0.0031	0.0029	0.0026	0.0022	0.944175
Met->Glu[M]	0.0001	0.0002	0.0002	0.0003	0.0007	0.0001	0.0004	0.0004	0.0005	0.0003	0.0003	0.0001	0.0002	0.00018	0.00022	0.0006	0.0007	0.0002	0.00034	0.0003	0.944341
Fluorescein[C]	0.00026	0.0003	0.0003	0.0002	0.0001	0.0003	0.0005	0.00024	0.0003	0.00022	0.0003	0.00028	0.00022	0.0001	0.0007	0.0003	0.0002	0.0001	0.0003	0.00018	0.9499
BITC[AnyN-term]	0.0005	0.0012	0.0004	0.0007	0.001	0.0005	0.0004	0.0007	0.0006	0.0005	0.0005	0.001	0.0001	0.0014	0.0012	0.0003	0.0006	0.0007	0.0005	0.0001	0.951735
ICPL_13C(6)[AnyN-term]	0.0008	0.0009	0.0008	0.0009	0.0008	0.0013	0.001	0.0006	0.0009	0.0004	0.0012	0.0009	0.00078	0.0012	0.0005	0.0015	0.0007	0.0008	0.0007	0.0002	0.955154
Hex[K]	0.0028	0.003	0.0027	0.0032	0.0031	0.0031	0.0019	0.0024	0.0028	0.0024	0.0027	0.0026	0.0026	0.0021	0.0033	0.0026	0.0034	0.0025	0.003	0.0025	0.956074
Propionamide[C]	0.0017	0.0023	0.0016	0.0009	0.0018	0.0025	0.0018	0.0022	0.0016	0.0015	0.0019	0.0021	0.0023	0.0014	0.0017	0.0023	0.0016	0.0017	0.0014	0.0016	0.956255
C+12[AnyN-term]	0.0027	0.004	0.0038	0.0037	0.0031	0.0026	0.003	0.0026	0.0032	0.0036	0.0033	0.0036	0.0031	0.0032	0.003	0.003	0.0028	0.0033	0.0039	0.0032	0.959081
lapachenole[C]	0.00028	0.0003	0.0007	0.0001	0.0003	0.0001	0.0005	0.0007	0.00018	0.0001	0.00028	0.0003	0.00024	0.0006	0.0003	0.0003	0.0003	0.0003	0.0005	0.0001	0.963181
Gly->Glu[G]	0.0005	0.0001	0.0004	0.0008	0.0013	0.0016	0.0017	0.0012	0.001	0.0008	0.0015	0.0013	0.0014	0.0009	0.0005	0.0014	0.0003	0.0005	0.001	0.0005	0.964034
Ser->Tyr[S]	0.0002	0.0001	0.0002	0.0002	0.0004	0.0008	0.0001	0.0001	0.00016	0.0001	0.0001	0.0001	0.0001	0.0002	0.0004	0.00022	0.0001	0.0006	0.0004	0.0001	0.964545
Val->Cys[V]	0.0006	0.0007	0.0001	0.0004	0.0002	0.0004	0.0005	0.0002	0.0004	0.0005	0.0003	0.0004	0.0005	0.0001	0.0006	0.0008	0.00032	0.00024	0.0005	0.0002	0.964621
Isopropylphospho[S]	0.0004	0.0007	0.0008	0.0002	0.0007	0.0002	0.0003	0.0003	0.0002	0.0001	0.0004	0.0005	0.0001	0.0005	0.0003	0.0004	0.0007	0.0004	0.0003	0.00032	0.983254
Carbamidomethyl[C]	0.1896	0.1809	0.1769	0.189	0.1983	0.1857	0.1804	0.1816	0.1891	0.1904	0.1669	0.1658	0.2088	0.1637	0.1871	0.1852	0.1853	0.1928	0.1983	0.2078	0.997192
Val->His[V]	0.0004	0.0001	0.0004	0.0003	0.0002	0.0003	0.0003	0.0002	0.0002	0.00022	0.0003	0.00022	0.0003	0.0004	0.0002	0.0004	0.0001	0.0001	0.0004	0.0002	1
HexNAc[N]	0.0004	0.0002	0.0004	0.0004	0.0007	0.0005	0.0002	0.0003	0.0003	0.0003	0.0003	0.00038	0.0004	0.0002	0.0007	0.0004	0.0003	0.0005	0.00032	0.0002	1
Furan[Y]	0.0004	0.0002	0.0004	0.00014	0.00022	0.0004	0.0001	0.00026	0.0002	0.00016	0.00024	0.0004	0.0003	0.00042	0.0001	0.0001	0.00022	0.0002	0.0003	0.0002	1
Arg->Gly[R]	0.00016	0.0001	0.0002	0.0002	0.0001	0.0002	0.0001	0.0002	0.0001	0.0002	0.00018	0.00018	0.00016	0.0001	0.0002	0.0003	0.0001	0.0001	0.00014	0.0001	1

## Sheet: random group
1	O1	O2	O3	O4	O5	O6	O7	O8	O9	O10	Y1	Y2	Y3	Y4	Y5	Y6	Y7	Y8	Y9	Y10
Carbamyl[K]	0.0154	0.0171	0.0135	0.0146	0.0508	0.0132	0.0157	0.0138	0.0165	0.0152	0.0364	0.0318	0.0463	0.0364	0.0139	0.0157	0.0161	0.0157	0.0458	0.05	0.0491044	0.01858	0.03081	0.603051	1858	3081
Succinyl[AnyN-term]	0.0035	0.0041	0.0031	0.0051	0.0031	0.0042	0.0053	0.0044	0.0044	0.0042	0.0027	0.0035	0.0018	0.0028	0.0049	0.0029	0.0046	0.0042	0.0023	0.002	0.0317718	0.00414	0.00317	1.30599	414	317
Dehydrated[S]	0.0044	0.0039	0.004	0.0042	0.0043	0.0042	0.0039	0.0037	0.0046	0.0038	0.0044	0.0043	0.0042	0.0049	0.0039	0.0047	0.0041	0.0049	0.0044	0.0048	0.0216212	0.0041	0.00446	0.919283	410	446
Glu->pyro-Glu[AnyN-termE]	0.0037	0.0039	0.0039	0.0036	0.0039	0.004	0.0038	0.0037	0.0041	0.0043	0.0056	0.0056	0.0044	0.0053	0.0036	0.0044	0.0037	0.0041	0.0038	0.0042	0.0326307	0.00389	0.00447	0.870246	389	447
Delta_H(4)C(3)O(1)[C]	0.0023	0.0027	0.0037	0.004	0.0028	0.0029	0.0026	0.0032	0.0029	0.0034	0.0017	0.0021	0.0027	0.0017	0.0034	0.002	0.003	0.003	0.0029	0.0026	0.0453384	0.00305	0.00251	1.21514	305	251
Formyl[S]	0.0035	0.0018	0.0023	0.0025	0.0017	0.0032	0.003	0.0022	0.0025	0.0029	0.0048	0.0057	0.0044	0.0023	0.0029	0.0031	0.0079	0.0032	0.0029	0.003	0.020605	0.00256	0.00402	0.636816	256	402
NEMsulfur[C]	0.0023	0.0018	0.0022	0.0022	0.0006	0.0016	0.0021	0.0019	0.0019	0.0019	0.00038	0.0003	0.0003	0.0005	0.0029	0.0017	0.0016	0.002	0.0005	0.0003	0.0266661	0.00185	0.001048	1.76527	185	104.8
Glu->Asp[E]	0.0012	0.0016	0.0015	0.0017	0.001	0.0014	0.002	0.0014	0.0018	0.0014	0.002	0.0026	0.0015	0.0018	0.002	0.0013	0.0019	0.0017	0.0019	0.0017	0.0288503	0.0015	0.00184	0.815217	150	184
BMOE[C]	0.0007	0.0016	0.0016	0.0013	0.0015	0.0009	0.0012	0.0012	0.0009	0.001	0.0001	0.0004	0.0008	0.00058	0.0012	0.0009	0.001	0.0012	0.0007	0.0015	0.0466217	0.00119	0.000838	1.42005	119	83.8
Thiazolidine[AnyN-termC]	0.0011	0.0007	0.001	0.0012	0.001	0.0011	0.0014	0.0014	0.0014	0.0015	0.0015	0.0018	0.0013	0.0018	0.0012	0.0014	0.0012	0.0013	0.0014	0.0015	0.0226999	0.00118	0.00144	0.819444	118	144
Lys->Thr[K]	0.0012	0.0007	0.0011	0.0008	0.0012	0.001	0.0007	0.0011	0.0018	0.0011	0.0003	0.0007	0.0003	0.0006	0.0008	0.0008	0.0008	0.0009	0.0007	0.0006	0.00263408	0.00107	0.00065	1.64615	107	65
Phospho[S]	0.0008	0.0008	0.0012	0.0013	0.0009	0.0007	0.0012	0.0013	0.0011	0.0012	0.0004	0.0008	0.0004	0.0005	0.0011	0.0008	0.0007	0.0008	0.0013	0.0009	0.027482	0.00105	0.00077	1.36364	105	77
Propionyl_13C(3)[AnyN-term]	0.0008	0.0006	0.001	0.0014	0.0007	0.0008	0.0012	0.0011	0.0012	0.0008	0.0008	0.0001	0.0002	0.0004	0.0012	0.0007	0.0007	0.0013	0.0002	0.0006	0.0398728	0.00096	0.00062	1.54839	96	62
2-succinyl[C]	0.0008	0.0009	0.0011	0.0009	0.0008	0.0012	0.0005	0.0011	0.0008	0.001	0.0001	0.0002	0.0004	0.0002	0.0009	0.0007	0.001	0.0006	0.0003	0.0002	0.00145181	0.00091	0.00046	1.97826	91	46
Pro->Trp[P]	0.0008	0.001	0.0012	0.0006	0.0005	0.0008	0.0012	0.001	0.0008	0.0012	0.0001	0.0005	0.0008	0.0001	0.001	0.0007	0.0004	0.0012	0.0006	0.0007	0.0424297	0.00091	0.00061	1.4918	91	61
Tyr->Ser[Y]	0.0008	0.0011	0.0009	0.0009	0.0005	0.0011	0.0008	0.0011	0.0006	0.0011	0.0013	0.0017	0.0012	0.0012	0.0008	0.001	0.0005	0.0015	0.0018	0.002	0.0210842	0.00089	0.0013	0.684615	89	130
Phospho[C]	0.0007	0.0015	0.0014	0.0009	0.0004	0.0008	0.0009	0.0007	0.0008	0.0006	0.0004	0.0005	0.0004	0.00066	0.00052	0.0006	0.0004	0.0008	0.0007	0.0005	0.0125538	0.00087	0.000548	1.58759	87	54.8
Malonyl[S]	0.0011	0.001	0.0006	0.0006	0.0003	0.0009	0.0011	0.0011	0.0008	0.0008	0.0004	0.00038	0.0005	0.0005	0.0009	0.0008	0.0009	0.0006	0.0001	0.0004	0.026874	0.00083	0.000548	1.5146	83	54.8
AEC-MAEC[T]	0.0006	0.0012	0.0006	0.0009	0.0015	0.0006	0.0004	0.0007	0.00054	0.0011	0.0005	0.0002	0.0004	0.0001	0.0007	0.0005	0.0009	0.0003	0.0007	0.0008	0.041958	0.000814	0.00051	1.59608	81.4	51
Dipyrrolylmethanemethyl[C]	0.0005	0.0011	0.0007	0.001	0.0009	0.0008	0.001	0.0007	0.0007	0.0007	0.00038	0.0004	0.0004	0.0005	0.0007	0.0005	0.001	0.0007	0.0007	0.0004	0.0120952	0.00081	0.000568	1.42606	81	56.8
PEITC[AnyN-term]	0.0007	0.0005	0.00078	0.0006	0.0011	0.0007	0.0004	0.0011	0.0008	0.001	0.0019	0.0012	0.0011	0.0012	0.0014	0.0011	0.0005	0.0011	0.0011	0.0005	0.0335976	0.000768	0.00111	0.691892	76.8	111
Val->Gly[V]	0.001	0.0005	0.0009	0.001	0.0004	0.0008	0.0006	0.0007	0.0007	0.0004	0.0001	0.0003	0.0002	0.0002	0.0005	0.0007	0.0006	0.0006	0.0007	0.0005	0.0183198	0.0007	0.00044	1.59091	70	44
Cytopiloyne[AnyN-term]	0.0007	0.0005	0.001	0.0001	0.001	0.0009	0.0012	0.0009	0.0003	0.0004	0.0016	0.0008	0.0012	0.0015	0.0011	0.0017	0.001	0.0012	0.0008	0.0009	0.00578103	0.0007	0.00118	0.59322	70	118
NIPCAM[C]	0.0003	0.0008	0.0005	0.001	0.0007	0.0008	0.0008	0.0008	0.0005	0.0007	0.0003	0.0001	0.0003	0.0002	0.0008	0.0004	0.0011	0.0006	0.0003	0.0002	0.0406057	0.00069	0.00043	1.60465	69	43
TMAB[K]	0.0006	0.0006	0.0008	0.0005	0.0008	0.0008	0.0007	0.0005	0.0008	0.0007	0.00036	0.00044	0.0003	0.0007	0.0005	0.0005	0.0008	0.0007	0.0005	0.0006	0.0407966	0.00068	0.00054	1.25926	68	54
Ethylphosphate[AnyN-term]	0.0006	0.0005	0.0005	0.0012	0.0008	0.00042	0.0004	0.0011	0.0001	0.0005	0.0004	0.0002	0.0003	0.0004	0.0001	0.0001	0.0002	0.0002	0.0003	0.00022	0.00363552	0.000612	0.000242	2.52893	61.2	24.2
Acetyl_2H(3)[AnyN-term]	0.00052	0.0011	0.0005	0.0004	0.001	0.0008	0.00064	0.0002	0.00036	0.0004	0.0005	0.00042	0.00018	0.0005	0.0004	0.0005	0.0005	0.0001	0.0003	0.00028	0.0435289	0.000592	0.000368	1.6087	59.2	36.8
Arg[AnyN-term]	0.0008	0.0004	0.0004	0.0007	0.0006	0.0005	0.0004	0.0004	0.0008	0.0005	0.0019	0.0018	0.001	0.0018	0.0007	0.0007	0.0004	0.0009	0.0007	0.0005	0.0182917	0.00055	0.00104	0.528846	55	104
Thr->Asn[T]	0.0007	0.00054	0.0004	0.0009	0.00048	0.0004	0.001	0.0003	0.0005	0.0002	0.0001	0.0001	0.0002	0.0002	0.0002	0.0006	0.0003	0.0008	0.0002	0.0004	0.0458952	0.000542	0.00031	1.74839	54.2	31
Xle->Pro[L]	0.0009	0.0007	0.0007	0.0002	0.0007	0.0004	0.0005	0.0007	0.0003	0.00028	0.0008	0.0003	0.001	0.001	0.0009	0.001	0.0012	0.0006	0.0007	0.0008	0.0155539	0.000538	0.00083	0.648193	53.8	83
Formyl[T]	0.0009	0.0003	0.0009	0.0006	0.0005	0.0004	0.0004	0.0003	0.0004	0.0006	0.0012	0.0012	0.0011	0.0006	0.0005	0.0006	0.0015	0.0003	0.0007	0.0006	0.0481489	0.00053	0.00083	0.638554	53	83
BITC[C]	0.0005	0.0007	0.0008	0.0007	0.00032	0.0004	0.0003	0.0003	0.0007	0.0003	0.00036	0.00014	0.0003	0.00024	0.0004	0.0005	0.0003	0.0004	0.0004	0.0004	0.0414182	0.000502	0.000344	1.4593	50.2	34.4
EGCG2[C]	0.0004	0.0005	0.0006	0.0004	0.0004	0.0008	0.0005	0.0004	0.0004	0.0005	0.0001	0.0001	0.0003	0.0002	0.0003	0.0006	0.0003	0.0002	0.0003	0.0003	0.0019015	0.00049	0.00027	1.81481	49	27
Xle->Ser[L]	0.0004	0.0005	0.0004	0.0004	0.0003	0.0004	0.0007	0.0002	0.0005	0.001	0.0001	0.0003	0.0001	0.0004	0.00042	0.0004	0.0003	0.0005	0.0002	0.0001	0.0324807	0.00048	0.000282	1.70213	48	28.2
Gln->Xle[Q]	0.0007	0.0003	0.0003	0.0005	0.0005	0.0006	0.0008	0.0004	0.0003	0.0001	0.0007	0.0009	0.001	0.001	0.0003	0.001	0.0003	0.0012	0.0007	0.0004	0.0247696	0.00045	0.00075	0.6	45	75
IED-Biotin[C]	0.0003	0.0006	0.0004	0.0006	0.0003	0.0002	0.0004	0.0008	0.0007	0.0002	0.0004	0.0003	0.0005	0.0001	0.0002	0.0002	0.0002	0.0002	0.0004	0.00036	0.0496669	0.00045	0.000286	1.57343	45	28.6
Asp->Xle[D]	0.0003	0.0004	0.0006	0.0009	0.0003	0.0005	0.0006	0.0003	0.0001	0.0004	0.0001	0.0004	0.00024	0.0002	0.0004	0.0001	0.0003	0.0003	0.0002	0.0003	0.0281645	0.00044	0.000254	1.73228	44	25.4
Bromobimane[C]	0.0002	0.0007	0.0006	0.0004	0.0005	0.0002	0.0004	0.0004	0.0004	0.0005	0.0001	0.00016	0.00014	0.0002	0.0002	0.0005	0.0003	0.0002	0.0004	0.0001	0.00632509	0.00043	0.00023	1.86957	43	23
DimethylArsino[C]	0.0002	0.0005	0.0007	0.001	0.0002	0.0003	0.00024	0.0004	0.0004	0.00026	0.0001	0.00016	0.0002	0.0001	0.0003	0.0002	0.00022	0.0001	0.0002	0.0001	0.00760353	0.00042	0.000168	2.5	42	16.8
Xle->Lys[I]	0.0004	0.0004	0.0006	0.0004	0.0003	0.0005	0.0005	0.0003	0.0003	0.0005	0.0001	0.0001	0.0004	0.0002	0.0003	0.0004	0.0002	0.0004	0.0003	0.0003	0.00682066	0.00042	0.00027	1.55556	42	27
Lys->Cys[K]	0.0006	0.0006	0.0005	0.0002	0.0007	0.0002	0.0005	0.0003	0.0004	0.0002	0.00024	0.00014	0.0002	0.0001	0.0003	0.00026	0.0004	0.0003	0.0004	0.0003	0.0317171	0.00042	0.000264	1.59091	42	26.4
Phospho[T]	0.0002	0.0004	0.0004	0.0003	0.0006	0.0004	0.0004	0.0003	0.0004	0.0006	0.0001	0.0003	0.0001	0.00022	0.0007	0.0002	0.0001	0.0003	0.0001	0.0003	0.0369975	0.0004	0.000242	1.65289	40	24.2
BDMAPP[K]	0.0003	0.0005	0.0004	0.0003	0.0003	0.0004	0.0004	0.0004	0.0004	0.0005	0.00014	0.00014	0.0001	0.00028	0.0001	0.0003	0.0003	0.0002	0.0002	0.0002	1.88701e-05	0.00039	0.000196	1.9898	39	19.6
EGCG1[C]	0.0002	0.00038	0.0004	0.0005	0.0003	0.0001	0.0005	0.0006	0.0002	0.0006	0.00026	0.00016	0.0004	0.00022	0.0001	0.0002	0.0001	0.0004	0.0002	0.0001	0.0225927	0.000378	0.000214	1.76636	37.8	21.4
Xlink_SSD[K]	0.0004	0.0004	0.0004	0.0003	0.0003	0.0007	0.00028	0.0006	0.0001	0.0003	0.0001	0.00022	0.0002	0.00014	0.0003	0.0001	0.0002	0.00016	0.0002	0.0001	0.00212104	0.000378	0.000172	2.19767	37.8	17.2
Val->Trp[V]	0.0005	0.00044	0.0006	0.0003	0.0002	0.00032	0.0003	0.00054	0.00024	0.0003	0.0001	0.0001	0.0004	0.00032	0.0001	0.00024	0.00016	0.0001	0.00018	0.0001	0.00234427	0.000374	0.00018	2.07778	37.4	18
NHS-fluorescein[K]	0.0002	0.0007	0.0005	0.0005	0.0005	0.0001	0.0001	0.0004	0.0004	0.0002	0.00014	0.00024	0.00022	0.0001	0.0002	0.00024	0.0002	0.0001	0.0003	0.0001	0.0176503	0.00036	0.000184	1.95652	36	18.4
phenylsulfonylethyl[C]	0.0001	0.0006	0.0003	0.0002	0.0004	0.0004	0.0004	0.0004	0.0005	0.0003	0.0001	0.0001	0.0003	0.00022	0.0001	0.0001	0.0001	0.0001	0.0002	0.00016	0.000534438	0.00036	0.000148	2.43243	36	14.8
Met->Thr[M]	0.0006	0.0005	0.0004	0.0003	0.0002	0.0002	0.0001	0.00018	0.0007	0.0003	0.0007	0.0003	0.0008	0.0004	0.0003	0.0008	0.0005	0.0004	0.0008	0.0006	0.0306699	0.000348	0.00056	0.621429	34.8	56
Delta_H(8)C(6)O(1)[L]	0.0002	0.0004	0.0003	0.0004	0.0003	0.00032	0.0003	0.0005	0.0004	0.0003	0.0001	0.0003	0.0002	0.0001	0.0003	0.0004	0.0002	0.00014	0.0004	0.0002	0.0247123	0.000342	0.000234	1.46154	34.2	23.4
Acetyl[AnyN-term]	0.00026	0.0003	0.0006	0.0003	0.0001	0.0001	0.0005	0.00024	0.0005	0.0005	0.0008	0.0007	0.0008	0.0001	0.001	0.0003	0.0002	0.00088	0.001	0.0007	0.0177707	0.00034	0.000648	0.524691	34	64.8
Methylphosphonate[T]	0.0003	0.0001	0.0006	0.0003	0.0003	0.0005	0.00026	0.0002	0.0005	0.0003	0.0001	0.0001	0.0002	0.0002	0.0004	0.0002	0.0002	0.0001	0.0004	0.0001	0.0371498	0.000336	0.0002	1.68	33.6	20
Cysteinyl[C]	0.0001	0.0006	0.0008	0.00044	0.0001	0.0002	0.0002	0.0003	0.0002	0.0003	0.0001	0.0001	0.0001	0.0001	0.00014	0.00022	0.00012	0.0001	0.0001	0.0001	0.0111077	0.000324	0.000118	2.74576	32.4	11.8
SecNEM[C]	0.0003	0.0004	0.0003	0.0003	0.0001	0.0004	0.0004	0.0003	0.0003	0.0004	0.0001	0.0001	0.0001	0.0002	0.00016	0.0001	0.0003	0.0003	0.0005	0.0002	0.0358195	0.00032	0.000206	1.5534	32	20.6
MDCC[C]	0.00038	0.0004	0.0003	0.0003	0.0002	0.00024	0.0004	0.0003	0.0003	0.00028	0.0003	0.0003	0.0001	0.0001	0.00028	0.00026	0.0001	0.00022	0.0001	0.00016	0.00345885	0.00031	0.000192	1.61458	31	19.2
NeuAc[N]	0.0003	0.0005	0.0005	0.00034	0.0001	0.00034	0.0004	0.00028	0.00014	0.0001	0.00014	0.00014	0.0002	0.0002	0.0001	0.0001	0.0001	0.0002	0.00026	0.00018	0.0130567	0.0003	0.000162	1.85185	30	16.2
GIST-Quat_2H(6)[AnyN-term]	0.0002	0.00026	0.00036	0.0001	0.0003	0.0002	0.00024	0.0004	0.0004	0.0005	0.0001	0.00018	0.00028	0.0004	0.0001	0.0002	0.0001	0.00018	0.0002	0.00016	0.0400363	0.000296	0.00019	1.55789	29.6	19
Gln->Arg[Q]	0.0003	0.0003	0.00024	0.0001	0.0004	0.0005	0.0003	0.0002	0.0003	0.0003	0.0003	0.0007	0.0003	0.0005	0.0005	0.0003	0.0005	0.0004	0.0004	0.0006	0.0104618	0.000294	0.00045	0.653333	29.4	45
Cys->Ala[C]	0.0001	0.00038	0.0005	0.00026	0.0003	0.00038	0.0001	0.0003	0.0005	0.0001	0.0001	0.00014	0.00018	0.00014	0.0001	0.00018	0.0001	0.0001	0.0001	0.0001	0.00342964	0.000292	0.000124	2.35484	29.2	12.4
FMN[T]	0.0002	0.0004	0.0004	0.00026	0.0002	0.0001	0.0004	0.0003	0.0002	0.00042	0.00016	0.0001	0.0001	0.0002	0.0001	0.0001	0.0001	0.0002	0.0002	0.0003	0.00538925	0.000288	0.000156	1.84615	28.8	15.6
Formyl[K]	0.0002	0.0001	0.0004	0.0002	0.0003	0.0003	0.0002	0.0002	0.0004	0.0005	0.0009	0.0005	0.0008	0.0004	0.0004	0.0003	0.0004	0.0003	0.0004	0.0004	0.0162322	0.00028	0.00048	0.583333	28	48
Hep[T]	0.0003	0.00026	0.00028	0.0001	0.0003	0.0003	0.0002	0.0002	0.0005	0.0001	0.0005	0.00044	0.0004	0.00034	0.0006	0.0004	0.0007	0.0005	0.0004	0.00048	0.000314028	0.000254	0.000476	0.533613	25.4	47.6
Val->Asn[V]	0.0002	0.0006	0.0002	0.00012	0.0003	0.0004	0.0002	0.0001	0.00018	0.0002	0.0008	0.00048	0.0008	0.0006	0.0002	0.0006	0.00038	0.0004	0.0003	0.0003	0.00947564	0.00025	0.000486	0.514403	25	48.6
ethylamino[S]	0.0003	0.0003	0.00032	0.0003	0.0001	0.0001	0.00034	0.0001	0.00034	0.0003	0.00022	0.0001	0.00018	0.0002	0.00014	0.0001	0.0001	0.0001	0.0002	0.0003	0.0427614	0.00025	0.000164	1.52439	25	16.4
Met->Hpg[M]	0.0002	0.0001	0.00022	0.0002	0.0003	0.0003	0.0004	0.00022	0.0003	0.0002	0.0007	0.0004	0.0002	0.0004	0.0004	0.0003	0.0005	0.0002	0.0004	0.0005	0.00966134	0.000244	0.0004	0.61	24.4	40
Gln->Thr[Q]	0.0002	0.00028	0.0001	0.0003	0.0003	0.0001	0.00024	0.0004	0.0001	0.0003	0.0003	0.0001	0.00028	0.0002	0.0005	0.0004	0.0004	0.0004	0.0005	0.0004	0.0392836	0.000232	0.000348	0.666667	23.2	34.8
Propiophenone[T]	0.0002	0.0002	0.0004	0.0002	0.0002	0.0002	0.0001	0.0004	0.00018	0.0001	0.0003	0.00024	0.0003	0.00034	0.0004	0.0003	0.00028	0.0002	0.0004	0.00036	0.0259036	0.000218	0.000312	0.698718	21.8	31.2
Methylthio[AnyN-term]	0.0004	0.0001	0.0004	0.0002	0.0001	0.0002	0.00022	0.0001	0.00014	0.0003	0.0008	0.001	0.0003	0.0007	0.0006	0.00054	0.00076	0.0006	0.00042	0.0006	1.92967e-05	0.000216	0.000632	0.341772	21.6	63.2
Gly->Arg[G]	0.00016	0.0001	0.0003	0.0001	0.0001	0.00018	0.0002	0.0001	0.0004	0.0001	0.0007	0.0005	0.0005	0.0005	0.0003	0.0003	0.0002	0.0001	0.0002	0.0005	0.00693044	0.000174	0.00038	0.457895	17.4	38
Asn->Met[N]	0.0001	0.0002	0.0001	0.00014	0.0003	0.0001	0.0001	0.0004	0.0001	0.0001	0.0004	0.0003	0.0004	0.0005	0.00028	0.0001	0.0006	0.0002	0.0001	0.0004	0.0160912	0.000164	0.000328	0.5	16.4	32.8
Asn->Lys[N]	0.0003	0.0001	0.0002	0.0001	0.0002	0.0001	0.0001	0.0001	0.0001	0.0001	0.0001	0.0004	0.0002	0.0002	0.0003	0.0003	0.0004	0.0001	0.0003	0.0001	0.0326513	0.00014	0.00024	0.583333	14	24
