# Supplementary material for: Global chemical modifications comparison of human plasma proteome from two different age groups
Source: Sci Rep. 2020 Sep 14;10:14998. doi: 10.1038/s41598-020-72196-z (PMC7490693; doi:10.1038/s41598-020-72196-z)
Supplement: Supplementary file 2 — Supplementary Table 2. [file 41598_2020_72196_MOESM2_ESM.csv]

Random combination case	Group1	Group2	differential modifications numbers at conditions	differential modifications
1	O1,O2,O3,O4,O5,O6,O7,O8,O9,O10	Y1,Y2,Y3,Y4,Y5,Y6,Y7,Y8,Y9,Y10	9	Carbamyl[K],Formyl[S],NEMsulfur[C],Phospho[C],Lys->Thr[K],2-succinyl[C],Propionyl_13C(3)[AnyN-term],Cytopiloyne[AnyN-term],Formyl[T]
2	O1,O2,O3,O4,O5,O6,O7,O8,O9,Y1	O10,Y2,Y3,Y4,Y5,Y6,Y7,Y8,Y9,Y10	2	Phospho[C],Propionyl_13C(3)[AnyN-term]
3	O1,O2,O3,O4,O5,O6,O7,O8,O9,Y2	O10,Y1,Y3,Y4,Y5,Y6,Y7,Y8,Y9,Y10	6	Phospho[C],Ser->Gly[S],TNBS[AnyN-term],Lys->Thr[K],Cytopiloyne[AnyN-term],Tyr->His[Y]
4	O1,O2,O3,O4,O5,O6,O7,O8,O9,Y3	O10,Y1,Y2,Y4,Y5,Y6,Y7,Y8,Y9,Y10	3	Phospho[C],Piperidine[AnyN-term],2-succinyl[C]
5	O1,O2,O3,O4,O5,O6,O7,O8,O9,Y4	O10,Y1,Y2,Y3,Y5,Y6,Y7,Y8,Y9,Y10	3	Formyl[S],Phospho[C],Formyl[T]
6	O1,O2,O3,O4,O5,O6,O7,O8,O9,Y5	O10,Y1,Y2,Y3,Y4,Y6,Y7,Y8,Y9,Y10	12	Carbamyl[K],Formyl[S],NEMsulfur[C],Ub-Br2[C],Malonyl[C],Phospho[C],Lys->Thr[K],2-succinyl[C],Propionyl_13C(3)[AnyN-term],Deoxy[S],Tyr->His[Y],Formyl[T]
7	O1,O2,O3,O4,O5,O6,O7,O8,O9,Y6	O10,Y1,Y2,Y3,Y4,Y5,Y7,Y8,Y9,Y10	7	Formyl[S],NEMsulfur[C],Phospho[C],Lys->Thr[K],2-succinyl[C],Deoxy[S],Formyl[T]
8	O1,O2,O3,O4,O5,O6,O7,O8,O9,Y7	O10,Y1,Y2,Y3,Y4,Y5,Y6,Y8,Y9,Y10	6	NEMsulfur[C],Malonyl[C],Phospho[C],Lys->Thr[K],2-succinyl[C],Deoxy[S]
9	O1,O2,O3,O4,O5,O6,O7,O8,O9,Y8	O10,Y1,Y2,Y3,Y4,Y5,Y6,Y7,Y9,Y10	10	Formyl[S],NEMsulfur[C],Ub-Br2[C],Malonyl[C],Phospho[C],Lys->Thr[K],2-succinyl[C],Propionyl_13C(3)[AnyN-term],Tyr->His[Y],Formyl[T]
10	O1,O2,O3,O4,O5,O6,O7,O8,O9,Y9	O10,Y1,Y2,Y3,Y4,Y5,Y6,Y7,Y8,Y10	7	Formyl[S],Phospho[C],Ser->Gly[S],Lys->Thr[K],2-succinyl[C],Cytopiloyne[AnyN-term],Tyr->His[Y]
11	O1,O2,O3,O4,O5,O6,O7,O8,O9,Y10	O10,Y1,Y2,Y3,Y4,Y5,Y6,Y7,Y8,Y9	6	Formyl[S],BMOE[C],Phospho[C],Piperidine[AnyN-term],Cytopiloyne[AnyN-term],Formyl[T]
12	O1,O2,O3,O4,O5,O6,O7,O8,O10,Y1	O9,Y2,Y3,Y4,Y5,Y6,Y7,Y8,Y9,Y10	1	2-succinyl[C]
13	O1,O2,O3,O4,O5,O6,O7,O8,O10,Y2	O9,Y1,Y3,Y4,Y5,Y6,Y7,Y8,Y9,Y10	3	2-succinyl[C],Cytopiloyne[AnyN-term],Propionyl[AnyN-term]
14	O1,O2,O3,O4,O5,O6,O7,O8,O10,Y3	O9,Y1,Y2,Y4,Y5,Y6,Y7,Y8,Y9,Y10	2	Piperidine[AnyN-term],2-succinyl[C]
15	O1,O2,O3,O4,O5,O6,O7,O8,O10,Y4	O9,Y1,Y2,Y3,Y5,Y6,Y7,Y8,Y9,Y10	3	Formyl[S],Phospho[C],2-succinyl[C]
16	O1,O2,O3,O4,O5,O6,O7,O8,O10,Y5	O9,Y1,Y2,Y3,Y4,Y6,Y7,Y8,Y9,Y10	12	Carbamyl[K],Formyl[S],NEMsulfur[C],Ub-Br2[C],BMOE[C],Malonyl[C],NO_SMX_SIMD[C],Pro->Trp[P],DNCB_hapten[C],2-succinyl[C],Propionyl_13C(3)[AnyN-term],Deoxy[S]
17	O1,O2,O3,O4,O5,O6,O7,O8,O10,Y6	O9,Y1,Y2,Y3,Y4,Y5,Y7,Y8,Y9,Y10	5	Carbamyl[K],Formyl[S],NEMsulfur[C],Phospho[C],2-succinyl[C]
18	O1,O2,O3,O4,O5,O6,O7,O8,O10,Y7	O9,Y1,Y2,Y3,Y4,Y5,Y6,Y8,Y9,Y10	6	Carbamyl[K],NEMsulfur[C],NO_SMX_SIMD[C],Piperidine[AnyN-term],2-succinyl[C],Deoxy[S]
19	O1,O2,O3,O4,O5,O6,O7,O8,O10,Y8	O9,Y1,Y2,Y3,Y4,Y5,Y6,Y7,Y9,Y10	11	Carbamyl[K],Formyl[S],NEMsulfur[C],Ub-Br2[C],Hydroxycinnamyl[C],BMOE[C],Phospho[C],Pro->Trp[P],2-succinyl[C],Propionyl_13C(3)[AnyN-term],Formyl[T]
20	O1,O2,O3,O4,O5,O6,O7,O8,O10,Y9	O9,Y1,Y2,Y3,Y4,Y5,Y6,Y7,Y8,Y10	4	Formyl[S],Phospho[C],2-succinyl[C],Cytopiloyne[AnyN-term]
21	O1,O2,O3,O4,O5,O6,O7,O8,O10,Y10	O9,Y1,Y2,Y3,Y4,Y5,Y6,Y7,Y8,Y9	4	Formyl[S],BMOE[C],Piperidine[AnyN-term],2-succinyl[C]
22	O1,O2,O3,O4,O5,O6,O7,O8,Y1,Y2	O9,O10,Y3,Y4,Y5,Y6,Y7,Y8,Y9,Y10	1	Propionyl[AnyN-term]
23	O1,O2,O3,O4,O5,O6,O7,O8,Y1,Y3	O9,O10,Y2,Y4,Y5,Y6,Y7,Y8,Y9,Y10	0
24	O1,O2,O3,O4,O5,O6,O7,O8,Y1,Y4	O9,O10,Y2,Y3,Y5,Y6,Y7,Y8,Y9,Y10	0
25	O1,O2,O3,O4,O5,O6,O7,O8,Y1,Y5	O9,O10,Y2,Y3,Y4,Y6,Y7,Y8,Y9,Y10	2	NO_SMX_SIMD[C],Propionyl_13C(3)[AnyN-term]
26	O1,O2,O3,O4,O5,O6,O7,O8,Y1,Y6	O9,O10,Y2,Y3,Y4,Y5,Y7,Y8,Y9,Y10	0
27	O1,O2,O3,O4,O5,O6,O7,O8,Y1,Y7	O9,O10,Y2,Y3,Y4,Y5,Y6,Y8,Y9,Y10	1	2-succinyl[C]
28	O1,O2,O3,O4,O5,O6,O7,O8,Y1,Y8	O9,O10,Y2,Y3,Y4,Y5,Y6,Y7,Y9,Y10	2	Phospho[C],Propionyl_13C(3)[AnyN-term]
29	O1,O2,O3,O4,O5,O6,O7,O8,Y1,Y9	O9,O10,Y2,Y3,Y4,Y5,Y6,Y7,Y8,Y10	1	Xle->Val[L]
30	O1,O2,O3,O4,O5,O6,O7,O8,Y1,Y10	O9,O10,Y2,Y3,Y4,Y5,Y6,Y7,Y8,Y9	0
31	O1,O2,O3,O4,O5,O6,O7,O8,Y2,Y3	O9,O10,Y1,Y4,Y5,Y6,Y7,Y8,Y9,Y10	1	Propionyl[AnyN-term]
32	O1,O2,O3,O4,O5,O6,O7,O8,Y2,Y4	O9,O10,Y1,Y3,Y5,Y6,Y7,Y8,Y9,Y10	2	Tyr->His[Y],Propionyl[AnyN-term]
33	O1,O2,O3,O4,O5,O6,O7,O8,Y2,Y5	O9,O10,Y1,Y3,Y4,Y6,Y7,Y8,Y9,Y10	6	TNBS[AnyN-term],NO_SMX_SIMD[C],2-succinyl[C],Xle->Met[L],Tyr->His[Y],Propionyl[AnyN-term]
34	O1,O2,O3,O4,O5,O6,O7,O8,Y2,Y6	O9,O10,Y1,Y3,Y4,Y5,Y7,Y8,Y9,Y10	0
35	O1,O2,O3,O4,O5,O6,O7,O8,Y2,Y7	O9,O10,Y1,Y3,Y4,Y5,Y6,Y8,Y9,Y10	1	2-succinyl[C]
36	O1,O2,O3,O4,O5,O6,O7,O8,Y2,Y8	O9,O10,Y1,Y3,Y4,Y5,Y6,Y7,Y9,Y10	2	Phospho[C],Tyr->His[Y]
37	O1,O2,O3,O4,O5,O6,O7,O8,Y2,Y9	O9,O10,Y1,Y3,Y4,Y5,Y6,Y7,Y8,Y10	3	Phospho[C],Xle->Met[L],Tyr->His[Y]
38	O1,O2,O3,O4,O5,O6,O7,O8,Y2,Y10	O9,O10,Y1,Y3,Y4,Y5,Y6,Y7,Y8,Y9	1	Xle->Met[L]
39	O1,O2,O3,O4,O5,O6,O7,O8,Y3,Y4	O9,O10,Y1,Y2,Y5,Y6,Y7,Y8,Y9,Y10	0
40	O1,O2,O3,O4,O5,O6,O7,O8,Y3,Y5	O9,O10,Y1,Y2,Y4,Y6,Y7,Y8,Y9,Y10	4	Hydroxycinnamyl[C],Piperidine[AnyN-term],2-succinyl[C],Deoxy[S]
41	O1,O2,O3,O4,O5,O6,O7,O8,Y3,Y6	O9,O10,Y1,Y2,Y4,Y5,Y7,Y8,Y9,Y10	1	2-succinyl[C]
42	O1,O2,O3,O4,O5,O6,O7,O8,Y3,Y7	O9,O10,Y1,Y2,Y4,Y5,Y6,Y8,Y9,Y10	3	Piperidine[AnyN-term],2-succinyl[C],Deoxy[S]
43	O1,O2,O3,O4,O5,O6,O7,O8,Y3,Y8	O9,O10,Y1,Y2,Y4,Y5,Y6,Y7,Y9,Y10	2	Hydroxycinnamyl[C],Phospho[C]
44	O1,O2,O3,O4,O5,O6,O7,O8,Y3,Y9	O9,O10,Y1,Y2,Y4,Y5,Y6,Y7,Y8,Y10	3	Hydroxycinnamyl[C],Xle->Val[L],Piperidine[AnyN-term]
45	O1,O2,O3,O4,O5,O6,O7,O8,Y3,Y10	O9,O10,Y1,Y2,Y4,Y5,Y6,Y7,Y8,Y9	2	BMOE[C],Piperidine[AnyN-term]
46	O1,O2,O3,O4,O5,O6,O7,O8,Y4,Y5	O9,O10,Y1,Y2,Y3,Y6,Y7,Y8,Y9,Y10	5	Formyl[S],NEMsulfur[C],NO_SMX_SIMD[C],ISD_z+2_ion[AnyN-term],2-succinyl[C]
47	O1,O2,O3,O4,O5,O6,O7,O8,Y4,Y6	O9,O10,Y1,Y2,Y3,Y5,Y7,Y8,Y9,Y10	3	Formyl[S],Phospho[C],ISD_z+2_ion[AnyN-term]
48	O1,O2,O3,O4,O5,O6,O7,O8,Y4,Y7	O9,O10,Y1,Y2,Y3,Y5,Y6,Y8,Y9,Y10	2	NO_SMX_SIMD[C],2-succinyl[C]
49	O1,O2,O3,O4,O5,O6,O7,O8,Y4,Y8	O9,O10,Y1,Y2,Y3,Y5,Y6,Y7,Y9,Y10	4	Formyl[S],Phospho[C],Tyr->His[Y],Formyl[T]
50	O1,O2,O3,O4,O5,O6,O7,O8,Y4,Y9	O9,O10,Y1,Y2,Y3,Y5,Y6,Y7,Y8,Y10	2	Formyl[S],Phospho[C]
51	O1,O2,O3,O4,O5,O6,O7,O8,Y4,Y10	O9,O10,Y1,Y2,Y3,Y5,Y6,Y7,Y8,Y9	1	Formyl[S]
52	O1,O2,O3,O4,O5,O6,O7,O8,Y5,Y6	O9,O10,Y1,Y2,Y3,Y4,Y7,Y8,Y9,Y10	9	Carbamyl[K],Formyl[S],NEMsulfur[C],Ub-Br2[C],NO_SMX_SIMD[C],ISD_z+2_ion[AnyN-term],DNCB_hapten[C],2-succinyl[C],Deoxy[S]
53	O1,O2,O3,O4,O5,O6,O7,O8,Y5,Y7	O9,O10,Y1,Y2,Y3,Y4,Y6,Y8,Y9,Y10	9	Carbamyl[K],NEMsulfur[C],Ub-Br2[C],BMOE[C],Malonyl[C],NO_SMX_SIMD[C],DNCB_hapten[C],2-succinyl[C],Deoxy[S]
54	O1,O2,O3,O4,O5,O6,O7,O8,Y5,Y8	O9,O10,Y1,Y2,Y3,Y4,Y6,Y7,Y9,Y10	15	Carbamyl[K],Formyl[S],NEMsulfur[C],Ub-Br2[C],Hydroxycinnamyl[C],BMOE[C],Malonyl[C],Phospho[C],NO_SMX_SIMD[C],Pro->Trp[P],ISD_z+2_ion[AnyN-term],2-succinyl[C],Propionyl_13C(3)[AnyN-term],Tyr->His[Y],Formyl[T]
55	O1,O2,O3,O4,O5,O6,O7,O8,Y5,Y9	O9,O10,Y1,Y2,Y3,Y4,Y6,Y7,Y8,Y10	7	Formyl[S],NEMsulfur[C],Phospho[C],NO_SMX_SIMD[C],DNCB_hapten[C],2-succinyl[C],Xle->Met[L]
56	O1,O2,O3,O4,O5,O6,O7,O8,Y5,Y10	O9,O10,Y1,Y2,Y3,Y4,Y6,Y7,Y8,Y9	6	Formyl[S],BMOE[C],NO_SMX_SIMD[C],Piperidine[AnyN-term],2-succinyl[C],Xle->Met[L]
57	O1,O2,O3,O4,O5,O6,O7,O8,Y6,Y7	O9,O10,Y1,Y2,Y3,Y4,Y5,Y8,Y9,Y10	4	Carbamyl[K],Ala->Asp[A],2-succinyl[C],Deoxy[S]
58	O1,O2,O3,O4,O5,O6,O7,O8,Y6,Y8	O9,O10,Y1,Y2,Y3,Y4,Y5,Y7,Y9,Y10	7	Carbamyl[K],NEMsulfur[C],Ub-Br2[C],Phospho[C],2-succinyl[C],Propionyl_13C(3)[AnyN-term],Formyl[T]
59	O1,O2,O3,O4,O5,O6,O7,O8,Y6,Y9	O9,O10,Y1,Y2,Y3,Y4,Y5,Y7,Y8,Y10	2	Formyl[S],Phospho[C]
60	O1,O2,O3,O4,O5,O6,O7,O8,Y6,Y10	O9,O10,Y1,Y2,Y3,Y4,Y5,Y7,Y8,Y9	2	Formyl[S],BMOE[C]
61	O1,O2,O3,O4,O5,O6,O7,O8,Y7,Y8	O9,O10,Y1,Y2,Y3,Y4,Y5,Y6,Y9,Y10	9	Carbamyl[K],NEMsulfur[C],Ub-Br2[C],BMOE[C],Malonyl[C],Phospho[C],NO_SMX_SIMD[C],2-succinyl[C],Propionyl_13C(3)[AnyN-term]
62	O1,O2,O3,O4,O5,O6,O7,O8,Y7,Y9	O9,O10,Y1,Y2,Y3,Y4,Y5,Y6,Y8,Y10	3	NO_SMX_SIMD[C],DNCB_hapten[C],2-succinyl[C]
63	O1,O2,O3,O4,O5,O6,O7,O8,Y7,Y10	O9,O10,Y1,Y2,Y3,Y4,Y5,Y6,Y8,Y9	4	BMOE[C],NO_SMX_SIMD[C],Piperidine[AnyN-term],2-succinyl[C]
64	O1,O2,O3,O4,O5,O6,O7,O8,Y8,Y9	O9,O10,Y1,Y2,Y3,Y4,Y5,Y6,Y7,Y10	5	Formyl[S],Hydroxycinnamyl[C],Phospho[C],Tyr->His[Y],Formyl[T]
65	O1,O2,O3,O4,O5,O6,O7,O8,Y8,Y10	O9,O10,Y1,Y2,Y3,Y4,Y5,Y6,Y7,Y9	3	BMOE[C],Phospho[C],Formyl[T]
66	O1,O2,O3,O4,O5,O6,O7,O8,Y9,Y10	O9,O10,Y1,Y2,Y3,Y4,Y5,Y6,Y7,Y8	6	Formyl[S],BMOE[C],Phospho[C],Xle->Val[L],Piperidine[AnyN-term],Xle->Met[L]
67	O1,O2,O3,O4,O5,O6,O7,O9,O10,Y1	O8,Y2,Y3,Y4,Y5,Y6,Y7,Y8,Y9,Y10	0
68	O1,O2,O3,O4,O5,O6,O7,O9,O10,Y2	O8,Y1,Y3,Y4,Y5,Y6,Y7,Y8,Y9,Y10	3	Phospho[C],Lys->Thr[K],Cytopiloyne[AnyN-term]
69	O1,O2,O3,O4,O5,O6,O7,O9,O10,Y3	O8,Y1,Y2,Y4,Y5,Y6,Y7,Y8,Y9,Y10	4	Piperidine[AnyN-term],2-succinyl[C],Cytopiloyne[AnyN-term],Deoxy[S]
70	O1,O2,O3,O4,O5,O6,O7,O9,O10,Y4	O8,Y1,Y2,Y3,Y5,Y6,Y7,Y8,Y9,Y10	2	Formyl[S],Phospho[C]
71	O1,O2,O3,O4,O5,O6,O7,O9,O10,Y5	O8,Y1,Y2,Y3,Y4,Y6,Y7,Y8,Y9,Y10	12	Carbamyl[K],Formyl[S],NEMsulfur[C],Malonyl[C],Phospho[C],NO_SMX_SIMD[C],DNCB_hapten[C],Lys->Thr[K],2-succinyl[C],Propionyl_13C(3)[AnyN-term],Cytopiloyne[AnyN-term],Deoxy[S]
72	O1,O2,O3,O4,O5,O6,O7,O9,O10,Y6	O8,Y1,Y2,Y3,Y4,Y5,Y7,Y8,Y9,Y10	5	NEMsulfur[C],Phospho[C],Lys->Thr[K],2-succinyl[C],Deoxy[S]
73	O1,O2,O3,O4,O5,O6,O7,O9,O10,Y7	O8,Y1,Y2,Y3,Y4,Y5,Y6,Y8,Y9,Y10	7	NEMsulfur[C],Malonyl[C],DNCB_hapten[C],Lys->Thr[K],2-succinyl[C],Cytopiloyne[AnyN-term],Deoxy[S]
74	O1,O2,O3,O4,O5,O6,O7,O9,O10,Y8	O8,Y1,Y2,Y3,Y4,Y5,Y6,Y7,Y9,Y10	8	NEMsulfur[C],Phospho[C],Pro->Trp[P],Lys->Thr[K],2-succinyl[C],Propionyl_13C(3)[AnyN-term],Cytopiloyne[AnyN-term],Formyl[T]
75	O1,O2,O3,O4,O5,O6,O7,O9,O10,Y9	O8,Y1,Y2,Y3,Y4,Y5,Y6,Y7,Y8,Y10	5	Formyl[S],Phospho[C],DNCB_hapten[C],Lys->Thr[K],Cytopiloyne[AnyN-term]
76	O1,O2,O3,O4,O5,O6,O7,O9,O10,Y10	O8,Y1,Y2,Y3,Y4,Y5,Y6,Y7,Y8,Y9	4	BMOE[C],Phospho[C],Piperidine[AnyN-term],Cytopiloyne[AnyN-term]
77	O1,O2,O3,O4,O5,O6,O7,O9,Y1,Y2	O8,O10,Y3,Y4,Y5,Y6,Y7,Y8,Y9,Y10	1	Propionyl[AnyN-term]
78	O1,O2,O3,O4,O5,O6,O7,O9,Y1,Y3	O8,O10,Y2,Y4,Y5,Y6,Y7,Y8,Y9,Y10	1	Deoxy[S]
79	O1,O2,O3,O4,O5,O6,O7,O9,Y1,Y4	O8,O10,Y2,Y3,Y5,Y6,Y7,Y8,Y9,Y10	0
80	O1,O2,O3,O4,O5,O6,O7,O9,Y1,Y5	O8,O10,Y2,Y3,Y4,Y6,Y7,Y8,Y9,Y10	2	Propionyl_13C(3)[AnyN-term],Deoxy[S]
81	O1,O2,O3,O4,O5,O6,O7,O9,Y1,Y6	O8,O10,Y2,Y3,Y4,Y5,Y7,Y8,Y9,Y10	1	Deoxy[S]
82	O1,O2,O3,O4,O5,O6,O7,O9,Y1,Y7	O8,O10,Y2,Y3,Y4,Y5,Y6,Y8,Y9,Y10	1	Deoxy[S]
83	O1,O2,O3,O4,O5,O6,O7,O9,Y1,Y8	O8,O10,Y2,Y3,Y4,Y5,Y6,Y7,Y9,Y10	2	Phospho[C],Propionyl_13C(3)[AnyN-term]
84	O1,O2,O3,O4,O5,O6,O7,O9,Y1,Y9	O8,O10,Y2,Y3,Y4,Y5,Y6,Y7,Y8,Y10	1	Phospho[C]
85	O1,O2,O3,O4,O5,O6,O7,O9,Y1,Y10	O8,O10,Y2,Y3,Y4,Y5,Y6,Y7,Y8,Y9	0
86	O1,O2,O3,O4,O5,O6,O7,O9,Y2,Y3	O8,O10,Y1,Y4,Y5,Y6,Y7,Y8,Y9,Y10	0
87	O1,O2,O3,O4,O5,O6,O7,O9,Y2,Y4	O8,O10,Y1,Y3,Y5,Y6,Y7,Y8,Y9,Y10	2	Phospho[C],Ser->Gly[S]
88	O1,O2,O3,O4,O5,O6,O7,O9,Y2,Y5	O8,O10,Y1,Y3,Y4,Y6,Y7,Y8,Y9,Y10	2	TNBS[AnyN-term],Deoxy[S]
89	O1,O2,O3,O4,O5,O6,O7,O9,Y2,Y6	O8,O10,Y1,Y3,Y4,Y5,Y7,Y8,Y9,Y10	2	Phospho[C],GIST-Quat_2H(3)[AnyN-term]
90	O1,O2,O3,O4,O5,O6,O7,O9,Y2,Y7	O8,O10,Y1,Y3,Y4,Y5,Y6,Y8,Y9,Y10	2	Cytopiloyne[AnyN-term],Deoxy[S]
91	O1,O2,O3,O4,O5,O6,O7,O9,Y2,Y8	O8,O10,Y1,Y3,Y4,Y5,Y6,Y7,Y9,Y10	3	Phospho[C],TNBS[AnyN-term],Tyr->His[Y]
92	O1,O2,O3,O4,O5,O6,O7,O9,Y2,Y9	O8,O10,Y1,Y3,Y4,Y5,Y6,Y7,Y8,Y10	4	Phospho[C],Ser->Gly[S],GIST-Quat_2H(3)[AnyN-term],Cytopiloyne[AnyN-term]
93	O1,O2,O3,O4,O5,O6,O7,O9,Y2,Y10	O8,O10,Y1,Y3,Y4,Y5,Y6,Y7,Y8,Y9	2	Ser->Gly[S],Cytopiloyne[AnyN-term]
94	O1,O2,O3,O4,O5,O6,O7,O9,Y3,Y4	O8,O10,Y1,Y2,Y5,Y6,Y7,Y8,Y9,Y10	0
95	O1,O2,O3,O4,O5,O6,O7,O9,Y3,Y5	O8,O10,Y1,Y2,Y4,Y6,Y7,Y8,Y9,Y10	2	DNCB_hapten[C],Deoxy[S]
96	O1,O2,O3,O4,O5,O6,O7,O9,Y3,Y6	O8,O10,Y1,Y2,Y4,Y5,Y7,Y8,Y9,Y10	1	Deoxy[S]
97	O1,O2,O3,O4,O5,O6,O7,O9,Y3,Y7	O8,O10,Y1,Y2,Y4,Y5,Y6,Y8,Y9,Y10	3	Piperidine[AnyN-term],2-succinyl[C],Deoxy[S]
98	O1,O2,O3,O4,O5,O6,O7,O9,Y3,Y8	O8,O10,Y1,Y2,Y4,Y5,Y6,Y7,Y9,Y10	1	Phospho[C]
99	O1,O2,O3,O4,O5,O6,O7,O9,Y3,Y9	O8,O10,Y1,Y2,Y4,Y5,Y6,Y7,Y8,Y10	1	Phospho[C]
100	O1,O2,O3,O4,O5,O6,O7,O9,Y3,Y10	O8,O10,Y1,Y2,Y4,Y5,Y6,Y7,Y8,Y9	1	Piperidine[AnyN-term]
101	O1,O2,O3,O4,O5,O6,O7,O9,Y4,Y5	O8,O10,Y1,Y2,Y3,Y6,Y7,Y8,Y9,Y10	3	Formyl[S],NEMsulfur[C],Phospho[C]
102	O1,O2,O3,O4,O5,O6,O7,O9,Y4,Y6	O8,O10,Y1,Y2,Y3,Y5,Y7,Y8,Y9,Y10	2	Formyl[S],Phospho[C]
103	O1,O2,O3,O4,O5,O6,O7,O9,Y4,Y7	O8,O10,Y1,Y2,Y3,Y5,Y6,Y8,Y9,Y10	0
104	O1,O2,O3,O4,O5,O6,O7,O9,Y4,Y8	O8,O10,Y1,Y2,Y3,Y5,Y6,Y7,Y9,Y10	3	Formyl[S],Phospho[C],Formyl[T]
105	O1,O2,O3,O4,O5,O6,O7,O9,Y4,Y9	O8,O10,Y1,Y2,Y3,Y5,Y6,Y7,Y8,Y10	4	Formyl[S],Asp->Asn[D],Phospho[C],Ser->Gly[S]
106	O1,O2,O3,O4,O5,O6,O7,O9,Y4,Y10	O8,O10,Y1,Y2,Y3,Y5,Y6,Y7,Y8,Y9	3	Formyl[S],Phospho[C],Ser->Gly[S]
107	O1,O2,O3,O4,O5,O6,O7,O9,Y5,Y6	O8,O10,Y1,Y2,Y3,Y4,Y7,Y8,Y9,Y10	6	NEMsulfur[C],Phospho[C],DNCB_hapten[C],2-succinyl[C],Propionyl_13C(3)[AnyN-term],Deoxy[S]
108	O1,O2,O3,O4,O5,O6,O7,O9,Y5,Y7	O8,O10,Y1,Y2,Y3,Y4,Y6,Y8,Y9,Y10	8	Acetyl[ProteinN-term],NEMsulfur[C],Malonyl[C],NO_SMX_SIMD[C],DNCB_hapten[C],2-succinyl[C],Propionyl_13C(3)[AnyN-term],Deoxy[S]
109	O1,O2,O3,O4,O5,O6,O7,O9,Y5,Y8	O8,O10,Y1,Y2,Y3,Y4,Y6,Y7,Y9,Y10	8	NEMsulfur[C],Ub-Br2[C],Malonyl[C],Phospho[C],DNCB_hapten[C],2-succinyl[C],Propionyl_13C(3)[AnyN-term],Formyl[T]
110	O1,O2,O3,O4,O5,O6,O7,O9,Y5,Y9	O8,O10,Y1,Y2,Y3,Y4,Y6,Y7,Y8,Y10	5	Formyl[S],NEMsulfur[C],Phospho[C],NO_SMX_SIMD[C],DNCB_hapten[C]
111	O1,O2,O3,O4,O5,O6,O7,O9,Y5,Y10	O8,O10,Y1,Y2,Y3,Y4,Y6,Y7,Y8,Y9	4	BMOE[C],NO_SMX_SIMD[C],DNCB_hapten[C],Deoxy[S]
112	O1,O2,O3,O4,O5,O6,O7,O9,Y6,Y7	O8,O10,Y1,Y2,Y3,Y4,Y5,Y8,Y9,Y10	4	DNCB_hapten[C],Ala->Asp[A],2-succinyl[C],Deoxy[S]
113	O1,O2,O3,O4,O5,O6,O7,O9,Y6,Y8	O8,O10,Y1,Y2,Y3,Y4,Y5,Y7,Y9,Y10	4	NEMsulfur[C],Phospho[C],Propionyl_13C(3)[AnyN-term],Formyl[T]
114	O1,O2,O3,O4,O5,O6,O7,O9,Y6,Y9	O8,O10,Y1,Y2,Y3,Y4,Y5,Y7,Y8,Y10	4	Glu->Met[E],Phospho[C],DNCB_hapten[C],GIST-Quat_2H(3)[AnyN-term]
115	O1,O2,O3,O4,O5,O6,O7,O9,Y6,Y10	O8,O10,Y1,Y2,Y3,Y4,Y5,Y7,Y8,Y9	2	Glu->Met[E],Phospho[C]
116	O1,O2,O3,O4,O5,O6,O7,O9,Y7,Y8	O8,O10,Y1,Y2,Y3,Y4,Y5,Y6,Y9,Y10	6	NEMsulfur[C],Malonyl[C],Phospho[C],DNCB_hapten[C],2-succinyl[C],Propionyl_13C(3)[AnyN-term]
117	O1,O2,O3,O4,O5,O6,O7,O9,Y7,Y9	O8,O10,Y1,Y2,Y3,Y4,Y5,Y6,Y8,Y10	4	Phospho[C],DNCB_hapten[C],Ala->Asp[A],Cytopiloyne[AnyN-term]
118	O1,O2,O3,O4,O5,O6,O7,O9,Y7,Y10	O8,O10,Y1,Y2,Y3,Y4,Y5,Y6,Y8,Y9	4	BMOE[C],DNCB_hapten[C],Piperidine[AnyN-term],Deoxy[S]
119	O1,O2,O3,O4,O5,O6,O7,O9,Y8,Y9	O8,O10,Y1,Y2,Y3,Y4,Y5,Y6,Y7,Y10	2	Phospho[C],DNCB_hapten[C]
120	O1,O2,O3,O4,O5,O6,O7,O9,Y8,Y10	O8,O10,Y1,Y2,Y3,Y4,Y5,Y6,Y7,Y9	4	BMOE[C],Phospho[C],Propionyl_13C(3)[AnyN-term],Formyl[T]
121	O1,O2,O3,O4,O5,O6,O7,O9,Y9,Y10	O8,O10,Y1,Y2,Y3,Y4,Y5,Y6,Y7,Y8	5	Val->Thr[V],Phospho[C],Ser->Gly[S],DNCB_hapten[C],Cytopiloyne[AnyN-term]
122	O1,O2,O3,O4,O5,O6,O7,O10,Y1,Y2	O8,O9,Y3,Y4,Y5,Y6,Y7,Y8,Y9,Y10	1	Propionyl[AnyN-term]
123	O1,O2,O3,O4,O5,O6,O7,O10,Y1,Y3	O8,O9,Y2,Y4,Y5,Y6,Y7,Y8,Y9,Y10	0
124	O1,O2,O3,O4,O5,O6,O7,O10,Y1,Y4	O8,O9,Y2,Y3,Y5,Y6,Y7,Y8,Y9,Y10	0
125	O1,O2,O3,O4,O5,O6,O7,O10,Y1,Y5	O8,O9,Y2,Y3,Y4,Y6,Y7,Y8,Y9,Y10	2	NO_SMX_SIMD[C],Deoxy[S]
126	O1,O2,O3,O4,O5,O6,O7,O10,Y1,Y6	O8,O9,Y2,Y3,Y4,Y5,Y7,Y8,Y9,Y10	0
127	O1,O2,O3,O4,O5,O6,O7,O10,Y1,Y7	O8,O9,Y2,Y3,Y4,Y5,Y6,Y8,Y9,Y10	2	NO_SMX_SIMD[C],Deoxy[S]
128	O1,O2,O3,O4,O5,O6,O7,O10,Y1,Y8	O8,O9,Y2,Y3,Y4,Y5,Y6,Y7,Y9,Y10	0
129	O1,O2,O3,O4,O5,O6,O7,O10,Y1,Y9	O8,O9,Y2,Y3,Y4,Y5,Y6,Y7,Y8,Y10	1	Asn->Ser[N]
130	O1,O2,O3,O4,O5,O6,O7,O10,Y1,Y10	O8,O9,Y2,Y3,Y4,Y5,Y6,Y7,Y8,Y9	0
131	O1,O2,O3,O4,O5,O6,O7,O10,Y2,Y3	O8,O9,Y1,Y4,Y5,Y6,Y7,Y8,Y9,Y10	1	Propionyl[AnyN-term]
132	O1,O2,O3,O4,O5,O6,O7,O10,Y2,Y4	O8,O9,Y1,Y3,Y5,Y6,Y7,Y8,Y9,Y10	3	Carboxymethyl[AnyN-term],Iodoacetanilide_13C(6)[AnyN-term],Propionyl[AnyN-term]
133	O1,O2,O3,O4,O5,O6,O7,O10,Y2,Y5	O8,O9,Y1,Y3,Y4,Y6,Y7,Y8,Y9,Y10	2	NO_SMX_SIMD[C],Propionyl[AnyN-term]
134	O1,O2,O3,O4,O5,O6,O7,O10,Y2,Y6	O8,O9,Y1,Y3,Y4,Y5,Y7,Y8,Y9,Y10	1	Propionyl[AnyN-term]
135	O1,O2,O3,O4,O5,O6,O7,O10,Y2,Y7	O8,O9,Y1,Y3,Y4,Y5,Y6,Y8,Y9,Y10	2	NO_SMX_SIMD[C],2-succinyl[C]
136	O1,O2,O3,O4,O5,O6,O7,O10,Y2,Y8	O8,O9,Y1,Y3,Y4,Y5,Y6,Y7,Y9,Y10	1	Phospho[C]
137	O1,O2,O3,O4,O5,O6,O7,O10,Y2,Y9	O8,O9,Y1,Y3,Y4,Y5,Y6,Y7,Y8,Y10	1	Cytopiloyne[AnyN-term]
138	O1,O2,O3,O4,O5,O6,O7,O10,Y2,Y10	O8,O9,Y1,Y3,Y4,Y5,Y6,Y7,Y8,Y9	2	Cytopiloyne[AnyN-term],Propionyl[AnyN-term]
139	O1,O2,O3,O4,O5,O6,O7,O10,Y3,Y4	O8,O9,Y1,Y2,Y5,Y6,Y7,Y8,Y9,Y10	0
140	O1,O2,O3,O4,O5,O6,O7,O10,Y3,Y5	O8,O9,Y1,Y2,Y4,Y6,Y7,Y8,Y9,Y10	6	Hydroxycinnamyl[C],NO_SMX_SIMD[C],DNCB_hapten[C],Piperidine[AnyN-term],2-succinyl[C],Deoxy[S]
141	O1,O2,O3,O4,O5,O6,O7,O10,Y3,Y6	O8,O9,Y1,Y2,Y4,Y5,Y7,Y8,Y9,Y10	1	Deoxy[S]
142	O1,O2,O3,O4,O5,O6,O7,O10,Y3,Y7	O8,O9,Y1,Y2,Y4,Y5,Y6,Y8,Y9,Y10	4	DNCB_hapten[C],Piperidine[AnyN-term],2-succinyl[C],Deoxy[S]
143	O1,O2,O3,O4,O5,O6,O7,O10,Y3,Y8	O8,O9,Y1,Y2,Y4,Y5,Y6,Y7,Y9,Y10	2	Hydroxycinnamyl[C],Pro->Trp[P]
144	O1,O2,O3,O4,O5,O6,O7,O10,Y3,Y9	O8,O9,Y1,Y2,Y4,Y5,Y6,Y7,Y8,Y10	3	Hydroxycinnamyl[C],DNCB_hapten[C],Piperidine[AnyN-term]
145	O1,O2,O3,O4,O5,O6,O7,O10,Y3,Y10	O8,O9,Y1,Y2,Y4,Y5,Y6,Y7,Y8,Y9	1	Piperidine[AnyN-term]
146	O1,O2,O3,O4,O5,O6,O7,O10,Y4,Y5	O8,O9,Y1,Y2,Y3,Y6,Y7,Y8,Y9,Y10	4	Formyl[S],NEMsulfur[C],Amidine[AnyN-term],NO_SMX_SIMD[C]
147	O1,O2,O3,O4,O5,O6,O7,O10,Y4,Y6	O8,O9,Y1,Y2,Y3,Y5,Y7,Y8,Y9,Y10	1	Formyl[S]
148	O1,O2,O3,O4,O5,O6,O7,O10,Y4,Y7	O8,O9,Y1,Y2,Y3,Y5,Y6,Y8,Y9,Y10	2	NO_SMX_SIMD[C],2-succinyl[C]
149	O1,O2,O3,O4,O5,O6,O7,O10,Y4,Y8	O8,O9,Y1,Y2,Y3,Y5,Y6,Y7,Y9,Y10	1	Phospho[C]
150	O1,O2,O3,O4,O5,O6,O7,O10,Y4,Y9	O8,O9,Y1,Y2,Y3,Y5,Y6,Y7,Y8,Y10	2	Formyl[S],Phospho[C]
151	O1,O2,O3,O4,O5,O6,O7,O10,Y4,Y10	O8,O9,Y1,Y2,Y3,Y5,Y6,Y7,Y8,Y9	1	Formyl[S]
152	O1,O2,O3,O4,O5,O6,O7,O10,Y5,Y6	O8,O9,Y1,Y2,Y3,Y4,Y7,Y8,Y9,Y10	7	Carbamyl[K],NEMsulfur[C],Ub-Br2[C],NO_SMX_SIMD[C],DNCB_hapten[C],2-succinyl[C],Deoxy[S]
153	O1,O2,O3,O4,O5,O6,O7,O10,Y5,Y7	O8,O9,Y1,Y2,Y3,Y4,Y6,Y8,Y9,Y10	8	Carbamyl[K],NEMsulfur[C],Ub-Br2[C],Malonyl[C],NO_SMX_SIMD[C],DNCB_hapten[C],2-succinyl[C],Deoxy[S]
154	O1,O2,O3,O4,O5,O6,O7,O10,Y5,Y8	O8,O9,Y1,Y2,Y3,Y4,Y6,Y7,Y9,Y10	12	Carbamyl[K],NEMsulfur[C],Ub-Br2[C],Hydroxycinnamyl[C],BMOE[C],Malonyl[C],Phospho[C],NO_SMX_SIMD[C],Pro->Trp[P],DNCB_hapten[C],2-succinyl[C],Propionyl_13C(3)[AnyN-term]
155	O1,O2,O3,O4,O5,O6,O7,O10,Y5,Y9	O8,O9,Y1,Y2,Y3,Y4,Y6,Y7,Y8,Y10	4	NEMsulfur[C],NO_SMX_SIMD[C],DNCB_hapten[C],2-succinyl[C]
156	O1,O2,O3,O4,O5,O6,O7,O10,Y5,Y10	O8,O9,Y1,Y2,Y3,Y4,Y6,Y7,Y8,Y9	4	BMOE[C],NO_SMX_SIMD[C],DNCB_hapten[C],Piperidine[AnyN-term]
157	O1,O2,O3,O4,O5,O6,O7,O10,Y6,Y7	O8,O9,Y1,Y2,Y3,Y4,Y5,Y8,Y9,Y10	3	DNCB_hapten[C],2-succinyl[C],Deoxy[S]
158	O1,O2,O3,O4,O5,O6,O7,O10,Y6,Y8	O8,O9,Y1,Y2,Y3,Y4,Y5,Y7,Y9,Y10	5	NEMsulfur[C],Ub-Br2[C],Phospho[C],Pro->Trp[P],2-succinyl[C]
159	O1,O2,O3,O4,O5,O6,O7,O10,Y6,Y9	O8,O9,Y1,Y2,Y3,Y4,Y5,Y7,Y8,Y10	2	Phospho[C],DNCB_hapten[C]
160	O1,O2,O3,O4,O5,O6,O7,O10,Y6,Y10	O8,O9,Y1,Y2,Y3,Y4,Y5,Y7,Y8,Y9	1	BMOE[C]
161	O1,O2,O3,O4,O5,O6,O7,O10,Y7,Y8	O8,O9,Y1,Y2,Y3,Y4,Y5,Y6,Y9,Y10	5	NEMsulfur[C],Ub-Br2[C],NO_SMX_SIMD[C],DNCB_hapten[C],2-succinyl[C]
162	O1,O2,O3,O4,O5,O6,O7,O10,Y7,Y9	O8,O9,Y1,Y2,Y3,Y4,Y5,Y6,Y8,Y10	3	NO_SMX_SIMD[C],DNCB_hapten[C],2-succinyl[C]
163	O1,O2,O3,O4,O5,O6,O7,O10,Y7,Y10	O8,O9,Y1,Y2,Y3,Y4,Y5,Y6,Y8,Y9	5	BMOE[C],NO_SMX_SIMD[C],DNCB_hapten[C],Piperidine[AnyN-term],2-succinyl[C]
164	O1,O2,O3,O4,O5,O6,O7,O10,Y8,Y9	O8,O9,Y1,Y2,Y3,Y4,Y5,Y6,Y7,Y10	3	Hydroxycinnamyl[C],Phospho[C],DNCB_hapten[C]
165	O1,O2,O3,O4,O5,O6,O7,O10,Y8,Y10	O8,O9,Y1,Y2,Y3,Y4,Y5,Y6,Y7,Y9	3	BMOE[C],Phospho[C],Pro->Trp[P]
166	O1,O2,O3,O4,O5,O6,O7,O10,Y9,Y10	O8,O9,Y1,Y2,Y3,Y4,Y5,Y6,Y7,Y8	4	NO_SMX_SIMD[C],DNCB_hapten[C],Piperidine[AnyN-term],Cytopiloyne[AnyN-term]
167	O1,O2,O3,O4,O5,O6,O7,Y1,Y2,Y3	O8,O9,O10,Y4,Y5,Y6,Y7,Y8,Y9,Y10	2	Val->Pro[V],Propionyl[AnyN-term]
168	O1,O2,O3,O4,O5,O6,O7,Y1,Y2,Y4	O8,O9,O10,Y3,Y5,Y6,Y7,Y8,Y9,Y10	2	Iodoacetanilide_13C(6)[AnyN-term],Propionyl[AnyN-term]
169	O1,O2,O3,O4,O5,O6,O7,Y1,Y2,Y5	O8,O9,O10,Y3,Y4,Y6,Y7,Y8,Y9,Y10	2	NO_SMX_SIMD[C],Propionyl[AnyN-term]
170	O1,O2,O3,O4,O5,O6,O7,Y1,Y2,Y6	O8,O9,O10,Y3,Y4,Y5,Y7,Y8,Y9,Y10	1	Propionyl[AnyN-term]
171	O1,O2,O3,O4,O5,O6,O7,Y1,Y2,Y7	O8,O9,O10,Y3,Y4,Y5,Y6,Y8,Y9,Y10	2	Val->Pro[V],Propionyl[AnyN-term]
172	O1,O2,O3,O4,O5,O6,O7,Y1,Y2,Y8	O8,O9,O10,Y3,Y4,Y5,Y6,Y7,Y9,Y10	1	Propionyl[AnyN-term]
173	O1,O2,O3,O4,O5,O6,O7,Y1,Y2,Y9	O8,O9,O10,Y3,Y4,Y5,Y6,Y7,Y8,Y10	1	Propionyl[AnyN-term]
174	O1,O2,O3,O4,O5,O6,O7,Y1,Y2,Y10	O8,O9,O10,Y3,Y4,Y5,Y6,Y7,Y8,Y9	1	Propionyl[AnyN-term]
175	O1,O2,O3,O4,O5,O6,O7,Y1,Y3,Y4	O8,O9,O10,Y2,Y5,Y6,Y7,Y8,Y9,Y10	0
176	O1,O2,O3,O4,O5,O6,O7,Y1,Y3,Y5	O8,O9,O10,Y2,Y4,Y6,Y7,Y8,Y9,Y10	1	Deoxy[S]
177	O1,O2,O3,O4,O5,O6,O7,Y1,Y3,Y6	O8,O9,O10,Y2,Y4,Y5,Y7,Y8,Y9,Y10	1	Deoxy[S]
178	O1,O2,O3,O4,O5,O6,O7,Y1,Y3,Y7	O8,O9,O10,Y2,Y4,Y5,Y6,Y8,Y9,Y10	1	Deoxy[S]
179	O1,O2,O3,O4,O5,O6,O7,Y1,Y3,Y8	O8,O9,O10,Y2,Y4,Y5,Y6,Y7,Y9,Y10	1	Hydroxycinnamyl[C]
180	O1,O2,O3,O4,O5,O6,O7,Y1,Y3,Y9	O8,O9,O10,Y2,Y4,Y5,Y6,Y7,Y8,Y10	1	Asn->Ser[N]
181	O1,O2,O3,O4,O5,O6,O7,Y1,Y3,Y10	O8,O9,O10,Y2,Y4,Y5,Y6,Y7,Y8,Y9	1	Xle->Asn[I]
182	O1,O2,O3,O4,O5,O6,O7,Y1,Y4,Y5	O8,O9,O10,Y2,Y3,Y6,Y7,Y8,Y9,Y10	1	NO_SMX_SIMD[C]
183	O1,O2,O3,O4,O5,O6,O7,Y1,Y4,Y6	O8,O9,O10,Y2,Y3,Y5,Y7,Y8,Y9,Y10	0
184	O1,O2,O3,O4,O5,O6,O7,Y1,Y4,Y7	O8,O9,O10,Y2,Y3,Y5,Y6,Y8,Y9,Y10	0
185	O1,O2,O3,O4,O5,O6,O7,Y1,Y4,Y8	O8,O9,O10,Y2,Y3,Y5,Y6,Y7,Y9,Y10	0
186	O1,O2,O3,O4,O5,O6,O7,Y1,Y4,Y9	O8,O9,O10,Y2,Y3,Y5,Y6,Y7,Y8,Y10	0
187	O1,O2,O3,O4,O5,O6,O7,Y1,Y4,Y10	O8,O9,O10,Y2,Y3,Y5,Y6,Y7,Y8,Y9	0
188	O1,O2,O3,O4,O5,O6,O7,Y1,Y5,Y6	O8,O9,O10,Y2,Y3,Y4,Y7,Y8,Y9,Y10	2	NO_SMX_SIMD[C],Deoxy[S]
189	O1,O2,O3,O4,O5,O6,O7,Y1,Y5,Y7	O8,O9,O10,Y2,Y3,Y4,Y6,Y8,Y9,Y10	3	NO_SMX_SIMD[C],DNCB_hapten[C],Deoxy[S]
190	O1,O2,O3,O4,O5,O6,O7,Y1,Y5,Y8	O8,O9,O10,Y2,Y3,Y4,Y6,Y7,Y9,Y10	3	Hydroxycinnamyl[C],NO_SMX_SIMD[C],Propionyl_13C(3)[AnyN-term]
191	O1,O2,O3,O4,O5,O6,O7,Y1,Y5,Y9	O8,O9,O10,Y2,Y3,Y4,Y6,Y7,Y8,Y10	2	NO_SMX_SIMD[C],DNCB_hapten[C]
192	O1,O2,O3,O4,O5,O6,O7,Y1,Y5,Y10	O8,O9,O10,Y2,Y3,Y4,Y6,Y7,Y8,Y9	1	NO_SMX_SIMD[C]
193	O1,O2,O3,O4,O5,O6,O7,Y1,Y6,Y7	O8,O9,O10,Y2,Y3,Y4,Y5,Y8,Y9,Y10	1	Deoxy[S]
194	O1,O2,O3,O4,O5,O6,O7,Y1,Y6,Y8	O8,O9,O10,Y2,Y3,Y4,Y5,Y7,Y9,Y10	0
195	O1,O2,O3,O4,O5,O6,O7,Y1,Y6,Y9	O8,O9,O10,Y2,Y3,Y4,Y5,Y7,Y8,Y10	0
196	O1,O2,O3,O4,O5,O6,O7,Y1,Y6,Y10	O8,O9,O10,Y2,Y3,Y4,Y5,Y7,Y8,Y9	0
197	O1,O2,O3,O4,O5,O6,O7,Y1,Y7,Y8	O8,O9,O10,Y2,Y3,Y4,Y5,Y6,Y9,Y10	0
198	O1,O2,O3,O4,O5,O6,O7,Y1,Y7,Y9	O8,O9,O10,Y2,Y3,Y4,Y5,Y6,Y8,Y10	1	NO_SMX_SIMD[C]
199	O1,O2,O3,O4,O5,O6,O7,Y1,Y7,Y10	O8,O9,O10,Y2,Y3,Y4,Y5,Y6,Y8,Y9	1	NO_SMX_SIMD[C]
200	O1,O2,O3,O4,O5,O6,O7,Y1,Y8,Y9	O8,O9,O10,Y2,Y3,Y4,Y5,Y6,Y7,Y10	2	Hydroxycinnamyl[C],Phospho[C]
201	O1,O2,O3,O4,O5,O6,O7,Y1,Y8,Y10	O8,O9,O10,Y2,Y3,Y4,Y5,Y6,Y7,Y9	0
202	O1,O2,O3,O4,O5,O6,O7,Y1,Y9,Y10	O8,O9,O10,Y2,Y3,Y4,Y5,Y6,Y7,Y8	0
203	O1,O2,O3,O4,O5,O6,O7,Y2,Y3,Y4	O8,O9,O10,Y1,Y5,Y6,Y7,Y8,Y9,Y10	1	Propionyl[AnyN-term]
204	O1,O2,O3,O4,O5,O6,O7,Y2,Y3,Y5	O8,O9,O10,Y1,Y4,Y6,Y7,Y8,Y9,Y10	1	Propionyl[AnyN-term]
205	O1,O2,O3,O4,O5,O6,O7,Y2,Y3,Y6	O8,O9,O10,Y1,Y4,Y5,Y7,Y8,Y9,Y10	1	Propionyl[AnyN-term]
206	O1,O2,O3,O4,O5,O6,O7,Y2,Y3,Y7	O8,O9,O10,Y1,Y4,Y5,Y6,Y8,Y9,Y10	1	Val->Pro[V]
207	O1,O2,O3,O4,O5,O6,O7,Y2,Y3,Y8	O8,O9,O10,Y1,Y4,Y5,Y6,Y7,Y9,Y10	0
208	O1,O2,O3,O4,O5,O6,O7,Y2,Y3,Y9	O8,O9,O10,Y1,Y4,Y5,Y6,Y7,Y8,Y10	0
209	O1,O2,O3,O4,O5,O6,O7,Y2,Y3,Y10	O8,O9,O10,Y1,Y4,Y5,Y6,Y7,Y8,Y9	1	Propionyl[AnyN-term]
210	O1,O2,O3,O4,O5,O6,O7,Y2,Y4,Y5	O8,O9,O10,Y1,Y3,Y6,Y7,Y8,Y9,Y10	2	NO_SMX_SIMD[C],Propionyl[AnyN-term]
211	O1,O2,O3,O4,O5,O6,O7,Y2,Y4,Y6	O8,O9,O10,Y1,Y3,Y5,Y7,Y8,Y9,Y10	2	Iodoacetanilide_13C(6)[AnyN-term],Propionyl[AnyN-term]
212	O1,O2,O3,O4,O5,O6,O7,Y2,Y4,Y7	O8,O9,O10,Y1,Y3,Y5,Y6,Y8,Y9,Y10	0
213	O1,O2,O3,O4,O5,O6,O7,Y2,Y4,Y8	O8,O9,O10,Y1,Y3,Y5,Y6,Y7,Y9,Y10	1	Phospho[C]
214	O1,O2,O3,O4,O5,O6,O7,Y2,Y4,Y9	O8,O9,O10,Y1,Y3,Y5,Y6,Y7,Y8,Y10	1	Propionyl[AnyN-term]
215	O1,O2,O3,O4,O5,O6,O7,Y2,Y4,Y10	O8,O9,O10,Y1,Y3,Y5,Y6,Y7,Y8,Y9	2	Iodoacetanilide_13C(6)[AnyN-term],Propionyl[AnyN-term]
216	O1,O2,O3,O4,O5,O6,O7,Y2,Y5,Y6	O8,O9,O10,Y1,Y3,Y4,Y7,Y8,Y9,Y10	3	NO_SMX_SIMD[C],Deoxy[S],Propionyl[AnyN-term]
217	O1,O2,O3,O4,O5,O6,O7,Y2,Y5,Y7	O8,O9,O10,Y1,Y3,Y4,Y6,Y8,Y9,Y10	2	NO_SMX_SIMD[C],Deoxy[S]
218	O1,O2,O3,O4,O5,O6,O7,Y2,Y5,Y8	O8,O9,O10,Y1,Y3,Y4,Y6,Y7,Y9,Y10	2	TNBS[AnyN-term],NO_SMX_SIMD[C]
219	O1,O2,O3,O4,O5,O6,O7,Y2,Y5,Y9	O8,O9,O10,Y1,Y3,Y4,Y6,Y7,Y8,Y10	1	NO_SMX_SIMD[C]
220	O1,O2,O3,O4,O5,O6,O7,Y2,Y5,Y10	O8,O9,O10,Y1,Y3,Y4,Y6,Y7,Y8,Y9	2	NO_SMX_SIMD[C],Propionyl[AnyN-term]
221	O1,O2,O3,O4,O5,O6,O7,Y2,Y6,Y7	O8,O9,O10,Y1,Y3,Y4,Y5,Y8,Y9,Y10	2	Ala->Asp[A],Deoxy[S]
222	O1,O2,O3,O4,O5,O6,O7,Y2,Y6,Y8	O8,O9,O10,Y1,Y3,Y4,Y5,Y7,Y9,Y10	1	Phospho[C]
223	O1,O2,O3,O4,O5,O6,O7,Y2,Y6,Y9	O8,O9,O10,Y1,Y3,Y4,Y5,Y7,Y8,Y10	1	GIST-Quat_2H(3)[AnyN-term]
224	O1,O2,O3,O4,O5,O6,O7,Y2,Y6,Y10	O8,O9,O10,Y1,Y3,Y4,Y5,Y7,Y8,Y9	0
225	O1,O2,O3,O4,O5,O6,O7,Y2,Y7,Y8	O8,O9,O10,Y1,Y3,Y4,Y5,Y6,Y9,Y10	0
226	O1,O2,O3,O4,O5,O6,O7,Y2,Y7,Y9	O8,O9,O10,Y1,Y3,Y4,Y5,Y6,Y8,Y10	1	NO_SMX_SIMD[C]
227	O1,O2,O3,O4,O5,O6,O7,Y2,Y7,Y10	O8,O9,O10,Y1,Y3,Y4,Y5,Y6,Y8,Y9	1	NO_SMX_SIMD[C]
228	O1,O2,O3,O4,O5,O6,O7,Y2,Y8,Y9	O8,O9,O10,Y1,Y3,Y4,Y5,Y6,Y7,Y10	1	Phospho[C]
229	O1,O2,O3,O4,O5,O6,O7,Y2,Y8,Y10	O8,O9,O10,Y1,Y3,Y4,Y5,Y6,Y7,Y9	0
230	O1,O2,O3,O4,O5,O6,O7,Y2,Y9,Y10	O8,O9,O10,Y1,Y3,Y4,Y5,Y6,Y7,Y8	0
231	O1,O2,O3,O4,O5,O6,O7,Y3,Y4,Y5	O8,O9,O10,Y1,Y2,Y6,Y7,Y8,Y9,Y10	0
232	O1,O2,O3,O4,O5,O6,O7,Y3,Y4,Y6	O8,O9,O10,Y1,Y2,Y5,Y7,Y8,Y9,Y10	0
233	O1,O2,O3,O4,O5,O6,O7,Y3,Y4,Y7	O8,O9,O10,Y1,Y2,Y5,Y6,Y8,Y9,Y10	0
234	O1,O2,O3,O4,O5,O6,O7,Y3,Y4,Y8	O8,O9,O10,Y1,Y2,Y5,Y6,Y7,Y9,Y10	0
235	O1,O2,O3,O4,O5,O6,O7,Y3,Y4,Y9	O8,O9,O10,Y1,Y2,Y5,Y6,Y7,Y8,Y10	0
236	O1,O2,O3,O4,O5,O6,O7,Y3,Y4,Y10	O8,O9,O10,Y1,Y2,Y5,Y6,Y7,Y8,Y9	0
237	O1,O2,O3,O4,O5,O6,O7,Y3,Y5,Y6	O8,O9,O10,Y1,Y2,Y4,Y7,Y8,Y9,Y10	3	DNCB_hapten[C],CLIP_TRAQ_3[AnyN-term],Deoxy[S]
238	O1,O2,O3,O4,O5,O6,O7,Y3,Y5,Y7	O8,O9,O10,Y1,Y2,Y4,Y6,Y8,Y9,Y10	6	NO_SMX_SIMD[C],DNCB_hapten[C],CLIP_TRAQ_3[AnyN-term],Piperidine[AnyN-term],2-succinyl[C],Deoxy[S]
239	O1,O2,O3,O4,O5,O6,O7,Y3,Y5,Y8	O8,O9,O10,Y1,Y2,Y4,Y6,Y7,Y9,Y10	4	Ub-Br2[C],Hydroxycinnamyl[C],DNCB_hapten[C],CLIP_TRAQ_3[AnyN-term]
240	O1,O2,O3,O4,O5,O6,O7,Y3,Y5,Y9	O8,O9,O10,Y1,Y2,Y4,Y6,Y7,Y8,Y10	4	Hydroxycinnamyl[C],NO_SMX_SIMD[C],DNCB_hapten[C],CLIP_TRAQ_3[AnyN-term]
241	O1,O2,O3,O4,O5,O6,O7,Y3,Y5,Y10	O8,O9,O10,Y1,Y2,Y4,Y6,Y7,Y8,Y9	5	BMOE[C],NO_SMX_SIMD[C],DNCB_hapten[C],CLIP_TRAQ_3[AnyN-term],Piperidine[AnyN-term]
242	O1,O2,O3,O4,O5,O6,O7,Y3,Y6,Y7	O8,O9,O10,Y1,Y2,Y4,Y5,Y8,Y9,Y10	3	DNCB_hapten[C],CLIP_TRAQ_3[AnyN-term],Deoxy[S]
243	O1,O2,O3,O4,O5,O6,O7,Y3,Y6,Y8	O8,O9,O10,Y1,Y2,Y4,Y5,Y7,Y9,Y10	2	Hydroxycinnamyl[C],CLIP_TRAQ_3[AnyN-term]
244	O1,O2,O3,O4,O5,O6,O7,Y3,Y6,Y9	O8,O9,O10,Y1,Y2,Y4,Y5,Y7,Y8,Y10	3	Glu->Met[E],DNCB_hapten[C],CLIP_TRAQ_3[AnyN-term]
245	O1,O2,O3,O4,O5,O6,O7,Y3,Y6,Y10	O8,O9,O10,Y1,Y2,Y4,Y5,Y7,Y8,Y9	3	Glu->Met[E],CLIP_TRAQ_3[AnyN-term],Piperidine[AnyN-term]
246	O1,O2,O3,O4,O5,O6,O7,Y3,Y7,Y8	O8,O9,O10,Y1,Y2,Y4,Y5,Y6,Y9,Y10	1	CLIP_TRAQ_3[AnyN-term]
247	O1,O2,O3,O4,O5,O6,O7,Y3,Y7,Y9	O8,O9,O10,Y1,Y2,Y4,Y5,Y6,Y8,Y10	3	DNCB_hapten[C],CLIP_TRAQ_3[AnyN-term],Piperidine[AnyN-term]
248	O1,O2,O3,O4,O5,O6,O7,Y3,Y7,Y10	O8,O9,O10,Y1,Y2,Y4,Y5,Y6,Y8,Y9	2	CLIP_TRAQ_3[AnyN-term],Piperidine[AnyN-term]
249	O1,O2,O3,O4,O5,O6,O7,Y3,Y8,Y9	O8,O9,O10,Y1,Y2,Y4,Y5,Y6,Y7,Y10	3	Hydroxycinnamyl[C],Phospho[C],CLIP_TRAQ_3[AnyN-term]
250	O1,O2,O3,O4,O5,O6,O7,Y3,Y8,Y10	O8,O9,O10,Y1,Y2,Y4,Y5,Y6,Y7,Y9	3	Hydroxycinnamyl[C],BMOE[C],CLIP_TRAQ_3[AnyN-term]
251	O1,O2,O3,O4,O5,O6,O7,Y3,Y9,Y10	O8,O9,O10,Y1,Y2,Y4,Y5,Y6,Y7,Y8	2	CLIP_TRAQ_3[AnyN-term],Piperidine[AnyN-term]
252	O1,O2,O3,O4,O5,O6,O7,Y4,Y5,Y6	O8,O9,O10,Y1,Y2,Y3,Y7,Y8,Y9,Y10	2	Formyl[S],NO_SMX_SIMD[C]
253	O1,O2,O3,O4,O5,O6,O7,Y4,Y5,Y7	O8,O9,O10,Y1,Y2,Y3,Y6,Y8,Y9,Y10	1	NO_SMX_SIMD[C]
254	O1,O2,O3,O4,O5,O6,O7,Y4,Y5,Y8	O8,O9,O10,Y1,Y2,Y3,Y6,Y7,Y9,Y10	5	NEMsulfur[C],Ub-Br2[C],Phospho[C],NO_SMX_SIMD[C],CarboxymethylDTT[C]
255	O1,O2,O3,O4,O5,O6,O7,Y4,Y5,Y9	O8,O9,O10,Y1,Y2,Y3,Y6,Y7,Y8,Y10	2	Formyl[S],NO_SMX_SIMD[C]
256	O1,O2,O3,O4,O5,O6,O7,Y4,Y5,Y10	O8,O9,O10,Y1,Y2,Y3,Y6,Y7,Y8,Y9	2	Formyl[S],NO_SMX_SIMD[C]
257	O1,O2,O3,O4,O5,O6,O7,Y4,Y6,Y7	O8,O9,O10,Y1,Y2,Y3,Y5,Y8,Y9,Y10	1	Ala->Asp[A]
258	O1,O2,O3,O4,O5,O6,O7,Y4,Y6,Y8	O8,O9,O10,Y1,Y2,Y3,Y5,Y7,Y9,Y10	1	Phospho[C]
259	O1,O2,O3,O4,O5,O6,O7,Y4,Y6,Y9	O8,O9,O10,Y1,Y2,Y3,Y5,Y7,Y8,Y10	3	Formyl[S],Asp->Asn[D],Phospho[C]
260	O1,O2,O3,O4,O5,O6,O7,Y4,Y6,Y10	O8,O9,O10,Y1,Y2,Y3,Y5,Y7,Y8,Y9	0
261	O1,O2,O3,O4,O5,O6,O7,Y4,Y7,Y8	O8,O9,O10,Y1,Y2,Y3,Y5,Y6,Y9,Y10	1	NO_SMX_SIMD[C]
262	O1,O2,O3,O4,O5,O6,O7,Y4,Y7,Y9	O8,O9,O10,Y1,Y2,Y3,Y5,Y6,Y8,Y10	1	NO_SMX_SIMD[C]
263	O1,O2,O3,O4,O5,O6,O7,Y4,Y7,Y10	O8,O9,O10,Y1,Y2,Y3,Y5,Y6,Y8,Y9	1	NO_SMX_SIMD[C]
264	O1,O2,O3,O4,O5,O6,O7,Y4,Y8,Y9	O8,O9,O10,Y1,Y2,Y3,Y5,Y6,Y7,Y10	2	Asp->Asn[D],Phospho[C]
265	O1,O2,O3,O4,O5,O6,O7,Y4,Y8,Y10	O8,O9,O10,Y1,Y2,Y3,Y5,Y6,Y7,Y9	1	Phospho[C]
266	O1,O2,O3,O4,O5,O6,O7,Y4,Y9,Y10	O8,O9,O10,Y1,Y2,Y3,Y5,Y6,Y7,Y8	1	Formyl[S]
267	O1,O2,O3,O4,O5,O6,O7,Y5,Y6,Y7	O8,O9,O10,Y1,Y2,Y3,Y4,Y8,Y9,Y10	11	Carbamyl[K],NEMsulfur[C],Ub-Br2[C],Malonyl[C],Carboxymethyl_13C(2)[C],NO_SMX_SIMD[C],DNCB_hapten[C],Ala->Asp[A],CLIP_TRAQ_3[AnyN-term],2-succinyl[C],Deoxy[S]
268	O1,O2,O3,O4,O5,O6,O7,Y5,Y6,Y8	O8,O9,O10,Y1,Y2,Y3,Y4,Y7,Y9,Y10	9	Carbamyl[K],NEMsulfur[C],Ub-Br2[C],Hydroxycinnamyl[C],Phospho[C],NO_SMX_SIMD[C],DNCB_hapten[C],2-succinyl[C],Propionyl_13C(3)[AnyN-term]
269	O1,O2,O3,O4,O5,O6,O7,Y5,Y6,Y9	O8,O9,O10,Y1,Y2,Y3,Y4,Y7,Y8,Y10	3	Glu->Met[E],NO_SMX_SIMD[C],DNCB_hapten[C]
270	O1,O2,O3,O4,O5,O6,O7,Y5,Y6,Y10	O8,O9,O10,Y1,Y2,Y3,Y4,Y7,Y8,Y9	5	Glu->Met[E],BMOE[C],NO_SMX_SIMD[C],DNCB_hapten[C],Deoxy[S]
271	O1,O2,O3,O4,O5,O6,O7,Y5,Y7,Y8	O8,O9,O10,Y1,Y2,Y3,Y4,Y6,Y9,Y10	10	Carbamyl[K],NEMsulfur[C],Ub-Br2[C],BMOE[C],Malonyl[C],NO_SMX_SIMD[C],CarboxymethylDTT[C],DNCB_hapten[C],2-succinyl[C],Propionyl_13C(3)[AnyN-term]
272	O1,O2,O3,O4,O5,O6,O7,Y5,Y7,Y9	O8,O9,O10,Y1,Y2,Y3,Y4,Y6,Y8,Y10	4	Carboxymethyl_13C(2)[C],NO_SMX_SIMD[C],DNCB_hapten[C],2-succinyl[C]
273	O1,O2,O3,O4,O5,O6,O7,Y5,Y7,Y10	O8,O9,O10,Y1,Y2,Y3,Y4,Y6,Y8,Y9	5	BMOE[C],NO_SMX_SIMD[C],DNCB_hapten[C],Piperidine[AnyN-term],Deoxy[S]
274	O1,O2,O3,O4,O5,O6,O7,Y5,Y8,Y9	O8,O9,O10,Y1,Y2,Y3,Y4,Y6,Y7,Y10	6	NEMsulfur[C],Ub-Br2[C],Hydroxycinnamyl[C],Phospho[C],NO_SMX_SIMD[C],DNCB_hapten[C]
275	O1,O2,O3,O4,O5,O6,O7,Y5,Y8,Y10	O8,O9,O10,Y1,Y2,Y3,Y4,Y6,Y7,Y9	5	Ub-Br2[C],BMOE[C],NO_SMX_SIMD[C],DNCB_hapten[C],Propionyl_13C(3)[AnyN-term]
276	O1,O2,O3,O4,O5,O6,O7,Y5,Y9,Y10	O8,O9,O10,Y1,Y2,Y3,Y4,Y6,Y7,Y8	3	BMOE[C],NO_SMX_SIMD[C],DNCB_hapten[C]
277	O1,O2,O3,O4,O5,O6,O7,Y6,Y7,Y8	O8,O9,O10,Y1,Y2,Y3,Y4,Y5,Y9,Y10	6	NEMsulfur[C],Ub-Br2[C],DNCB_hapten[C],Ala->Asp[A],CLIP_TRAQ_3[AnyN-term],2-succinyl[C]
278	O1,O2,O3,O4,O5,O6,O7,Y6,Y7,Y9	O8,O9,O10,Y1,Y2,Y3,Y4,Y5,Y8,Y10	6	Glu->Met[E],Carboxymethyl_13C(2)[C],NO_SMX_SIMD[C],DNCB_hapten[C],Ala->Asp[A],CLIP_TRAQ_3[AnyN-term]
279	O1,O2,O3,O4,O5,O6,O7,Y6,Y7,Y10	O8,O9,O10,Y1,Y2,Y3,Y4,Y5,Y8,Y9	6	Glu->Met[E],BMOE[C],DNCB_hapten[C],Ala->Asp[A],CLIP_TRAQ_3[AnyN-term],Deoxy[S]
280	O1,O2,O3,O4,O5,O6,O7,Y6,Y8,Y9	O8,O9,O10,Y1,Y2,Y3,Y4,Y5,Y7,Y10	4	Glu->Met[E],Hydroxycinnamyl[C],Phospho[C],DNCB_hapten[C]
281	O1,O2,O3,O4,O5,O6,O7,Y6,Y8,Y10	O8,O9,O10,Y1,Y2,Y3,Y4,Y5,Y7,Y9	2	BMOE[C],Phospho[C]
282	O1,O2,O3,O4,O5,O6,O7,Y6,Y9,Y10	O8,O9,O10,Y1,Y2,Y3,Y4,Y5,Y7,Y8	2	Glu->Met[E],DNCB_hapten[C]
283	O1,O2,O3,O4,O5,O6,O7,Y7,Y8,Y9	O8,O9,O10,Y1,Y2,Y3,Y4,Y5,Y6,Y10	4	Phospho[C],NO_SMX_SIMD[C],DNCB_hapten[C],Ala->Asp[A]
284	O1,O2,O3,O4,O5,O6,O7,Y7,Y8,Y10	O8,O9,O10,Y1,Y2,Y3,Y4,Y5,Y6,Y9	3	BMOE[C],NO_SMX_SIMD[C],DNCB_hapten[C]
285	O1,O2,O3,O4,O5,O6,O7,Y7,Y9,Y10	O8,O9,O10,Y1,Y2,Y3,Y4,Y5,Y6,Y8	4	NO_SMX_SIMD[C],DNCB_hapten[C],Ala->Asp[A],Piperidine[AnyN-term]
286	O1,O2,O3,O4,O5,O6,O7,Y8,Y9,Y10	O8,O9,O10,Y1,Y2,Y3,Y4,Y5,Y6,Y7	3	BMOE[C],Phospho[C],DNCB_hapten[C]
287	O1,O2,O3,O4,O5,O6,O8,O9,O10,Y1	O7,Y2,Y3,Y4,Y5,Y6,Y7,Y8,Y9,Y10	3	Lys->Thr[K],2-succinyl[C],Cytopiloyne[AnyN-term]
288	O1,O2,O3,O4,O5,O6,O8,O9,O10,Y2	O7,Y1,Y3,Y4,Y5,Y6,Y7,Y8,Y9,Y10	5	Carboxymethyl[AnyN-term],Lys->Thr[K],2-succinyl[C],Cytopiloyne[AnyN-term],Tyr->His[Y]
289	O1,O2,O3,O4,O5,O6,O8,O9,O10,Y3	O7,Y1,Y2,Y4,Y5,Y6,Y7,Y8,Y9,Y10	4	Lys->Thr[K],Piperidine[AnyN-term],2-succinyl[C],Cytopiloyne[AnyN-term]
290	O1,O2,O3,O4,O5,O6,O8,O9,O10,Y4	O7,Y1,Y2,Y3,Y5,Y6,Y7,Y8,Y9,Y10	4	Formyl[S],Lys->Thr[K],2-succinyl[C],Cytopiloyne[AnyN-term]
291	O1,O2,O3,O4,O5,O6,O8,O9,O10,Y5	O7,Y1,Y2,Y3,Y4,Y6,Y7,Y8,Y9,Y10	9	Carbamyl[K],Formyl[S],NEMsulfur[C],Ub-Br2[C],Lys->Thr[K],2-succinyl[C],Propionyl_13C(3)[AnyN-term],Cytopiloyne[AnyN-term],Deoxy[S]
292	O1,O2,O3,O4,O5,O6,O8,O9,O10,Y6	O7,Y1,Y2,Y3,Y4,Y5,Y7,Y8,Y9,Y10	6	Carbamyl[K],Formyl[S],NEMsulfur[C],Lys->Thr[K],2-succinyl[C],Cytopiloyne[AnyN-term]
293	O1,O2,O3,O4,O5,O6,O8,O9,O10,Y7	O7,Y1,Y2,Y3,Y4,Y5,Y6,Y8,Y9,Y10	5	Lys->Thr[K],Piperidine[AnyN-term],2-succinyl[C],Cytopiloyne[AnyN-term],Deoxy[S]
294	O1,O2,O3,O4,O5,O6,O8,O9,O10,Y8	O7,Y1,Y2,Y3,Y4,Y5,Y6,Y7,Y9,Y10	11	Carbamyl[K],Formyl[S],NEMsulfur[C],Ub-Br2[C],Phospho[C],Lys->Thr[K],2-succinyl[C],Propionyl_13C(3)[AnyN-term],Cytopiloyne[AnyN-term],Tyr->His[Y],Formyl[T]
295	O1,O2,O3,O4,O5,O6,O8,O9,O10,Y9	O7,Y1,Y2,Y3,Y4,Y5,Y6,Y7,Y8,Y10	5	Formyl[S],Phospho[C],Lys->Thr[K],2-succinyl[C],Cytopiloyne[AnyN-term]
296	O1,O2,O3,O4,O5,O6,O8,O9,O10,Y10	O7,Y1,Y2,Y3,Y4,Y5,Y6,Y7,Y8,Y9	6	Formyl[S],BMOE[C],Lys->Thr[K],Piperidine[AnyN-term],2-succinyl[C],Cytopiloyne[AnyN-term]
297	O1,O2,O3,O4,O5,O6,O8,O9,Y1,Y2	O7,O10,Y3,Y4,Y5,Y6,Y7,Y8,Y9,Y10	2	Carboxymethyl[AnyN-term],Tyr->His[Y]
298	O1,O2,O3,O4,O5,O6,O8,O9,Y1,Y3	O7,O10,Y2,Y4,Y5,Y6,Y7,Y8,Y9,Y10	1	Cation_Ca[II][D]
299	O1,O2,O3,O4,O5,O6,O8,O9,Y1,Y4	O7,O10,Y2,Y3,Y5,Y6,Y7,Y8,Y9,Y10	0
300	O1,O2,O3,O4,O5,O6,O8,O9,Y1,Y5	O7,O10,Y2,Y3,Y4,Y6,Y7,Y8,Y9,Y10	4	2-succinyl[C],Propionyl_13C(3)[AnyN-term],Deoxy[S],Tyr->His[Y]
301	O1,O2,O3,O4,O5,O6,O8,O9,Y1,Y6	O7,O10,Y2,Y3,Y4,Y5,Y7,Y8,Y9,Y10	1	2-succinyl[C]
302	O1,O2,O3,O4,O5,O6,O8,O9,Y1,Y7	O7,O10,Y2,Y3,Y4,Y5,Y6,Y8,Y9,Y10	2	2-succinyl[C],Deoxy[S]
303	O1,O2,O3,O4,O5,O6,O8,O9,Y1,Y8	O7,O10,Y2,Y3,Y4,Y5,Y6,Y7,Y9,Y10	2	Propionyl_13C(3)[AnyN-term],Tyr->His[Y]
304	O1,O2,O3,O4,O5,O6,O8,O9,Y1,Y9	O7,O10,Y2,Y3,Y4,Y5,Y6,Y7,Y8,Y10	1	Tyr->His[Y]
305	O1,O2,O3,O4,O5,O6,O8,O9,Y1,Y10	O7,O10,Y2,Y3,Y4,Y5,Y6,Y7,Y8,Y9	0
306	O1,O2,O3,O4,O5,O6,O8,O9,Y2,Y3	O7,O10,Y1,Y4,Y5,Y6,Y7,Y8,Y9,Y10	2	Cytopiloyne[AnyN-term],Tyr->His[Y]
307	O1,O2,O3,O4,O5,O6,O8,O9,Y2,Y4	O7,O10,Y1,Y3,Y5,Y6,Y7,Y8,Y9,Y10	3	Carboxymethyl[AnyN-term],Ser->Gly[S],Tyr->His[Y]
308	O1,O2,O3,O4,O5,O6,O8,O9,Y2,Y5	O7,O10,Y1,Y3,Y4,Y6,Y7,Y8,Y9,Y10	5	TNBS[AnyN-term],Lys->Thr[K],2-succinyl[C],Cytopiloyne[AnyN-term],Tyr->His[Y]
309	O1,O2,O3,O4,O5,O6,O8,O9,Y2,Y6	O7,O10,Y1,Y3,Y4,Y5,Y7,Y8,Y9,Y10	3	Lys->Thr[K],2-succinyl[C],Tyr->His[Y]
310	O1,O2,O3,O4,O5,O6,O8,O9,Y2,Y7	O7,O10,Y1,Y3,Y4,Y5,Y6,Y8,Y9,Y10	4	Lys->Thr[K],2-succinyl[C],Cytopiloyne[AnyN-term],Tyr->His[Y]
311	O1,O2,O3,O4,O5,O6,O8,O9,Y2,Y8	O7,O10,Y1,Y3,Y4,Y5,Y6,Y7,Y9,Y10	6	Phospho[C],TNBS[AnyN-term],Lys->Thr[K],2-succinyl[C],Cytopiloyne[AnyN-term],Tyr->His[Y]
312	O1,O2,O3,O4,O5,O6,O8,O9,Y2,Y9	O7,O10,Y1,Y3,Y4,Y5,Y6,Y7,Y8,Y10	4	Ser->Gly[S],Lys->Thr[K],Cytopiloyne[AnyN-term],Tyr->His[Y]
313	O1,O2,O3,O4,O5,O6,O8,O9,Y2,Y10	O7,O10,Y1,Y3,Y4,Y5,Y6,Y7,Y8,Y9	3	Ser->Gly[S],Cytopiloyne[AnyN-term],Tyr->His[Y]
314	O1,O2,O3,O4,O5,O6,O8,O9,Y3,Y4	O7,O10,Y1,Y2,Y5,Y6,Y7,Y8,Y9,Y10	0
315	O1,O2,O3,O4,O5,O6,O8,O9,Y3,Y5	O7,O10,Y1,Y2,Y4,Y6,Y7,Y8,Y9,Y10	4	Diethylphosphate[C],Piperidine[AnyN-term],2-succinyl[C],Deoxy[S]
316	O1,O2,O3,O4,O5,O6,O8,O9,Y3,Y6	O7,O10,Y1,Y2,Y4,Y5,Y7,Y8,Y9,Y10	2	2-succinyl[C],Deoxy[S]
317	O1,O2,O3,O4,O5,O6,O8,O9,Y3,Y7	O7,O10,Y1,Y2,Y4,Y5,Y6,Y8,Y9,Y10	3	Piperidine[AnyN-term],2-succinyl[C],Deoxy[S]
318	O1,O2,O3,O4,O5,O6,O8,O9,Y3,Y8	O7,O10,Y1,Y2,Y4,Y5,Y6,Y7,Y9,Y10	2	2-succinyl[C],Tyr->His[Y]
319	O1,O2,O3,O4,O5,O6,O8,O9,Y3,Y9	O7,O10,Y1,Y2,Y4,Y5,Y6,Y7,Y8,Y10	2	Diethylphosphate[C],Cytopiloyne[AnyN-term]
320	O1,O2,O3,O4,O5,O6,O8,O9,Y3,Y10	O7,O10,Y1,Y2,Y4,Y5,Y6,Y7,Y8,Y9	2	Piperidine[AnyN-term],Cytopiloyne[AnyN-term]
321	O1,O2,O3,O4,O5,O6,O8,O9,Y4,Y5	O7,O10,Y1,Y2,Y3,Y6,Y7,Y8,Y9,Y10	5	Formyl[S],ISD_z+2_ion[AnyN-term],Lys->Thr[K],2-succinyl[C],Tyr->His[Y]
322	O1,O2,O3,O4,O5,O6,O8,O9,Y4,Y6	O7,O10,Y1,Y2,Y3,Y5,Y7,Y8,Y9,Y10	3	Formyl[S],Lys->Thr[K],2-succinyl[C]
323	O1,O2,O3,O4,O5,O6,O8,O9,Y4,Y7	O7,O10,Y1,Y2,Y3,Y5,Y6,Y8,Y9,Y10	3	Lys->Thr[K],2-succinyl[C],Tyr->His[Y]
324	O1,O2,O3,O4,O5,O6,O8,O9,Y4,Y8	O7,O10,Y1,Y2,Y3,Y5,Y6,Y7,Y9,Y10	6	Formyl[S],Phospho[C],Lys->Thr[K],2-succinyl[C],Tyr->His[Y],Formyl[T]
325	O1,O2,O3,O4,O5,O6,O8,O9,Y4,Y9	O7,O10,Y1,Y2,Y3,Y5,Y6,Y7,Y8,Y10	4	Formyl[S],Phospho[C],Ser->Gly[S],Tyr->His[Y]
326	O1,O2,O3,O4,O5,O6,O8,O9,Y4,Y10	O7,O10,Y1,Y2,Y3,Y5,Y6,Y7,Y8,Y9	2	Formyl[S],Ser->Gly[S]
327	O1,O2,O3,O4,O5,O6,O8,O9,Y5,Y6	O7,O10,Y1,Y2,Y3,Y4,Y7,Y8,Y9,Y10	9	Carbamyl[K],Formyl[S],NEMsulfur[C],Ub-Br2[C],ISD_z+2_ion[AnyN-term],Lys->Thr[K],2-succinyl[C],Deoxy[S],Tyr->His[Y]
328	O1,O2,O3,O4,O5,O6,O8,O9,Y5,Y7	O7,O10,Y1,Y2,Y3,Y4,Y6,Y8,Y9,Y10	10	Carbamyl[K],NEMsulfur[C],Ub-Br2[C],Malonyl[C],DNCB_hapten[C],Lys->Thr[K],2-succinyl[C],Cytopiloyne[AnyN-term],Deoxy[S],Tyr->His[Y]
329	O1,O2,O3,O4,O5,O6,O8,O9,Y5,Y8	O7,O10,Y1,Y2,Y3,Y4,Y6,Y7,Y9,Y10	11	Carbamyl[K],Formyl[S],NEMsulfur[C],Ub-Br2[C],Malonyl[C],Phospho[C],Lys->Thr[K],2-succinyl[C],Propionyl_13C(3)[AnyN-term],Tyr->His[Y],Formyl[T]
330	O1,O2,O3,O4,O5,O6,O8,O9,Y5,Y9	O7,O10,Y1,Y2,Y3,Y4,Y6,Y7,Y8,Y10	8	Formyl[S],Ub-Br2[C],Diethylphosphate[C],DNCB_hapten[C],Lys->Thr[K],2-succinyl[C],Cytopiloyne[AnyN-term],Tyr->His[Y]
331	O1,O2,O3,O4,O5,O6,O8,O9,Y5,Y10	O7,O10,Y1,Y2,Y3,Y4,Y6,Y7,Y8,Y9	7	Formyl[S],BMOE[C],Lys->Thr[K],Piperidine[AnyN-term],2-succinyl[C],Cytopiloyne[AnyN-term],Tyr->His[Y]
332	O1,O2,O3,O4,O5,O6,O8,O9,Y6,Y7	O7,O10,Y1,Y2,Y3,Y4,Y5,Y8,Y9,Y10	3	Lys->Thr[K],2-succinyl[C],Deoxy[S]
333	O1,O2,O3,O4,O5,O6,O8,O9,Y6,Y8	O7,O10,Y1,Y2,Y3,Y4,Y5,Y7,Y9,Y10	9	Formyl[S],NEMsulfur[C],Ub-Br2[C],Phospho[C],Lys->Thr[K],2-succinyl[C],Propionyl_13C(3)[AnyN-term],Tyr->His[Y],Formyl[T]
334	O1,O2,O3,O4,O5,O6,O8,O9,Y6,Y9	O7,O10,Y1,Y2,Y3,Y4,Y5,Y7,Y8,Y10	5	Formyl[S],Phospho[C],Lys->Thr[K],2-succinyl[C],Tyr->His[Y]
335	O1,O2,O3,O4,O5,O6,O8,O9,Y6,Y10	O7,O10,Y1,Y2,Y3,Y4,Y5,Y7,Y8,Y9	3	Formyl[S],Lys->Thr[K],2-succinyl[C]
336	O1,O2,O3,O4,O5,O6,O8,O9,Y7,Y8	O7,O10,Y1,Y2,Y3,Y4,Y5,Y6,Y9,Y10	6	NEMsulfur[C],Ub-Br2[C],Lys->Thr[K],2-succinyl[C],Propionyl_13C(3)[AnyN-term],Tyr->His[Y]
337	O1,O2,O3,O4,O5,O6,O8,O9,Y7,Y9	O7,O10,Y1,Y2,Y3,Y4,Y5,Y6,Y8,Y10	4	Lys->Thr[K],2-succinyl[C],Cytopiloyne[AnyN-term],Tyr->His[Y]
338	O1,O2,O3,O4,O5,O6,O8,O9,Y7,Y10	O7,O10,Y1,Y2,Y3,Y4,Y5,Y6,Y8,Y9	5	BMOE[C],Lys->Thr[K],Piperidine[AnyN-term],2-succinyl[C],Cytopiloyne[AnyN-term]
339	O1,O2,O3,O4,O5,O6,O8,O9,Y8,Y9	O7,O10,Y1,Y2,Y3,Y4,Y5,Y6,Y7,Y10	7	Formyl[S],Phospho[C],Lys->Thr[K],2-succinyl[C],Cytopiloyne[AnyN-term],Tyr->His[Y],Formyl[T]
340	O1,O2,O3,O4,O5,O6,O8,O9,Y8,Y10	O7,O10,Y1,Y2,Y3,Y4,Y5,Y6,Y7,Y9	8	Formyl[S],BMOE[C],Phospho[C],Lys->Thr[K],2-succinyl[C],Cytopiloyne[AnyN-term],Tyr->His[Y],Formyl[T]
341	O1,O2,O3,O4,O5,O6,O8,O9,Y9,Y10	O7,O10,Y1,Y2,Y3,Y4,Y5,Y6,Y7,Y8	4	Formyl[S],Ser->Gly[S],Cytopiloyne[AnyN-term],Tyr->His[Y]
342	O1,O2,O3,O4,O5,O6,O8,O10,Y1,Y2	O7,O9,Y3,Y4,Y5,Y6,Y7,Y8,Y9,Y10	2	Carboxymethyl[AnyN-term],Propionyl[AnyN-term]
343	O1,O2,O3,O4,O5,O6,O8,O10,Y1,Y3	O7,O9,Y2,Y4,Y5,Y6,Y7,Y8,Y9,Y10	1	Cation_Ca[II][D]
344	O1,O2,O3,O4,O5,O6,O8,O10,Y1,Y4	O7,O9,Y2,Y3,Y5,Y6,Y7,Y8,Y9,Y10	0
345	O1,O2,O3,O4,O5,O6,O8,O10,Y1,Y5	O7,O9,Y2,Y3,Y4,Y6,Y7,Y8,Y9,Y10	1	2-succinyl[C]
346	O1,O2,O3,O4,O5,O6,O8,O10,Y1,Y6	O7,O9,Y2,Y3,Y4,Y5,Y7,Y8,Y9,Y10	1	2-succinyl[C]
347	O1,O2,O3,O4,O5,O6,O8,O10,Y1,Y7	O7,O9,Y2,Y3,Y4,Y5,Y6,Y8,Y9,Y10	1	2-succinyl[C]
348	O1,O2,O3,O4,O5,O6,O8,O10,Y1,Y8	O7,O9,Y2,Y3,Y4,Y5,Y6,Y7,Y9,Y10	2	Hydroxycinnamyl[C],2-succinyl[C]
349	O1,O2,O3,O4,O5,O6,O8,O10,Y1,Y9	O7,O9,Y2,Y3,Y4,Y5,Y6,Y7,Y8,Y10	0
350	O1,O2,O3,O4,O5,O6,O8,O10,Y1,Y10	O7,O9,Y2,Y3,Y4,Y5,Y6,Y7,Y8,Y9	1	Cation_Ca[II][D]
351	O1,O2,O3,O4,O5,O6,O8,O10,Y2,Y3	O7,O9,Y1,Y4,Y5,Y6,Y7,Y8,Y9,Y10	2	2-succinyl[C],Cytopiloyne[AnyN-term]
352	O1,O2,O3,O4,O5,O6,O8,O10,Y2,Y4	O7,O9,Y1,Y3,Y5,Y6,Y7,Y8,Y9,Y10	3	Carboxymethyl[AnyN-term],CLIP_TRAQ_3[AnyN-term],Propionyl[AnyN-term]
353	O1,O2,O3,O4,O5,O6,O8,O10,Y2,Y5	O7,O9,Y1,Y3,Y4,Y6,Y7,Y8,Y9,Y10	3	2-succinyl[C],Cytopiloyne[AnyN-term],Tyr->His[Y]
354	O1,O2,O3,O4,O5,O6,O8,O10,Y2,Y6	O7,O9,Y1,Y3,Y4,Y5,Y7,Y8,Y9,Y10	1	2-succinyl[C]
355	O1,O2,O3,O4,O5,O6,O8,O10,Y2,Y7	O7,O9,Y1,Y3,Y4,Y5,Y6,Y8,Y9,Y10	2	2-succinyl[C],Cytopiloyne[AnyN-term]
356	O1,O2,O3,O4,O5,O6,O8,O10,Y2,Y8	O7,O9,Y1,Y3,Y4,Y5,Y6,Y7,Y9,Y10	4	Carboxymethyl[AnyN-term],2-succinyl[C],Cytopiloyne[AnyN-term],Tyr->His[Y]
357	O1,O2,O3,O4,O5,O6,O8,O10,Y2,Y9	O7,O9,Y1,Y3,Y4,Y5,Y6,Y7,Y8,Y10	3	Carboxymethyl[AnyN-term],Cytopiloyne[AnyN-term],Tyr->His[Y]
358	O1,O2,O3,O4,O5,O6,O8,O10,Y2,Y10	O7,O9,Y1,Y3,Y4,Y5,Y6,Y7,Y8,Y9	1	Cytopiloyne[AnyN-term]
359	O1,O2,O3,O4,O5,O6,O8,O10,Y3,Y4	O7,O9,Y1,Y2,Y5,Y6,Y7,Y8,Y9,Y10	1	2-succinyl[C]
360	O1,O2,O3,O4,O5,O6,O8,O10,Y3,Y5	O7,O9,Y1,Y2,Y4,Y6,Y7,Y8,Y9,Y10	4	Hydroxycinnamyl[C],Diethylphosphate[C],Piperidine[AnyN-term],2-succinyl[C]
361	O1,O2,O3,O4,O5,O6,O8,O10,Y3,Y6	O7,O9,Y1,Y2,Y4,Y5,Y7,Y8,Y9,Y10	2	Piperidine[AnyN-term],2-succinyl[C]
362	O1,O2,O3,O4,O5,O6,O8,O10,Y3,Y7	O7,O9,Y1,Y2,Y4,Y5,Y6,Y8,Y9,Y10	2	Piperidine[AnyN-term],2-succinyl[C]
363	O1,O2,O3,O4,O5,O6,O8,O10,Y3,Y8	O7,O9,Y1,Y2,Y4,Y5,Y6,Y7,Y9,Y10	2	Hydroxycinnamyl[C],2-succinyl[C]
364	O1,O2,O3,O4,O5,O6,O8,O10,Y3,Y9	O7,O9,Y1,Y2,Y4,Y5,Y6,Y7,Y8,Y10	5	Hydroxycinnamyl[C],Diethylphosphate[C],Piperidine[AnyN-term],2-succinyl[C],Cytopiloyne[AnyN-term]
365	O1,O2,O3,O4,O5,O6,O8,O10,Y3,Y10	O7,O9,Y1,Y2,Y4,Y5,Y6,Y7,Y8,Y9	2	Piperidine[AnyN-term],2-succinyl[C]
366	O1,O2,O3,O4,O5,O6,O8,O10,Y4,Y5	O7,O9,Y1,Y2,Y3,Y6,Y7,Y8,Y9,Y10	4	Formyl[S],Amidine[AnyN-term],NO_SMX_SIMD[C],2-succinyl[C]
367	O1,O2,O3,O4,O5,O6,O8,O10,Y4,Y6	O7,O9,Y1,Y2,Y3,Y5,Y7,Y8,Y9,Y10	2	Formyl[S],2-succinyl[C]
368	O1,O2,O3,O4,O5,O6,O8,O10,Y4,Y7	O7,O9,Y1,Y2,Y3,Y5,Y6,Y8,Y9,Y10	1	2-succinyl[C]
369	O1,O2,O3,O4,O5,O6,O8,O10,Y4,Y8	O7,O9,Y1,Y2,Y3,Y5,Y6,Y7,Y9,Y10	2	Formyl[S],2-succinyl[C]
370	O1,O2,O3,O4,O5,O6,O8,O10,Y4,Y9	O7,O9,Y1,Y2,Y3,Y5,Y6,Y7,Y8,Y10	1	Formyl[S]
371	O1,O2,O3,O4,O5,O6,O8,O10,Y4,Y10	O7,O9,Y1,Y2,Y3,Y5,Y6,Y7,Y8,Y9	1	Formyl[S]
372	O1,O2,O3,O4,O5,O6,O8,O10,Y5,Y6	O7,O9,Y1,Y2,Y3,Y4,Y7,Y8,Y9,Y10	6	Carbamyl[K],Formyl[S],NEMsulfur[C],Ub-Br2[C],2-succinyl[C],Deoxy[S]
373	O1,O2,O3,O4,O5,O6,O8,O10,Y5,Y7	O7,O9,Y1,Y2,Y3,Y4,Y6,Y8,Y9,Y10	8	Carbamyl[K],NEMsulfur[C],Ub-Br2[C],NO_SMX_SIMD[C],DNCB_hapten[C],Piperidine[AnyN-term],2-succinyl[C],Deoxy[S]
374	O1,O2,O3,O4,O5,O6,O8,O10,Y5,Y8	O7,O9,Y1,Y2,Y3,Y4,Y6,Y7,Y9,Y10	12	Carbamyl[K],Formyl[S],NEMsulfur[C],Ub-Br2[C],Hydroxycinnamyl[C],BMOE[C],NO_SMX_SIMD[C],Pro->Trp[P],2-succinyl[C],Propionyl_13C(3)[AnyN-term],Tyr->His[Y],Formyl[T]
375	O1,O2,O3,O4,O5,O6,O8,O10,Y5,Y9	O7,O9,Y1,Y2,Y3,Y4,Y6,Y7,Y8,Y10	8	Formyl[S],Ub-Br2[C],Hydroxycinnamyl[C],Diethylphosphate[C],NO_SMX_SIMD[C],DNCB_hapten[C],2-succinyl[C],Cytopiloyne[AnyN-term]
376	O1,O2,O3,O4,O5,O6,O8,O10,Y5,Y10	O7,O9,Y1,Y2,Y3,Y4,Y6,Y7,Y8,Y9	7	Formyl[S],Ub-Br2[C],BMOE[C],NO_SMX_SIMD[C],Piperidine[AnyN-term],2-succinyl[C],Cytopiloyne[AnyN-term]
377	O1,O2,O3,O4,O5,O6,O8,O10,Y6,Y7	O7,O9,Y1,Y2,Y3,Y4,Y5,Y8,Y9,Y10	4	Carbamyl[K],Ub-Br2[C],2-succinyl[C],Deoxy[S]
378	O1,O2,O3,O4,O5,O6,O8,O10,Y6,Y8	O7,O9,Y1,Y2,Y3,Y4,Y5,Y7,Y9,Y10	5	Carbamyl[K],NEMsulfur[C],Ub-Br2[C],Hydroxycinnamyl[C],2-succinyl[C]
379	O1,O2,O3,O4,O5,O6,O8,O10,Y6,Y9	O7,O9,Y1,Y2,Y3,Y4,Y5,Y7,Y8,Y10	2	Formyl[S],2-succinyl[C]
380	O1,O2,O3,O4,O5,O6,O8,O10,Y6,Y10	O7,O9,Y1,Y2,Y3,Y4,Y5,Y7,Y8,Y9	4	Formyl[S],BMOE[C],Piperidine[AnyN-term],2-succinyl[C]
381	O1,O2,O3,O4,O5,O6,O8,O10,Y7,Y8	O7,O9,Y1,Y2,Y3,Y4,Y5,Y6,Y9,Y10	4	Carbamyl[K],NEMsulfur[C],Ub-Br2[C],2-succinyl[C]
382	O1,O2,O3,O4,O5,O6,O8,O10,Y7,Y9	O7,O9,Y1,Y2,Y3,Y4,Y5,Y6,Y8,Y10	4	DNCB_hapten[C],Piperidine[AnyN-term],2-succinyl[C],Cytopiloyne[AnyN-term]
383	O1,O2,O3,O4,O5,O6,O8,O10,Y7,Y10	O7,O9,Y1,Y2,Y3,Y4,Y5,Y6,Y8,Y9	4	BMOE[C],Piperidine[AnyN-term],2-succinyl[C],Cytopiloyne[AnyN-term]
384	O1,O2,O3,O4,O5,O6,O8,O10,Y8,Y9	O7,O9,Y1,Y2,Y3,Y4,Y5,Y6,Y7,Y10	7	Formyl[S],Ub-Br2[C],Hydroxycinnamyl[C],Phospho[C],2-succinyl[C],Cytopiloyne[AnyN-term],Tyr->His[Y]
385	O1,O2,O3,O4,O5,O6,O8,O10,Y8,Y10	O7,O9,Y1,Y2,Y3,Y4,Y5,Y6,Y7,Y9	3	Formyl[S],BMOE[C],2-succinyl[C]
386	O1,O2,O3,O4,O5,O6,O8,O10,Y9,Y10	O7,O9,Y1,Y2,Y3,Y4,Y5,Y6,Y7,Y8	4	Formyl[S],Piperidine[AnyN-term],Cytopiloyne[AnyN-term],Thr->Xle[T]
387	O1,O2,O3,O4,O5,O6,O8,Y1,Y2,Y3	O7,O9,O10,Y4,Y5,Y6,Y7,Y8,Y9,Y10	2	Cation_Ca[II][D],Propionyl[AnyN-term]
388	O1,O2,O3,O4,O5,O6,O8,Y1,Y2,Y4	O7,O9,O10,Y3,Y5,Y6,Y7,Y8,Y9,Y10	5	Carboxymethyl[AnyN-term],Iodoacetanilide_13C(6)[AnyN-term],CLIP_TRAQ_3[AnyN-term],Tyr->His[Y],Propionyl[AnyN-term]
389	O1,O2,O3,O4,O5,O6,O8,Y1,Y2,Y5	O7,O9,O10,Y3,Y4,Y6,Y7,Y8,Y9,Y10	2	Tyr->His[Y],Propionyl[AnyN-term]
390	O1,O2,O3,O4,O5,O6,O8,Y1,Y2,Y6	O7,O9,O10,Y3,Y4,Y5,Y7,Y8,Y9,Y10	1	Propionyl[AnyN-term]
391	O1,O2,O3,O4,O5,O6,O8,Y1,Y2,Y7	O7,O9,O10,Y3,Y4,Y5,Y6,Y8,Y9,Y10	0
392	O1,O2,O3,O4,O5,O6,O8,Y1,Y2,Y8	O7,O9,O10,Y3,Y4,Y5,Y6,Y7,Y9,Y10	1	Tyr->His[Y]
393	O1,O2,O3,O4,O5,O6,O8,Y1,Y2,Y9	O7,O9,O10,Y3,Y4,Y5,Y6,Y7,Y8,Y10	1	Tyr->His[Y]
394	O1,O2,O3,O4,O5,O6,O8,Y1,Y2,Y10	O7,O9,O10,Y3,Y4,Y5,Y6,Y7,Y8,Y9	2	Cation_Ca[II][D],Propionyl[AnyN-term]
395	O1,O2,O3,O4,O5,O6,O8,Y1,Y3,Y4	O7,O9,O10,Y2,Y5,Y6,Y7,Y8,Y9,Y10	0
396	O1,O2,O3,O4,O5,O6,O8,Y1,Y3,Y5	O7,O9,O10,Y2,Y4,Y6,Y7,Y8,Y9,Y10	1	Hydroxycinnamyl[C]
397	O1,O2,O3,O4,O5,O6,O8,Y1,Y3,Y6	O7,O9,O10,Y2,Y4,Y5,Y7,Y8,Y9,Y10	1	Cation_Ca[II][D]
398	O1,O2,O3,O4,O5,O6,O8,Y1,Y3,Y7	O7,O9,O10,Y2,Y4,Y5,Y6,Y8,Y9,Y10	0
399	O1,O2,O3,O4,O5,O6,O8,Y1,Y3,Y8	O7,O9,O10,Y2,Y4,Y5,Y6,Y7,Y9,Y10	2	Hydroxycinnamyl[C],Cation_Ca[II][D]
400	O1,O2,O3,O4,O5,O6,O8,Y1,Y3,Y9	O7,O9,O10,Y2,Y4,Y5,Y6,Y7,Y8,Y10	1	Hydroxycinnamyl[C]
401	O1,O2,O3,O4,O5,O6,O8,Y1,Y3,Y10	O7,O9,O10,Y2,Y4,Y5,Y6,Y7,Y8,Y9	3	Piperidine[AnyN-term],2-dimethylsuccinyl[C],Cation_Ca[II][D]
402	O1,O2,O3,O4,O5,O6,O8,Y1,Y4,Y5	O7,O9,O10,Y2,Y3,Y6,Y7,Y8,Y9,Y10	0
403	O1,O2,O3,O4,O5,O6,O8,Y1,Y4,Y6	O7,O9,O10,Y2,Y3,Y5,Y7,Y8,Y9,Y10	0
404	O1,O2,O3,O4,O5,O6,O8,Y1,Y4,Y7	O7,O9,O10,Y2,Y3,Y5,Y6,Y8,Y9,Y10	0
405	O1,O2,O3,O4,O5,O6,O8,Y1,Y4,Y8	O7,O9,O10,Y2,Y3,Y5,Y6,Y7,Y9,Y10	1	Tyr->His[Y]
406	O1,O2,O3,O4,O5,O6,O8,Y1,Y4,Y9	O7,O9,O10,Y2,Y3,Y5,Y6,Y7,Y8,Y10	0
407	O1,O2,O3,O4,O5,O6,O8,Y1,Y4,Y10	O7,O9,O10,Y2,Y3,Y5,Y6,Y7,Y8,Y9	0
408	O1,O2,O3,O4,O5,O6,O8,Y1,Y5,Y6	O7,O9,O10,Y2,Y3,Y4,Y7,Y8,Y9,Y10	3	2-succinyl[C],Deoxy[S],Hex[AnyN-term]
409	O1,O2,O3,O4,O5,O6,O8,Y1,Y5,Y7	O7,O9,O10,Y2,Y3,Y4,Y6,Y8,Y9,Y10	4	NO_SMX_SIMD[C],2-succinyl[C],Deoxy[S],Hex[AnyN-term]
410	O1,O2,O3,O4,O5,O6,O8,Y1,Y5,Y8	O7,O9,O10,Y2,Y3,Y4,Y6,Y7,Y9,Y10	5	Ub-Br2[C],Hydroxycinnamyl[C],2-succinyl[C],Propionyl_13C(3)[AnyN-term],Tyr->His[Y]
411	O1,O2,O3,O4,O5,O6,O8,Y1,Y5,Y9	O7,O9,O10,Y2,Y3,Y4,Y6,Y7,Y8,Y10	1	NO_SMX_SIMD[C]
412	O1,O2,O3,O4,O5,O6,O8,Y1,Y5,Y10	O7,O9,O10,Y2,Y3,Y4,Y6,Y7,Y8,Y9	0
413	O1,O2,O3,O4,O5,O6,O8,Y1,Y6,Y7	O7,O9,O10,Y2,Y3,Y4,Y5,Y8,Y9,Y10	2	2-succinyl[C],Deoxy[S]
414	O1,O2,O3,O4,O5,O6,O8,Y1,Y6,Y8	O7,O9,O10,Y2,Y3,Y4,Y5,Y7,Y9,Y10	0
415	O1,O2,O3,O4,O5,O6,O8,Y1,Y6,Y9	O7,O9,O10,Y2,Y3,Y4,Y5,Y7,Y8,Y10	0
416	O1,O2,O3,O4,O5,O6,O8,Y1,Y6,Y10	O7,O9,O10,Y2,Y3,Y4,Y5,Y7,Y8,Y9	0
417	O1,O2,O3,O4,O5,O6,O8,Y1,Y7,Y8	O7,O9,O10,Y2,Y3,Y4,Y5,Y6,Y9,Y10	1	2-succinyl[C]
418	O1,O2,O3,O4,O5,O6,O8,Y1,Y7,Y9	O7,O9,O10,Y2,Y3,Y4,Y5,Y6,Y8,Y10	0
419	O1,O2,O3,O4,O5,O6,O8,Y1,Y7,Y10	O7,O9,O10,Y2,Y3,Y4,Y5,Y6,Y8,Y9	0
420	O1,O2,O3,O4,O5,O6,O8,Y1,Y8,Y9	O7,O9,O10,Y2,Y3,Y4,Y5,Y6,Y7,Y10	2	Hydroxycinnamyl[C],Tyr->His[Y]
421	O1,O2,O3,O4,O5,O6,O8,Y1,Y8,Y10	O7,O9,O10,Y2,Y3,Y4,Y5,Y6,Y7,Y9	1	Cation_Ca[II][D]
422	O1,O2,O3,O4,O5,O6,O8,Y1,Y9,Y10	O7,O9,O10,Y2,Y3,Y4,Y5,Y6,Y7,Y8	0
423	O1,O2,O3,O4,O5,O6,O8,Y2,Y3,Y4	O7,O9,O10,Y1,Y5,Y6,Y7,Y8,Y9,Y10	1	Propionyl[AnyN-term]
424	O1,O2,O3,O4,O5,O6,O8,Y2,Y3,Y5	O7,O9,O10,Y1,Y4,Y6,Y7,Y8,Y9,Y10	0
425	O1,O2,O3,O4,O5,O6,O8,Y2,Y3,Y6	O7,O9,O10,Y1,Y4,Y5,Y7,Y8,Y9,Y10	0
426	O1,O2,O3,O4,O5,O6,O8,Y2,Y3,Y7	O7,O9,O10,Y1,Y4,Y5,Y6,Y8,Y9,Y10	1	2-succinyl[C]
427	O1,O2,O3,O4,O5,O6,O8,Y2,Y3,Y8	O7,O9,O10,Y1,Y4,Y5,Y6,Y7,Y9,Y10	2	Hydroxycinnamyl[C],Tyr->His[Y]
428	O1,O2,O3,O4,O5,O6,O8,Y2,Y3,Y9	O7,O9,O10,Y1,Y4,Y5,Y6,Y7,Y8,Y10	0
429	O1,O2,O3,O4,O5,O6,O8,Y2,Y3,Y10	O7,O9,O10,Y1,Y4,Y5,Y6,Y7,Y8,Y9	0
430	O1,O2,O3,O4,O5,O6,O8,Y2,Y4,Y5	O7,O9,O10,Y1,Y3,Y6,Y7,Y8,Y9,Y10	2	Tyr->His[Y],Propionyl[AnyN-term]
431	O1,O2,O3,O4,O5,O6,O8,Y2,Y4,Y6	O7,O9,O10,Y1,Y3,Y5,Y7,Y8,Y9,Y10	1	Tyr->His[Y]
432	O1,O2,O3,O4,O5,O6,O8,Y2,Y4,Y7	O7,O9,O10,Y1,Y3,Y5,Y6,Y8,Y9,Y10	1	Tyr->His[Y]
433	O1,O2,O3,O4,O5,O6,O8,Y2,Y4,Y8	O7,O9,O10,Y1,Y3,Y5,Y6,Y7,Y9,Y10	2	Carboxymethyl[AnyN-term],Tyr->His[Y]
434	O1,O2,O3,O4,O5,O6,O8,Y2,Y4,Y9	O7,O9,O10,Y1,Y3,Y5,Y6,Y7,Y8,Y10	2	Carboxymethyl[AnyN-term],Tyr->His[Y]
435	O1,O2,O3,O4,O5,O6,O8,Y2,Y4,Y10	O7,O9,O10,Y1,Y3,Y5,Y6,Y7,Y8,Y9	1	Tyr->His[Y]
436	O1,O2,O3,O4,O5,O6,O8,Y2,Y5,Y6	O7,O9,O10,Y1,Y3,Y4,Y7,Y8,Y9,Y10	3	2-succinyl[C],Xle->Met[L],Tyr->His[Y]
437	O1,O2,O3,O4,O5,O6,O8,Y2,Y5,Y7	O7,O9,O10,Y1,Y3,Y4,Y6,Y8,Y9,Y10	4	NO_SMX_SIMD[C],2-succinyl[C],Xle->Met[L],Tyr->His[Y]
438	O1,O2,O3,O4,O5,O6,O8,Y2,Y5,Y8	O7,O9,O10,Y1,Y3,Y4,Y6,Y7,Y9,Y10	4	Ub-Br2[C],TNBS[AnyN-term],2-succinyl[C],Tyr->His[Y]
439	O1,O2,O3,O4,O5,O6,O8,Y2,Y5,Y9	O7,O9,O10,Y1,Y3,Y4,Y6,Y7,Y8,Y10	3	NO_SMX_SIMD[C],Xle->Met[L],Tyr->His[Y]
440	O1,O2,O3,O4,O5,O6,O8,Y2,Y5,Y10	O7,O9,O10,Y1,Y3,Y4,Y6,Y7,Y8,Y9	2	Xle->Met[L],Tyr->His[Y]
441	O1,O2,O3,O4,O5,O6,O8,Y2,Y6,Y7	O7,O9,O10,Y1,Y3,Y4,Y5,Y8,Y9,Y10	1	2-succinyl[C]
442	O1,O2,O3,O4,O5,O6,O8,Y2,Y6,Y8	O7,O9,O10,Y1,Y3,Y4,Y5,Y7,Y9,Y10	1	Tyr->His[Y]
443	O1,O2,O3,O4,O5,O6,O8,Y2,Y6,Y9	O7,O9,O10,Y1,Y3,Y4,Y5,Y7,Y8,Y10	3	GIST-Quat_2H(3)[AnyN-term],Xle->Met[L],Tyr->His[Y]
444	O1,O2,O3,O4,O5,O6,O8,Y2,Y6,Y10	O7,O9,O10,Y1,Y3,Y4,Y5,Y7,Y8,Y9	1	Xle->Met[L]
445	O1,O2,O3,O4,O5,O6,O8,Y2,Y7,Y8	O7,O9,O10,Y1,Y3,Y4,Y5,Y6,Y9,Y10	2	2-succinyl[C],Tyr->His[Y]
446	O1,O2,O3,O4,O5,O6,O8,Y2,Y7,Y9	O7,O9,O10,Y1,Y3,Y4,Y5,Y6,Y8,Y10	2	Xle->Met[L],Tyr->His[Y]
447	O1,O2,O3,O4,O5,O6,O8,Y2,Y7,Y10	O7,O9,O10,Y1,Y3,Y4,Y5,Y6,Y8,Y9	0
448	O1,O2,O3,O4,O5,O6,O8,Y2,Y8,Y9	O7,O9,O10,Y1,Y3,Y4,Y5,Y6,Y7,Y10	1	Tyr->His[Y]
449	O1,O2,O3,O4,O5,O6,O8,Y2,Y8,Y10	O7,O9,O10,Y1,Y3,Y4,Y5,Y6,Y7,Y9	1	Tyr->His[Y]
450	O1,O2,O3,O4,O5,O6,O8,Y2,Y9,Y10	O7,O9,O10,Y1,Y3,Y4,Y5,Y6,Y7,Y8	2	Xle->Met[L],Tyr->His[Y]
451	O1,O2,O3,O4,O5,O6,O8,Y3,Y4,Y5	O7,O9,O10,Y1,Y2,Y6,Y7,Y8,Y9,Y10	0
452	O1,O2,O3,O4,O5,O6,O8,Y3,Y4,Y6	O7,O9,O10,Y1,Y2,Y5,Y7,Y8,Y9,Y10	0
453	O1,O2,O3,O4,O5,O6,O8,Y3,Y4,Y7	O7,O9,O10,Y1,Y2,Y5,Y6,Y8,Y9,Y10	1	2-succinyl[C]
454	O1,O2,O3,O4,O5,O6,O8,Y3,Y4,Y8	O7,O9,O10,Y1,Y2,Y5,Y6,Y7,Y9,Y10	0
455	O1,O2,O3,O4,O5,O6,O8,Y3,Y4,Y9	O7,O9,O10,Y1,Y2,Y5,Y6,Y7,Y8,Y10	0
456	O1,O2,O3,O4,O5,O6,O8,Y3,Y4,Y10	O7,O9,O10,Y1,Y2,Y5,Y6,Y7,Y8,Y9	0
457	O1,O2,O3,O4,O5,O6,O8,Y3,Y5,Y6	O7,O9,O10,Y1,Y2,Y4,Y7,Y8,Y9,Y10	5	Ub-Br2[C],Hydroxycinnamyl[C],Diethylphosphate[C],2-succinyl[C],Deoxy[S]
458	O1,O2,O3,O4,O5,O6,O8,Y3,Y5,Y7	O7,O9,O10,Y1,Y2,Y4,Y6,Y8,Y9,Y10	4	Ub-Br2[C],Piperidine[AnyN-term],2-succinyl[C],Deoxy[S]
459	O1,O2,O3,O4,O5,O6,O8,Y3,Y5,Y8	O7,O9,O10,Y1,Y2,Y4,Y6,Y7,Y9,Y10	3	Ub-Br2[C],Hydroxycinnamyl[C],2-succinyl[C]
460	O1,O2,O3,O4,O5,O6,O8,Y3,Y5,Y9	O7,O9,O10,Y1,Y2,Y4,Y6,Y7,Y8,Y10	4	Hydroxycinnamyl[C],Diethylphosphate[C],Piperidine[AnyN-term],2-succinyl[C]
461	O1,O2,O3,O4,O5,O6,O8,Y3,Y5,Y10	O7,O9,O10,Y1,Y2,Y4,Y6,Y7,Y8,Y9	2	BMOE[C],Piperidine[AnyN-term]
462	O1,O2,O3,O4,O5,O6,O8,Y3,Y6,Y7	O7,O9,O10,Y1,Y2,Y4,Y5,Y8,Y9,Y10	3	Piperidine[AnyN-term],2-succinyl[C],Deoxy[S]
463	O1,O2,O3,O4,O5,O6,O8,Y3,Y6,Y8	O7,O9,O10,Y1,Y2,Y4,Y5,Y7,Y9,Y10	2	Hydroxycinnamyl[C],2-succinyl[C]
464	O1,O2,O3,O4,O5,O6,O8,Y3,Y6,Y9	O7,O9,O10,Y1,Y2,Y4,Y5,Y7,Y8,Y10	1	Hydroxycinnamyl[C]
465	O1,O2,O3,O4,O5,O6,O8,Y3,Y6,Y10	O7,O9,O10,Y1,Y2,Y4,Y5,Y7,Y8,Y9	2	Piperidine[AnyN-term],2-dimethylsuccinyl[C]
466	O1,O2,O3,O4,O5,O6,O8,Y3,Y7,Y8	O7,O9,O10,Y1,Y2,Y4,Y5,Y6,Y9,Y10	1	2-succinyl[C]
467	O1,O2,O3,O4,O5,O6,O8,Y3,Y7,Y9	O7,O9,O10,Y1,Y2,Y4,Y5,Y6,Y8,Y10	2	Piperidine[AnyN-term],2-succinyl[C]
468	O1,O2,O3,O4,O5,O6,O8,Y3,Y7,Y10	O7,O9,O10,Y1,Y2,Y4,Y5,Y6,Y8,Y9	3	Piperidine[AnyN-term],2-succinyl[C],2-dimethylsuccinyl[C]
469	O1,O2,O3,O4,O5,O6,O8,Y3,Y8,Y9	O7,O9,O10,Y1,Y2,Y4,Y5,Y6,Y7,Y10	1	Hydroxycinnamyl[C]
470	O1,O2,O3,O4,O5,O6,O8,Y3,Y8,Y10	O7,O9,O10,Y1,Y2,Y4,Y5,Y6,Y7,Y9	4	Hydroxycinnamyl[C],BMOE[C],Piperidine[AnyN-term],2-dimethylsuccinyl[C]
471	O1,O2,O3,O4,O5,O6,O8,Y3,Y9,Y10	O7,O9,O10,Y1,Y2,Y4,Y5,Y6,Y7,Y8	1	Piperidine[AnyN-term]
472	O1,O2,O3,O4,O5,O6,O8,Y4,Y5,Y6	O7,O9,O10,Y1,Y2,Y3,Y7,Y8,Y9,Y10	4	Formyl[S],Ub-Br2[C],ISD_z+2_ion[AnyN-term],2-succinyl[C]
473	O1,O2,O3,O4,O5,O6,O8,Y4,Y5,Y7	O7,O9,O10,Y1,Y2,Y3,Y6,Y8,Y9,Y10	4	Ub-Br2[C],NO_SMX_SIMD[C],ISD_z+2_ion[AnyN-term],2-succinyl[C]
474	O1,O2,O3,O4,O5,O6,O8,Y4,Y5,Y8	O7,O9,O10,Y1,Y2,Y3,Y6,Y7,Y9,Y10	6	Formyl[S],Ub-Br2[C],ISD_z+2_ion[AnyN-term],2-succinyl[C],Tyr->His[Y],Formyl[T]
475	O1,O2,O3,O4,O5,O6,O8,Y4,Y5,Y9	O7,O9,O10,Y1,Y2,Y3,Y6,Y7,Y8,Y10	3	Formyl[S],NO_SMX_SIMD[C],Tyr->His[Y]
476	O1,O2,O3,O4,O5,O6,O8,Y4,Y5,Y10	O7,O9,O10,Y1,Y2,Y3,Y6,Y7,Y8,Y9	2	Formyl[S],NO_SMX_SIMD[C]
477	O1,O2,O3,O4,O5,O6,O8,Y4,Y6,Y7	O7,O9,O10,Y1,Y2,Y3,Y5,Y8,Y9,Y10	2	ISD_z+2_ion[AnyN-term],2-succinyl[C]
478	O1,O2,O3,O4,O5,O6,O8,Y4,Y6,Y8	O7,O9,O10,Y1,Y2,Y3,Y5,Y7,Y9,Y10	3	Formyl[S],ISD_z+2_ion[AnyN-term],Tyr->His[Y]
479	O1,O2,O3,O4,O5,O6,O8,Y4,Y6,Y9	O7,O9,O10,Y1,Y2,Y3,Y5,Y7,Y8,Y10	1	Formyl[S]
480	O1,O2,O3,O4,O5,O6,O8,Y4,Y6,Y10	O7,O9,O10,Y1,Y2,Y3,Y5,Y7,Y8,Y9	1	Formyl[S]
481	O1,O2,O3,O4,O5,O6,O8,Y4,Y7,Y8	O7,O9,O10,Y1,Y2,Y3,Y5,Y6,Y9,Y10	2	2-succinyl[C],Tyr->His[Y]
482	O1,O2,O3,O4,O5,O6,O8,Y4,Y7,Y9	O7,O9,O10,Y1,Y2,Y3,Y5,Y6,Y8,Y10	0
483	O1,O2,O3,O4,O5,O6,O8,Y4,Y7,Y10	O7,O9,O10,Y1,Y2,Y3,Y5,Y6,Y8,Y9	0
484	O1,O2,O3,O4,O5,O6,O8,Y4,Y8,Y9	O7,O9,O10,Y1,Y2,Y3,Y5,Y6,Y7,Y10	3	Formyl[S],Phospho[C],Tyr->His[Y]
485	O1,O2,O3,O4,O5,O6,O8,Y4,Y8,Y10	O7,O9,O10,Y1,Y2,Y3,Y5,Y6,Y7,Y9	2	Formyl[S],Tyr->His[Y]
486	O1,O2,O3,O4,O5,O6,O8,Y4,Y9,Y10	O7,O9,O10,Y1,Y2,Y3,Y5,Y6,Y7,Y8	1	Formyl[S]
487	O1,O2,O3,O4,O5,O6,O8,Y5,Y6,Y7	O7,O9,O10,Y1,Y2,Y3,Y4,Y8,Y9,Y10	9	Carbamyl[K],NEMsulfur[C],Ub-Br2[C],Carboxymethyl_13C(2)[C],NO_SMX_SIMD[C],ISD_z+2_ion[AnyN-term],DNCB_hapten[C],2-succinyl[C],Deoxy[S]
488	O1,O2,O3,O4,O5,O6,O8,Y5,Y6,Y8	O7,O9,O10,Y1,Y2,Y3,Y4,Y7,Y9,Y10	9	Carbamyl[K],NEMsulfur[C],Ub-Br2[C],Hydroxycinnamyl[C],ISD_z+2_ion[AnyN-term],2-succinyl[C],Propionyl_13C(3)[AnyN-term],Tyr->His[Y],Formyl[T]
489	O1,O2,O3,O4,O5,O6,O8,Y5,Y6,Y9	O7,O9,O10,Y1,Y2,Y3,Y4,Y7,Y8,Y10	5	Formyl[S],Ub-Br2[C],DNCB_hapten[C],2-succinyl[C],Xle->Met[L]
490	O1,O2,O3,O4,O5,O6,O8,Y5,Y6,Y10	O7,O9,O10,Y1,Y2,Y3,Y4,Y7,Y8,Y9	5	Formyl[S],Ub-Br2[C],BMOE[C],2-succinyl[C],Xle->Met[L]
491	O1,O2,O3,O4,O5,O6,O8,Y5,Y7,Y8	O7,O9,O10,Y1,Y2,Y3,Y4,Y6,Y9,Y10	11	Carbamyl[K],NEMsulfur[C],Ub-Br2[C],BMOE[C],Malonyl[C],NO_SMX_SIMD[C],ISD_z+2_ion[AnyN-term],DNCB_hapten[C],2-succinyl[C],Propionyl_13C(3)[AnyN-term],Tyr->His[Y]
492	O1,O2,O3,O4,O5,O6,O8,Y5,Y7,Y9	O7,O9,O10,Y1,Y2,Y3,Y4,Y6,Y8,Y10	7	Ub-Br2[C],Carboxymethyl_13C(2)[C],NO_SMX_SIMD[C],DNCB_hapten[C],2-succinyl[C],Xle->Met[L],Tyr->His[Y]
493	O1,O2,O3,O4,O5,O6,O8,Y5,Y7,Y10	O7,O9,O10,Y1,Y2,Y3,Y4,Y6,Y8,Y9	6	Ub-Br2[C],BMOE[C],NO_SMX_SIMD[C],DNCB_hapten[C],Piperidine[AnyN-term],2-succinyl[C]
494	O1,O2,O3,O4,O5,O6,O8,Y5,Y8,Y9	O7,O9,O10,Y1,Y2,Y3,Y4,Y6,Y7,Y10	7	Formyl[S],Ub-Br2[C],Hydroxycinnamyl[C],NO_SMX_SIMD[C],DNCB_hapten[C],2-succinyl[C],Tyr->His[Y]
495	O1,O2,O3,O4,O5,O6,O8,Y5,Y8,Y10	O7,O9,O10,Y1,Y2,Y3,Y4,Y6,Y7,Y9	8	Formyl[S],Ub-Br2[C],Hydroxycinnamyl[C],BMOE[C],NO_SMX_SIMD[C],2-succinyl[C],Tyr->His[Y],Formyl[T]
496	O1,O2,O3,O4,O5,O6,O8,Y5,Y9,Y10	O7,O9,O10,Y1,Y2,Y3,Y4,Y6,Y7,Y8	6	Formyl[S],BMOE[C],NO_SMX_SIMD[C],DNCB_hapten[C],Piperidine[AnyN-term],Xle->Met[L]
497	O1,O2,O3,O4,O5,O6,O8,Y6,Y7,Y8	O7,O9,O10,Y1,Y2,Y3,Y4,Y5,Y9,Y10	3	Carbamyl[K],Ub-Br2[C],2-succinyl[C]
498	O1,O2,O3,O4,O5,O6,O8,Y6,Y7,Y9	O7,O9,O10,Y1,Y2,Y3,Y4,Y5,Y8,Y10	4	Carboxymethyl_13C(2)[C],DNCB_hapten[C],Ala->Asp[A],2-succinyl[C]
499	O1,O2,O3,O4,O5,O6,O8,Y6,Y7,Y10	O7,O9,O10,Y1,Y2,Y3,Y4,Y5,Y8,Y9	3	BMOE[C],Piperidine[AnyN-term],2-succinyl[C]
500	O1,O2,O3,O4,O5,O6,O8,Y6,Y8,Y9	O7,O9,O10,Y1,Y2,Y3,Y4,Y5,Y7,Y10	5	Ub-Br2[C],Hydroxycinnamyl[C],Phospho[C],2-succinyl[C],Tyr->His[Y]
501	O1,O2,O3,O4,O5,O6,O8,Y6,Y8,Y10	O7,O9,O10,Y1,Y2,Y3,Y4,Y5,Y7,Y9	2	Ub-Br2[C],BMOE[C]
502	O1,O2,O3,O4,O5,O6,O8,Y6,Y9,Y10	O7,O9,O10,Y1,Y2,Y3,Y4,Y5,Y7,Y8	2	Formyl[S],Xle->Met[L]
503	O1,O2,O3,O4,O5,O6,O8,Y7,Y8,Y9	O7,O9,O10,Y1,Y2,Y3,Y4,Y5,Y6,Y10	3	Ub-Br2[C],2-succinyl[C],Tyr->His[Y]
504	O1,O2,O3,O4,O5,O6,O8,Y7,Y8,Y10	O7,O9,O10,Y1,Y2,Y3,Y4,Y5,Y6,Y9	3	Ub-Br2[C],BMOE[C],2-succinyl[C]
505	O1,O2,O3,O4,O5,O6,O8,Y7,Y9,Y10	O7,O9,O10,Y1,Y2,Y3,Y4,Y5,Y6,Y8	1	Piperidine[AnyN-term]
506	O1,O2,O3,O4,O5,O6,O8,Y8,Y9,Y10	O7,O9,O10,Y1,Y2,Y3,Y4,Y5,Y6,Y7	4	Formyl[S],Hydroxycinnamyl[C],BMOE[C],Tyr->His[Y]
507	O1,O2,O3,O4,O5,O6,O9,O10,Y1,Y2	O7,O8,Y3,Y4,Y5,Y6,Y7,Y8,Y9,Y10	2	Carboxymethyl[AnyN-term],Cytopiloyne[AnyN-term]
508	O1,O2,O3,O4,O5,O6,O9,O10,Y1,Y3	O7,O8,Y2,Y4,Y5,Y6,Y7,Y8,Y9,Y10	1	Asn->Ser[N]
509	O1,O2,O3,O4,O5,O6,O9,O10,Y1,Y4	O7,O8,Y2,Y3,Y5,Y6,Y7,Y8,Y9,Y10	0
510	O1,O2,O3,O4,O5,O6,O9,O10,Y1,Y5	O7,O8,Y2,Y3,Y4,Y6,Y7,Y8,Y9,Y10	3	Asn->Ser[N],2-succinyl[C],Deoxy[S]
511	O1,O2,O3,O4,O5,O6,O9,O10,Y1,Y6	O7,O8,Y2,Y3,Y4,Y5,Y7,Y8,Y9,Y10	0
512	O1,O2,O3,O4,O5,O6,O9,O10,Y1,Y7	O7,O8,Y2,Y3,Y4,Y5,Y6,Y8,Y9,Y10	4	Ala->Thr[A],2-succinyl[C],Cytopiloyne[AnyN-term],Deoxy[S]
513	O1,O2,O3,O4,O5,O6,O9,O10,Y1,Y8	O7,O8,Y2,Y3,Y4,Y5,Y6,Y7,Y9,Y10	1	Asn->Ser[N]
514	O1,O2,O3,O4,O5,O6,O9,O10,Y1,Y9	O7,O8,Y2,Y3,Y4,Y5,Y6,Y7,Y8,Y10	2	Asn->Ser[N],Cytopiloyne[AnyN-term]
515	O1,O2,O3,O4,O5,O6,O9,O10,Y1,Y10	O7,O8,Y2,Y3,Y4,Y5,Y6,Y7,Y8,Y9	1	Cytopiloyne[AnyN-term]
516	O1,O2,O3,O4,O5,O6,O9,O10,Y2,Y3	O7,O8,Y1,Y4,Y5,Y6,Y7,Y8,Y9,Y10	1	Cytopiloyne[AnyN-term]
517	O1,O2,O3,O4,O5,O6,O9,O10,Y2,Y4	O7,O8,Y1,Y3,Y5,Y6,Y7,Y8,Y9,Y10	2	Carboxymethyl[AnyN-term],Cytopiloyne[AnyN-term]
518	O1,O2,O3,O4,O5,O6,O9,O10,Y2,Y5	O7,O8,Y1,Y3,Y4,Y6,Y7,Y8,Y9,Y10	3	Lys->Thr[K],2-succinyl[C],Cytopiloyne[AnyN-term]
519	O1,O2,O3,O4,O5,O6,O9,O10,Y2,Y6	O7,O8,Y1,Y3,Y4,Y5,Y7,Y8,Y9,Y10	4	Lys->Thr[K],GIST-Quat_2H(3)[AnyN-term],2-succinyl[C],Cytopiloyne[AnyN-term]
520	O1,O2,O3,O4,O5,O6,O9,O10,Y2,Y7	O7,O8,Y1,Y3,Y4,Y5,Y6,Y8,Y9,Y10	3	Lys->Thr[K],2-succinyl[C],Cytopiloyne[AnyN-term]
521	O1,O2,O3,O4,O5,O6,O9,O10,Y2,Y8	O7,O8,Y1,Y3,Y4,Y5,Y6,Y7,Y9,Y10	2	Lys->Thr[K],Cytopiloyne[AnyN-term]
522	O1,O2,O3,O4,O5,O6,O9,O10,Y2,Y9	O7,O8,Y1,Y3,Y4,Y5,Y6,Y7,Y8,Y10	3	Lys->Thr[K],GIST-Quat_2H(3)[AnyN-term],Cytopiloyne[AnyN-term]
523	O1,O2,O3,O4,O5,O6,O9,O10,Y2,Y10	O7,O8,Y1,Y3,Y4,Y5,Y6,Y7,Y8,Y9	1	Cytopiloyne[AnyN-term]
524	O1,O2,O3,O4,O5,O6,O9,O10,Y3,Y4	O7,O8,Y1,Y2,Y5,Y6,Y7,Y8,Y9,Y10	0
525	O1,O2,O3,O4,O5,O6,O9,O10,Y3,Y5	O7,O8,Y1,Y2,Y4,Y6,Y7,Y8,Y9,Y10	4	Piperidine[AnyN-term],2-succinyl[C],Cytopiloyne[AnyN-term],Deoxy[S]
526	O1,O2,O3,O4,O5,O6,O9,O10,Y3,Y6	O7,O8,Y1,Y2,Y4,Y5,Y7,Y8,Y9,Y10	2	2-succinyl[C],Deoxy[S]
527	O1,O2,O3,O4,O5,O6,O9,O10,Y3,Y7	O7,O8,Y1,Y2,Y4,Y5,Y6,Y8,Y9,Y10	4	Piperidine[AnyN-term],2-succinyl[C],Cytopiloyne[AnyN-term],Deoxy[S]
528	O1,O2,O3,O4,O5,O6,O9,O10,Y3,Y8	O7,O8,Y1,Y2,Y4,Y5,Y6,Y7,Y9,Y10	2	2-succinyl[C],Cytopiloyne[AnyN-term]
529	O1,O2,O3,O4,O5,O6,O9,O10,Y3,Y9	O7,O8,Y1,Y2,Y4,Y5,Y6,Y7,Y8,Y10	2	Asn->Ser[N],Cytopiloyne[AnyN-term]
530	O1,O2,O3,O4,O5,O6,O9,O10,Y3,Y10	O7,O8,Y1,Y2,Y4,Y5,Y6,Y7,Y8,Y9	2	Piperidine[AnyN-term],Cytopiloyne[AnyN-term]
531	O1,O2,O3,O4,O5,O6,O9,O10,Y4,Y5	O7,O8,Y1,Y2,Y3,Y6,Y7,Y8,Y9,Y10	4	Formyl[S],Lys->Thr[K],2-succinyl[C],Cytopiloyne[AnyN-term]
532	O1,O2,O3,O4,O5,O6,O9,O10,Y4,Y6	O7,O8,Y1,Y2,Y3,Y5,Y7,Y8,Y9,Y10	3	Formyl[S],Lys->Thr[K],2-succinyl[C]
533	O1,O2,O3,O4,O5,O6,O9,O10,Y4,Y7	O7,O8,Y1,Y2,Y3,Y5,Y6,Y8,Y9,Y10	3	Lys->Thr[K],2-succinyl[C],Cytopiloyne[AnyN-term]
534	O1,O2,O3,O4,O5,O6,O9,O10,Y4,Y8	O7,O8,Y1,Y2,Y3,Y5,Y6,Y7,Y9,Y10	3	Formyl[S],Phospho[C],Lys->Thr[K]
535	O1,O2,O3,O4,O5,O6,O9,O10,Y4,Y9	O7,O8,Y1,Y2,Y3,Y5,Y6,Y7,Y8,Y10	2	Formyl[S],Cytopiloyne[AnyN-term]
536	O1,O2,O3,O4,O5,O6,O9,O10,Y4,Y10	O7,O8,Y1,Y2,Y3,Y5,Y6,Y7,Y8,Y9	2	Formyl[S],Cytopiloyne[AnyN-term]
537	O1,O2,O3,O4,O5,O6,O9,O10,Y5,Y6	O7,O8,Y1,Y2,Y3,Y4,Y7,Y8,Y9,Y10	8	Carbamyl[K],NEMsulfur[C],Ub-Br2[C],DNCB_hapten[C],Lys->Thr[K],NO_SMX_SMCT[C],2-succinyl[C],Deoxy[S]
538	O1,O2,O3,O4,O5,O6,O9,O10,Y5,Y7	O7,O8,Y1,Y2,Y3,Y4,Y6,Y8,Y9,Y10	9	NEMsulfur[C],Ub-Br2[C],NO_SMX_SIMD[C],DNCB_hapten[C],Lys->Thr[K],NO_SMX_SMCT[C],2-succinyl[C],Cytopiloyne[AnyN-term],Deoxy[S]
539	O1,O2,O3,O4,O5,O6,O9,O10,Y5,Y8	O7,O8,Y1,Y2,Y3,Y4,Y6,Y7,Y9,Y10	9	Carbamyl[K],NEMsulfur[C],Ub-Br2[C],NEIAA[C],DNCB_hapten[C],Lys->Thr[K],2-succinyl[C],Propionyl_13C(3)[AnyN-term],Cytopiloyne[AnyN-term]
540	O1,O2,O3,O4,O5,O6,O9,O10,Y5,Y9	O7,O8,Y1,Y2,Y3,Y4,Y6,Y7,Y8,Y10	6	Formyl[S],NEIAA[C],DNCB_hapten[C],Lys->Thr[K],2-succinyl[C],Cytopiloyne[AnyN-term]
541	O1,O2,O3,O4,O5,O6,O9,O10,Y5,Y10	O7,O8,Y1,Y2,Y3,Y4,Y6,Y7,Y8,Y9	8	Formyl[S],BMOE[C],NEIAA[C],DNCB_hapten[C],Lys->Thr[K],Piperidine[AnyN-term],2-succinyl[C],Cytopiloyne[AnyN-term]
542	O1,O2,O3,O4,O5,O6,O9,O10,Y6,Y7	O7,O8,Y1,Y2,Y3,Y4,Y5,Y8,Y9,Y10	4	DNCB_hapten[C],Lys->Thr[K],2-succinyl[C],Deoxy[S]
543	O1,O2,O3,O4,O5,O6,O9,O10,Y6,Y8	O7,O8,Y1,Y2,Y3,Y4,Y5,Y7,Y9,Y10	5	NEMsulfur[C],Ub-Br2[C],Phospho[C],Lys->Thr[K],2-succinyl[C]
544	O1,O2,O3,O4,O5,O6,O9,O10,Y6,Y9	O7,O8,Y1,Y2,Y3,Y4,Y5,Y7,Y8,Y10	6	Carbamidomethyl[D],DNCB_hapten[C],Lys->Thr[K],GIST-Quat_2H(3)[AnyN-term],2-succinyl[C],Cytopiloyne[AnyN-term]
545	O1,O2,O3,O4,O5,O6,O9,O10,Y6,Y10	O7,O8,Y1,Y2,Y3,Y4,Y5,Y7,Y8,Y9	3	Lys->Thr[K],2-succinyl[C],Cytopiloyne[AnyN-term]
546	O1,O2,O3,O4,O5,O6,O9,O10,Y7,Y8	O7,O8,Y1,Y2,Y3,Y4,Y5,Y6,Y9,Y10	5	NEMsulfur[C],Ub-Br2[C],Lys->Thr[K],2-succinyl[C],Cytopiloyne[AnyN-term]
547	O1,O2,O3,O4,O5,O6,O9,O10,Y7,Y9	O7,O8,Y1,Y2,Y3,Y4,Y5,Y6,Y8,Y10	4	DNCB_hapten[C],Lys->Thr[K],2-succinyl[C],Cytopiloyne[AnyN-term]
548	O1,O2,O3,O4,O5,O6,O9,O10,Y7,Y10	O7,O8,Y1,Y2,Y3,Y4,Y5,Y6,Y8,Y9	4	Lys->Thr[K],Piperidine[AnyN-term],2-succinyl[C],Cytopiloyne[AnyN-term]
549	O1,O2,O3,O4,O5,O6,O9,O10,Y8,Y9	O7,O8,Y1,Y2,Y3,Y4,Y5,Y6,Y7,Y10	5	Phospho[C],NEIAA[C],Lys->Thr[K],2-succinyl[C],Cytopiloyne[AnyN-term]
550	O1,O2,O3,O4,O5,O6,O9,O10,Y8,Y10	O7,O8,Y1,Y2,Y3,Y4,Y5,Y6,Y7,Y9	4	BMOE[C],NEIAA[C],Lys->Thr[K],Cytopiloyne[AnyN-term]
551	O1,O2,O3,O4,O5,O6,O9,O10,Y9,Y10	O7,O8,Y1,Y2,Y3,Y4,Y5,Y6,Y7,Y8	4	Formyl[S],NEIAA[C],Cytopiloyne[AnyN-term],Thr->Xle[T]
552	O1,O2,O3,O4,O5,O6,O9,Y1,Y2,Y3	O7,O8,O10,Y4,Y5,Y6,Y7,Y8,Y9,Y10	2	Val->Pro[V],Cation_Ca[II][D]
553	O1,O2,O3,O4,O5,O6,O9,Y1,Y2,Y4	O7,O8,O10,Y3,Y5,Y6,Y7,Y8,Y9,Y10	2	Carboxymethyl[AnyN-term],Propionyl[AnyN-term]
554	O1,O2,O3,O4,O5,O6,O9,Y1,Y2,Y5	O7,O8,O10,Y3,Y4,Y6,Y7,Y8,Y9,Y10	0
555	O1,O2,O3,O4,O5,O6,O9,Y1,Y2,Y6	O7,O8,O10,Y3,Y4,Y5,Y7,Y8,Y9,Y10	0
556	O1,O2,O3,O4,O5,O6,O9,Y1,Y2,Y7	O7,O8,O10,Y3,Y4,Y5,Y6,Y8,Y9,Y10	1	Val->Pro[V]
557	O1,O2,O3,O4,O5,O6,O9,Y1,Y2,Y8	O7,O8,O10,Y3,Y4,Y5,Y6,Y7,Y9,Y10	1	Tyr->His[Y]
558	O1,O2,O3,O4,O5,O6,O9,Y1,Y2,Y9	O7,O8,O10,Y3,Y4,Y5,Y6,Y7,Y8,Y10	0
559	O1,O2,O3,O4,O5,O6,O9,Y1,Y2,Y10	O7,O8,O10,Y3,Y4,Y5,Y6,Y7,Y8,Y9	1	Cation_Ca[II][D]
560	O1,O2,O3,O4,O5,O6,O9,Y1,Y3,Y4	O7,O8,O10,Y2,Y5,Y6,Y7,Y8,Y9,Y10	0
561	O1,O2,O3,O4,O5,O6,O9,Y1,Y3,Y5	O7,O8,O10,Y2,Y4,Y6,Y7,Y8,Y9,Y10	2	Asn->Ser[N],Deoxy[S]
562	O1,O2,O3,O4,O5,O6,O9,Y1,Y3,Y6	O7,O8,O10,Y2,Y4,Y5,Y7,Y8,Y9,Y10	2	Deoxy[S],Gly->Asn[G]
563	O1,O2,O3,O4,O5,O6,O9,Y1,Y3,Y7	O7,O8,O10,Y2,Y4,Y5,Y6,Y8,Y9,Y10	1	Deoxy[S]
564	O1,O2,O3,O4,O5,O6,O9,Y1,Y3,Y8	O7,O8,O10,Y2,Y4,Y5,Y6,Y7,Y9,Y10	1	Asn->Ser[N]
565	O1,O2,O3,O4,O5,O6,O9,Y1,Y3,Y9	O7,O8,O10,Y2,Y4,Y5,Y6,Y7,Y8,Y10	1	Asn->Ser[N]
566	O1,O2,O3,O4,O5,O6,O9,Y1,Y3,Y10	O7,O8,O10,Y2,Y4,Y5,Y6,Y7,Y8,Y9	2	Gly->Asn[G],Cation_Ca[II][D]
567	O1,O2,O3,O4,O5,O6,O9,Y1,Y4,Y5	O7,O8,O10,Y2,Y3,Y6,Y7,Y8,Y9,Y10	0
568	O1,O2,O3,O4,O5,O6,O9,Y1,Y4,Y6	O7,O8,O10,Y2,Y3,Y5,Y7,Y8,Y9,Y10	0
569	O1,O2,O3,O4,O5,O6,O9,Y1,Y4,Y7	O7,O8,O10,Y2,Y3,Y5,Y6,Y8,Y9,Y10	0
570	O1,O2,O3,O4,O5,O6,O9,Y1,Y4,Y8	O7,O8,O10,Y2,Y3,Y5,Y6,Y7,Y9,Y10	0
571	O1,O2,O3,O4,O5,O6,O9,Y1,Y4,Y9	O7,O8,O10,Y2,Y3,Y5,Y6,Y7,Y8,Y10	0
572	O1,O2,O3,O4,O5,O6,O9,Y1,Y4,Y10	O7,O8,O10,Y2,Y3,Y5,Y6,Y7,Y8,Y9	0
573	O1,O2,O3,O4,O5,O6,O9,Y1,Y5,Y6	O7,O8,O10,Y2,Y3,Y4,Y7,Y8,Y9,Y10	1	Deoxy[S]
574	O1,O2,O3,O4,O5,O6,O9,Y1,Y5,Y7	O7,O8,O10,Y2,Y3,Y4,Y6,Y8,Y9,Y10	2	2-succinyl[C],Deoxy[S]
575	O1,O2,O3,O4,O5,O6,O9,Y1,Y5,Y8	O7,O8,O10,Y2,Y3,Y4,Y6,Y7,Y9,Y10	1	Propionyl_13C(3)[AnyN-term]
576	O1,O2,O3,O4,O5,O6,O9,Y1,Y5,Y9	O7,O8,O10,Y2,Y3,Y4,Y6,Y7,Y8,Y10	1	Asn->Ser[N]
577	O1,O2,O3,O4,O5,O6,O9,Y1,Y5,Y10	O7,O8,O10,Y2,Y3,Y4,Y6,Y7,Y8,Y9	0
578	O1,O2,O3,O4,O5,O6,O9,Y1,Y6,Y7	O7,O8,O10,Y2,Y3,Y4,Y5,Y8,Y9,Y10	1	Deoxy[S]
579	O1,O2,O3,O4,O5,O6,O9,Y1,Y6,Y8	O7,O8,O10,Y2,Y3,Y4,Y5,Y7,Y9,Y10	0
580	O1,O2,O3,O4,O5,O6,O9,Y1,Y6,Y9	O7,O8,O10,Y2,Y3,Y4,Y5,Y7,Y8,Y10	0
581	O1,O2,O3,O4,O5,O6,O9,Y1,Y6,Y10	O7,O8,O10,Y2,Y3,Y4,Y5,Y7,Y8,Y9	0
582	O1,O2,O3,O4,O5,O6,O9,Y1,Y7,Y8	O7,O8,O10,Y2,Y3,Y4,Y5,Y6,Y9,Y10	0
583	O1,O2,O3,O4,O5,O6,O9,Y1,Y7,Y9	O7,O8,O10,Y2,Y3,Y4,Y5,Y6,Y8,Y10	0
584	O1,O2,O3,O4,O5,O6,O9,Y1,Y7,Y10	O7,O8,O10,Y2,Y3,Y4,Y5,Y6,Y8,Y9	0
585	O1,O2,O3,O4,O5,O6,O9,Y1,Y8,Y9	O7,O8,O10,Y2,Y3,Y4,Y5,Y6,Y7,Y10	1	Asn->Ser[N]
586	O1,O2,O3,O4,O5,O6,O9,Y1,Y8,Y10	O7,O8,O10,Y2,Y3,Y4,Y5,Y6,Y7,Y9	0
587	O1,O2,O3,O4,O5,O6,O9,Y1,Y9,Y10	O7,O8,O10,Y2,Y3,Y4,Y5,Y6,Y7,Y8	0
588	O1,O2,O3,O4,O5,O6,O9,Y2,Y3,Y4	O7,O8,O10,Y1,Y5,Y6,Y7,Y8,Y9,Y10	0
589	O1,O2,O3,O4,O5,O6,O9,Y2,Y3,Y5	O7,O8,O10,Y1,Y4,Y6,Y7,Y8,Y9,Y10	1	Deoxy[S]
590	O1,O2,O3,O4,O5,O6,O9,Y2,Y3,Y6	O7,O8,O10,Y1,Y4,Y5,Y7,Y8,Y9,Y10	0
591	O1,O2,O3,O4,O5,O6,O9,Y2,Y3,Y7	O7,O8,O10,Y1,Y4,Y5,Y6,Y8,Y9,Y10	3	Cytopiloyne[AnyN-term],Val->Pro[V],Deoxy[S]
592	O1,O2,O3,O4,O5,O6,O9,Y2,Y3,Y8	O7,O8,O10,Y1,Y4,Y5,Y6,Y7,Y9,Y10	0
593	O1,O2,O3,O4,O5,O6,O9,Y2,Y3,Y9	O7,O8,O10,Y1,Y4,Y5,Y6,Y7,Y8,Y10	1	Cytopiloyne[AnyN-term]
594	O1,O2,O3,O4,O5,O6,O9,Y2,Y3,Y10	O7,O8,O10,Y1,Y4,Y5,Y6,Y7,Y8,Y9	1	Cytopiloyne[AnyN-term]
595	O1,O2,O3,O4,O5,O6,O9,Y2,Y4,Y5	O7,O8,O10,Y1,Y3,Y6,Y7,Y8,Y9,Y10	1	Tyr->His[Y]
596	O1,O2,O3,O4,O5,O6,O9,Y2,Y4,Y6	O7,O8,O10,Y1,Y3,Y5,Y7,Y8,Y9,Y10	0
597	O1,O2,O3,O4,O5,O6,O9,Y2,Y4,Y7	O7,O8,O10,Y1,Y3,Y5,Y6,Y8,Y9,Y10	0
598	O1,O2,O3,O4,O5,O6,O9,Y2,Y4,Y8	O7,O8,O10,Y1,Y3,Y5,Y6,Y7,Y9,Y10	1	Tyr->His[Y]
599	O1,O2,O3,O4,O5,O6,O9,Y2,Y4,Y9	O7,O8,O10,Y1,Y3,Y5,Y6,Y7,Y8,Y10	2	Ser->Gly[S],Tyr->His[Y]
600	O1,O2,O3,O4,O5,O6,O9,Y2,Y4,Y10	O7,O8,O10,Y1,Y3,Y5,Y6,Y7,Y8,Y9	1	Ser->Gly[S]
601	O1,O2,O3,O4,O5,O6,O9,Y2,Y5,Y6	O7,O8,O10,Y1,Y3,Y4,Y7,Y8,Y9,Y10	1	Deoxy[S]
602	O1,O2,O3,O4,O5,O6,O9,Y2,Y5,Y7	O7,O8,O10,Y1,Y3,Y4,Y6,Y8,Y9,Y10	4	TNBS[AnyN-term],2-succinyl[C],Cytopiloyne[AnyN-term],Deoxy[S]
603	O1,O2,O3,O4,O5,O6,O9,Y2,Y5,Y8	O7,O8,O10,Y1,Y3,Y4,Y6,Y7,Y9,Y10	2	TNBS[AnyN-term],Tyr->His[Y]
604	O1,O2,O3,O4,O5,O6,O9,Y2,Y5,Y9	O7,O8,O10,Y1,Y3,Y4,Y6,Y7,Y8,Y10	4	Ser->Gly[S],TNBS[AnyN-term],Cytopiloyne[AnyN-term],Tyr->His[Y]
605	O1,O2,O3,O4,O5,O6,O9,Y2,Y5,Y10	O7,O8,O10,Y1,Y3,Y4,Y6,Y7,Y8,Y9	1	Cytopiloyne[AnyN-term]
606	O1,O2,O3,O4,O5,O6,O9,Y2,Y6,Y7	O7,O8,O10,Y1,Y3,Y4,Y5,Y8,Y9,Y10	3	Ala->Asp[A],2-succinyl[C],Deoxy[S]
607	O1,O2,O3,O4,O5,O6,O9,Y2,Y6,Y8	O7,O8,O10,Y1,Y3,Y4,Y5,Y7,Y9,Y10	1	Tyr->His[Y]
608	O1,O2,O3,O4,O5,O6,O9,Y2,Y6,Y9	O7,O8,O10,Y1,Y3,Y4,Y5,Y7,Y8,Y10	2	Ser->Gly[S],GIST-Quat_2H(3)[AnyN-term]
609	O1,O2,O3,O4,O5,O6,O9,Y2,Y6,Y10	O7,O8,O10,Y1,Y3,Y4,Y5,Y7,Y8,Y9	0
610	O1,O2,O3,O4,O5,O6,O9,Y2,Y7,Y8	O7,O8,O10,Y1,Y3,Y4,Y5,Y6,Y9,Y10	2	Cytopiloyne[AnyN-term],Tyr->His[Y]
611	O1,O2,O3,O4,O5,O6,O9,Y2,Y7,Y9	O7,O8,O10,Y1,Y3,Y4,Y5,Y6,Y8,Y10	1	Cytopiloyne[AnyN-term]
612	O1,O2,O3,O4,O5,O6,O9,Y2,Y7,Y10	O7,O8,O10,Y1,Y3,Y4,Y5,Y6,Y8,Y9	1	Cytopiloyne[AnyN-term]
613	O1,O2,O3,O4,O5,O6,O9,Y2,Y8,Y9	O7,O8,O10,Y1,Y3,Y4,Y5,Y6,Y7,Y10	3	Phospho[C],Cytopiloyne[AnyN-term],Tyr->His[Y]
614	O1,O2,O3,O4,O5,O6,O9,Y2,Y8,Y10	O7,O8,O10,Y1,Y3,Y4,Y5,Y6,Y7,Y9	2	Cytopiloyne[AnyN-term],Tyr->His[Y]
615	O1,O2,O3,O4,O5,O6,O9,Y2,Y9,Y10	O7,O8,O10,Y1,Y3,Y4,Y5,Y6,Y7,Y8	2	Ser->Gly[S],Cytopiloyne[AnyN-term]
616	O1,O2,O3,O4,O5,O6,O9,Y3,Y4,Y5	O7,O8,O10,Y1,Y2,Y6,Y7,Y8,Y9,Y10	0
617	O1,O2,O3,O4,O5,O6,O9,Y3,Y4,Y6	O7,O8,O10,Y1,Y2,Y5,Y7,Y8,Y9,Y10	0
618	O1,O2,O3,O4,O5,O6,O9,Y3,Y4,Y7	O7,O8,O10,Y1,Y2,Y5,Y6,Y8,Y9,Y10	0
619	O1,O2,O3,O4,O5,O6,O9,Y3,Y4,Y8	O7,O8,O10,Y1,Y2,Y5,Y6,Y7,Y9,Y10	0
620	O1,O2,O3,O4,O5,O6,O9,Y3,Y4,Y9	O7,O8,O10,Y1,Y2,Y5,Y6,Y7,Y8,Y10	0
621	O1,O2,O3,O4,O5,O6,O9,Y3,Y4,Y10	O7,O8,O10,Y1,Y2,Y5,Y6,Y7,Y8,Y9	0
622	O1,O2,O3,O4,O5,O6,O9,Y3,Y5,Y6	O7,O8,O10,Y1,Y2,Y4,Y7,Y8,Y9,Y10	2	2-succinyl[C],Deoxy[S]
623	O1,O2,O3,O4,O5,O6,O9,Y3,Y5,Y7	O7,O8,O10,Y1,Y2,Y4,Y6,Y8,Y9,Y10	4	DNCB_hapten[C],Piperidine[AnyN-term],2-succinyl[C],Deoxy[S]
624	O1,O2,O3,O4,O5,O6,O9,Y3,Y5,Y8	O7,O8,O10,Y1,Y2,Y4,Y6,Y7,Y9,Y10	2	Ub-Br2[C],2-succinyl[C]
625	O1,O2,O3,O4,O5,O6,O9,Y3,Y5,Y9	O7,O8,O10,Y1,Y2,Y4,Y6,Y7,Y8,Y10	1	DNCB_hapten[C]
626	O1,O2,O3,O4,O5,O6,O9,Y3,Y5,Y10	O7,O8,O10,Y1,Y2,Y4,Y6,Y7,Y8,Y9	1	Piperidine[AnyN-term]
627	O1,O2,O3,O4,O5,O6,O9,Y3,Y6,Y7	O7,O8,O10,Y1,Y2,Y4,Y5,Y8,Y9,Y10	2	2-succinyl[C],Deoxy[S]
628	O1,O2,O3,O4,O5,O6,O9,Y3,Y6,Y8	O7,O8,O10,Y1,Y2,Y4,Y5,Y7,Y9,Y10	0
629	O1,O2,O3,O4,O5,O6,O9,Y3,Y6,Y9	O7,O8,O10,Y1,Y2,Y4,Y5,Y7,Y8,Y10	0
630	O1,O2,O3,O4,O5,O6,O9,Y3,Y6,Y10	O7,O8,O10,Y1,Y2,Y4,Y5,Y7,Y8,Y9	1	Gly->Asn[G]
631	O1,O2,O3,O4,O5,O6,O9,Y3,Y7,Y8	O7,O8,O10,Y1,Y2,Y4,Y5,Y6,Y9,Y10	1	2-succinyl[C]
632	O1,O2,O3,O4,O5,O6,O9,Y3,Y7,Y9	O7,O8,O10,Y1,Y2,Y4,Y5,Y6,Y8,Y10	2	DNCB_hapten[C],Cytopiloyne[AnyN-term]
633	O1,O2,O3,O4,O5,O6,O9,Y3,Y7,Y10	O7,O8,O10,Y1,Y2,Y4,Y5,Y6,Y8,Y9	1	Piperidine[AnyN-term]
634	O1,O2,O3,O4,O5,O6,O9,Y3,Y8,Y9	O7,O8,O10,Y1,Y2,Y4,Y5,Y6,Y7,Y10	0
635	O1,O2,O3,O4,O5,O6,O9,Y3,Y8,Y10	O7,O8,O10,Y1,Y2,Y4,Y5,Y6,Y7,Y9	0
636	O1,O2,O3,O4,O5,O6,O9,Y3,Y9,Y10	O7,O8,O10,Y1,Y2,Y4,Y5,Y6,Y7,Y8	2	Piperidine[AnyN-term],Cytopiloyne[AnyN-term]
637	O1,O2,O3,O4,O5,O6,O9,Y4,Y5,Y6	O7,O8,O10,Y1,Y2,Y3,Y7,Y8,Y9,Y10	1	Formyl[S]
638	O1,O2,O3,O4,O5,O6,O9,Y4,Y5,Y7	O7,O8,O10,Y1,Y2,Y3,Y6,Y8,Y9,Y10	1	2-succinyl[C]
639	O1,O2,O3,O4,O5,O6,O9,Y4,Y5,Y8	O7,O8,O10,Y1,Y2,Y3,Y6,Y7,Y9,Y10	4	Formyl[S],Ub-Br2[C],Ser->Pro[S],Tyr->His[Y]
640	O1,O2,O3,O4,O5,O6,O9,Y4,Y5,Y9	O7,O8,O10,Y1,Y2,Y3,Y6,Y7,Y8,Y10	2	Formyl[S],Ser->Pro[S]
641	O1,O2,O3,O4,O5,O6,O9,Y4,Y5,Y10	O7,O8,O10,Y1,Y2,Y3,Y6,Y7,Y8,Y9	1	Formyl[S]
642	O1,O2,O3,O4,O5,O6,O9,Y4,Y6,Y7	O7,O8,O10,Y1,Y2,Y3,Y5,Y8,Y9,Y10	2	Ala->Asp[A],2-succinyl[C]
643	O1,O2,O3,O4,O5,O6,O9,Y4,Y6,Y8	O7,O8,O10,Y1,Y2,Y3,Y5,Y7,Y9,Y10	2	Formyl[S],Phospho[C]
644	O1,O2,O3,O4,O5,O6,O9,Y4,Y6,Y9	O7,O8,O10,Y1,Y2,Y3,Y5,Y7,Y8,Y10	1	Formyl[S]
645	O1,O2,O3,O4,O5,O6,O9,Y4,Y6,Y10	O7,O8,O10,Y1,Y2,Y3,Y5,Y7,Y8,Y9	1	Formyl[S]
646	O1,O2,O3,O4,O5,O6,O9,Y4,Y7,Y8	O7,O8,O10,Y1,Y2,Y3,Y5,Y6,Y9,Y10	0
647	O1,O2,O3,O4,O5,O6,O9,Y4,Y7,Y9	O7,O8,O10,Y1,Y2,Y3,Y5,Y6,Y8,Y10	0
648	O1,O2,O3,O4,O5,O6,O9,Y4,Y7,Y10	O7,O8,O10,Y1,Y2,Y3,Y5,Y6,Y8,Y9	0
649	O1,O2,O3,O4,O5,O6,O9,Y4,Y8,Y9	O7,O8,O10,Y1,Y2,Y3,Y5,Y6,Y7,Y10	3	Formyl[S],Phospho[C],Tyr->His[Y]
650	O1,O2,O3,O4,O5,O6,O9,Y4,Y8,Y10	O7,O8,O10,Y1,Y2,Y3,Y5,Y6,Y7,Y9	1	Formyl[S]
651	O1,O2,O3,O4,O5,O6,O9,Y4,Y9,Y10	O7,O8,O10,Y1,Y2,Y3,Y5,Y6,Y7,Y8	2	Formyl[S],Ser->Gly[S]
652	O1,O2,O3,O4,O5,O6,O9,Y5,Y6,Y7	O7,O8,O10,Y1,Y2,Y3,Y4,Y8,Y9,Y10	8	NEMsulfur[C],Ub-Br2[C],Carboxymethyl_13C(2)[C],DNCB_hapten[C],Ala->Asp[A],NO_SMX_SMCT[C],2-succinyl[C],Deoxy[S]
653	O1,O2,O3,O4,O5,O6,O9,Y5,Y6,Y8	O7,O8,O10,Y1,Y2,Y3,Y4,Y7,Y9,Y10	7	NEMsulfur[C],Ub-Br2[C],DNCB_hapten[C],Lys->Thr[K],2-succinyl[C],Propionyl_13C(3)[AnyN-term],Ala->Xle[A]
654	O1,O2,O3,O4,O5,O6,O9,Y5,Y6,Y9	O7,O8,O10,Y1,Y2,Y3,Y4,Y7,Y8,Y10	4	Glu->Met[E],Carboxymethyl_13C(2)[C],DNCB_hapten[C],2-succinyl[C]
655	O1,O2,O3,O4,O5,O6,O9,Y5,Y6,Y10	O7,O8,O10,Y1,Y2,Y3,Y4,Y7,Y8,Y9	3	Glu->Met[E],DNCB_hapten[C],Deoxy[S]
656	O1,O2,O3,O4,O5,O6,O9,Y5,Y7,Y8	O7,O8,O10,Y1,Y2,Y3,Y4,Y6,Y9,Y10	9	NEMsulfur[C],Ub-Br2[C],Malonyl[C],Carboxymethyl_13C(2)[C],DNCB_hapten[C],Lys->Thr[K],2-succinyl[C],Propionyl_13C(3)[AnyN-term],Deoxy[S]
657	O1,O2,O3,O4,O5,O6,O9,Y5,Y7,Y9	O7,O8,O10,Y1,Y2,Y3,Y4,Y6,Y8,Y10	6	Carboxymethyl_13C(2)[C],NO_SMX_SIMD[C],DNCB_hapten[C],2-succinyl[C],Cytopiloyne[AnyN-term],Deoxy[S]
658	O1,O2,O3,O4,O5,O6,O9,Y5,Y7,Y10	O7,O8,O10,Y1,Y2,Y3,Y4,Y6,Y8,Y9	8	BMOE[C],Carboxymethyl_13C(2)[C],NO_SMX_SIMD[C],DNCB_hapten[C],Piperidine[AnyN-term],2-succinyl[C],Cytopiloyne[AnyN-term],Deoxy[S]
659	O1,O2,O3,O4,O5,O6,O9,Y5,Y8,Y9	O7,O8,O10,Y1,Y2,Y3,Y4,Y6,Y7,Y10	5	Ub-Br2[C],Phospho[C],NEIAA[C],DNCB_hapten[C],Tyr->His[Y]
660	O1,O2,O3,O4,O5,O6,O9,Y5,Y8,Y10	O7,O8,O10,Y1,Y2,Y3,Y4,Y6,Y7,Y9	4	Ub-Br2[C],BMOE[C],NEIAA[C],Propionyl_13C(3)[AnyN-term]
661	O1,O2,O3,O4,O5,O6,O9,Y5,Y9,Y10	O7,O8,O10,Y1,Y2,Y3,Y4,Y6,Y7,Y8	4	Formyl[S],NEIAA[C],DNCB_hapten[C],Cytopiloyne[AnyN-term]
662	O1,O2,O3,O4,O5,O6,O9,Y6,Y7,Y8	O7,O8,O10,Y1,Y2,Y3,Y4,Y5,Y9,Y10	5	Ub-Br2[C],Carboxymethyl_13C(2)[C],Lys->Thr[K],Ala->Asp[A],2-succinyl[C]
663	O1,O2,O3,O4,O5,O6,O9,Y6,Y7,Y9	O7,O8,O10,Y1,Y2,Y3,Y4,Y5,Y8,Y10	4	Carboxymethyl_13C(2)[C],DNCB_hapten[C],Ala->Asp[A],2-succinyl[C]
664	O1,O2,O3,O4,O5,O6,O9,Y6,Y7,Y10	O7,O8,O10,Y1,Y2,Y3,Y4,Y5,Y8,Y9	4	Carboxymethyl_13C(2)[C],Ala->Asp[A],2-succinyl[C],Deoxy[S]
665	O1,O2,O3,O4,O5,O6,O9,Y6,Y8,Y9	O7,O8,O10,Y1,Y2,Y3,Y4,Y5,Y7,Y10	1	Phospho[C]
666	O1,O2,O3,O4,O5,O6,O9,Y6,Y8,Y10	O7,O8,O10,Y1,Y2,Y3,Y4,Y5,Y7,Y9	0
667	O1,O2,O3,O4,O5,O6,O9,Y6,Y9,Y10	O7,O8,O10,Y1,Y2,Y3,Y4,Y5,Y7,Y8	1	Glu->Met[E]
668	O1,O2,O3,O4,O5,O6,O9,Y7,Y8,Y9	O7,O8,O10,Y1,Y2,Y3,Y4,Y5,Y6,Y10	4	Carboxymethyl_13C(2)[C],DNCB_hapten[C],2-succinyl[C],Cytopiloyne[AnyN-term]
669	O1,O2,O3,O4,O5,O6,O9,Y7,Y8,Y10	O7,O8,O10,Y1,Y2,Y3,Y4,Y5,Y6,Y9	1	BMOE[C]
670	O1,O2,O3,O4,O5,O6,O9,Y7,Y9,Y10	O7,O8,O10,Y1,Y2,Y3,Y4,Y5,Y6,Y8	3	Carboxymethyl_13C(2)[C],DNCB_hapten[C],Cytopiloyne[AnyN-term]
671	O1,O2,O3,O4,O5,O6,O9,Y8,Y9,Y10	O7,O8,O10,Y1,Y2,Y3,Y4,Y5,Y6,Y7	3	Phospho[C],NEIAA[C],Cytopiloyne[AnyN-term]
672	O1,O2,O3,O4,O5,O6,O10,Y1,Y2,Y3	O7,O8,O9,Y4,Y5,Y6,Y7,Y8,Y9,Y10	3	Val->Pro[V],Cation_Ca[II][D],Propionyl[AnyN-term]
673	O1,O2,O3,O4,O5,O6,O10,Y1,Y2,Y4	O7,O8,O9,Y3,Y5,Y6,Y7,Y8,Y9,Y10	3	Carboxymethyl[AnyN-term],Iodoacetanilide_13C(6)[AnyN-term],Propionyl[AnyN-term]
674	O1,O2,O3,O4,O5,O6,O10,Y1,Y2,Y5	O7,O8,O9,Y3,Y4,Y6,Y7,Y8,Y9,Y10	2	Hex[AnyN-term],Propionyl[AnyN-term]
675	O1,O2,O3,O4,O5,O6,O10,Y1,Y2,Y6	O7,O8,O9,Y3,Y4,Y5,Y7,Y8,Y9,Y10	1	Propionyl[AnyN-term]
676	O1,O2,O3,O4,O5,O6,O10,Y1,Y2,Y7	O7,O8,O9,Y3,Y4,Y5,Y6,Y8,Y9,Y10	1	Val->Pro[V]
677	O1,O2,O3,O4,O5,O6,O10,Y1,Y2,Y8	O7,O8,O9,Y3,Y4,Y5,Y6,Y7,Y9,Y10	0
678	O1,O2,O3,O4,O5,O6,O10,Y1,Y2,Y9	O7,O8,O9,Y3,Y4,Y5,Y6,Y7,Y8,Y10	2	Asn->Ser[N],Propionyl[AnyN-term]
679	O1,O2,O3,O4,O5,O6,O10,Y1,Y2,Y10	O7,O8,O9,Y3,Y4,Y5,Y6,Y7,Y8,Y9	2	Cation_Ca[II][D],Propionyl[AnyN-term]
680	O1,O2,O3,O4,O5,O6,O10,Y1,Y3,Y4	O7,O8,O9,Y2,Y5,Y6,Y7,Y8,Y9,Y10	0
681	O1,O2,O3,O4,O5,O6,O10,Y1,Y3,Y5	O7,O8,O9,Y2,Y4,Y6,Y7,Y8,Y9,Y10	3	Hydroxycinnamyl[C],Asn->Ser[N],Deoxy[S]
682	O1,O2,O3,O4,O5,O6,O10,Y1,Y3,Y6	O7,O8,O9,Y2,Y4,Y5,Y7,Y8,Y9,Y10	1	Asn->Ser[N]
683	O1,O2,O3,O4,O5,O6,O10,Y1,Y3,Y7	O7,O8,O9,Y2,Y4,Y5,Y6,Y8,Y9,Y10	2	Ala->Thr[A],Deoxy[S]
684	O1,O2,O3,O4,O5,O6,O10,Y1,Y3,Y8	O7,O8,O9,Y2,Y4,Y5,Y6,Y7,Y9,Y10	3	Hydroxycinnamyl[C],Asn->Ser[N],Cation_Ca[II][D]
685	O1,O2,O3,O4,O5,O6,O10,Y1,Y3,Y9	O7,O8,O9,Y2,Y4,Y5,Y6,Y7,Y8,Y10	2	Hydroxycinnamyl[C],Asn->Ser[N]
686	O1,O2,O3,O4,O5,O6,O10,Y1,Y3,Y10	O7,O8,O9,Y2,Y4,Y5,Y6,Y7,Y8,Y9	3	Asn->Ser[N],Piperidine[AnyN-term],Cation_Ca[II][D]
687	O1,O2,O3,O4,O5,O6,O10,Y1,Y4,Y5	O7,O8,O9,Y2,Y3,Y6,Y7,Y8,Y9,Y10	0
688	O1,O2,O3,O4,O5,O6,O10,Y1,Y4,Y6	O7,O8,O9,Y2,Y3,Y5,Y7,Y8,Y9,Y10	0
689	O1,O2,O3,O4,O5,O6,O10,Y1,Y4,Y7	O7,O8,O9,Y2,Y3,Y5,Y6,Y8,Y9,Y10	0
690	O1,O2,O3,O4,O5,O6,O10,Y1,Y4,Y8	O7,O8,O9,Y2,Y3,Y5,Y6,Y7,Y9,Y10	0
691	O1,O2,O3,O4,O5,O6,O10,Y1,Y4,Y9	O7,O8,O9,Y2,Y3,Y5,Y6,Y7,Y8,Y10	0
692	O1,O2,O3,O4,O5,O6,O10,Y1,Y4,Y10	O7,O8,O9,Y2,Y3,Y5,Y6,Y7,Y8,Y9	0
693	O1,O2,O3,O4,O5,O6,O10,Y1,Y5,Y6	O7,O8,O9,Y2,Y3,Y4,Y7,Y8,Y9,Y10	4	Asn->Ser[N],2-succinyl[C],Deoxy[S],Hex[AnyN-term]
694	O1,O2,O3,O4,O5,O6,O10,Y1,Y5,Y7	O7,O8,O9,Y2,Y3,Y4,Y6,Y8,Y9,Y10	4	NO_SMX_SIMD[C],2-succinyl[C],Deoxy[S],Hex[AnyN-term]
695	O1,O2,O3,O4,O5,O6,O10,Y1,Y5,Y8	O7,O8,O9,Y2,Y3,Y4,Y6,Y7,Y9,Y10	2	Hydroxycinnamyl[C],Asn->Ser[N]
696	O1,O2,O3,O4,O5,O6,O10,Y1,Y5,Y9	O7,O8,O9,Y2,Y3,Y4,Y6,Y7,Y8,Y10	3	NO_SMX_SIMD[C],Asn->Ser[N],Hex[AnyN-term]
697	O1,O2,O3,O4,O5,O6,O10,Y1,Y5,Y10	O7,O8,O9,Y2,Y3,Y4,Y6,Y7,Y8,Y9	1	NO_SMX_SIMD[C]
698	O1,O2,O3,O4,O5,O6,O10,Y1,Y6,Y7	O7,O8,O9,Y2,Y3,Y4,Y5,Y8,Y9,Y10	4	Ala->Thr[A],2-succinyl[C],Deoxy[S],Hex[AnyN-term]
699	O1,O2,O3,O4,O5,O6,O10,Y1,Y6,Y8	O7,O8,O9,Y2,Y3,Y4,Y5,Y7,Y9,Y10	1	Asn->Ser[N]
700	O1,O2,O3,O4,O5,O6,O10,Y1,Y6,Y9	O7,O8,O9,Y2,Y3,Y4,Y5,Y7,Y8,Y10	1	Asn->Ser[N]
701	O1,O2,O3,O4,O5,O6,O10,Y1,Y6,Y10	O7,O8,O9,Y2,Y3,Y4,Y5,Y7,Y8,Y9	0
702	O1,O2,O3,O4,O5,O6,O10,Y1,Y7,Y8	O7,O8,O9,Y2,Y3,Y4,Y5,Y6,Y9,Y10	2	Ala->Thr[A],2-succinyl[C]
703	O1,O2,O3,O4,O5,O6,O10,Y1,Y7,Y9	O7,O8,O9,Y2,Y3,Y4,Y5,Y6,Y8,Y10	1	Asn->Ser[N]
704	O1,O2,O3,O4,O5,O6,O10,Y1,Y7,Y10	O7,O8,O9,Y2,Y3,Y4,Y5,Y6,Y8,Y9	0
705	O1,O2,O3,O4,O5,O6,O10,Y1,Y8,Y9	O7,O8,O9,Y2,Y3,Y4,Y5,Y6,Y7,Y10	2	Hydroxycinnamyl[C],Asn->Ser[N]
706	O1,O2,O3,O4,O5,O6,O10,Y1,Y8,Y10	O7,O8,O9,Y2,Y3,Y4,Y5,Y6,Y7,Y9	0
707	O1,O2,O3,O4,O5,O6,O10,Y1,Y9,Y10	O7,O8,O9,Y2,Y3,Y4,Y5,Y6,Y7,Y8	1	Asn->Ser[N]
708	O1,O2,O3,O4,O5,O6,O10,Y2,Y3,Y4	O7,O8,O9,Y1,Y5,Y6,Y7,Y8,Y9,Y10	1	Propionyl[AnyN-term]
709	O1,O2,O3,O4,O5,O6,O10,Y2,Y3,Y5	O7,O8,O9,Y1,Y4,Y6,Y7,Y8,Y9,Y10	1	Propionyl[AnyN-term]
710	O1,O2,O3,O4,O5,O6,O10,Y2,Y3,Y6	O7,O8,O9,Y1,Y4,Y5,Y7,Y8,Y9,Y10	0
711	O1,O2,O3,O4,O5,O6,O10,Y2,Y3,Y7	O7,O8,O9,Y1,Y4,Y5,Y6,Y8,Y9,Y10	2	Biotin[AnyN-term],Val->Pro[V]
712	O1,O2,O3,O4,O5,O6,O10,Y2,Y3,Y8	O7,O8,O9,Y1,Y4,Y5,Y6,Y7,Y9,Y10	1	Hydroxycinnamyl[C]
713	O1,O2,O3,O4,O5,O6,O10,Y2,Y3,Y9	O7,O8,O9,Y1,Y4,Y5,Y6,Y7,Y8,Y10	1	Cytopiloyne[AnyN-term]
714	O1,O2,O3,O4,O5,O6,O10,Y2,Y3,Y10	O7,O8,O9,Y1,Y4,Y5,Y6,Y7,Y8,Y9	1	Cytopiloyne[AnyN-term]
715	O1,O2,O3,O4,O5,O6,O10,Y2,Y4,Y5	O7,O8,O9,Y1,Y3,Y6,Y7,Y8,Y9,Y10	1	Propionyl[AnyN-term]
716	O1,O2,O3,O4,O5,O6,O10,Y2,Y4,Y6	O7,O8,O9,Y1,Y3,Y5,Y7,Y8,Y9,Y10	2	Iodoacetanilide_13C(6)[AnyN-term],Propionyl[AnyN-term]
717	O1,O2,O3,O4,O5,O6,O10,Y2,Y4,Y7	O7,O8,O9,Y1,Y3,Y5,Y6,Y8,Y9,Y10	0
718	O1,O2,O3,O4,O5,O6,O10,Y2,Y4,Y8	O7,O8,O9,Y1,Y3,Y5,Y6,Y7,Y9,Y10	1	Carboxymethyl[AnyN-term]
719	O1,O2,O3,O4,O5,O6,O10,Y2,Y4,Y9	O7,O8,O9,Y1,Y3,Y5,Y6,Y7,Y8,Y10	1	Carboxymethyl[AnyN-term]
720	O1,O2,O3,O4,O5,O6,O10,Y2,Y4,Y10	O7,O8,O9,Y1,Y3,Y5,Y6,Y7,Y8,Y9	3	Carboxymethyl[AnyN-term],Iodoacetanilide_13C(6)[AnyN-term],Propionyl[AnyN-term]
721	O1,O2,O3,O4,O5,O6,O10,Y2,Y5,Y6	O7,O8,O9,Y1,Y3,Y4,Y7,Y8,Y9,Y10	1	2-succinyl[C]
722	O1,O2,O3,O4,O5,O6,O10,Y2,Y5,Y7	O7,O8,O9,Y1,Y3,Y4,Y6,Y8,Y9,Y10	4	NO_SMX_SIMD[C],2-succinyl[C],Cytopiloyne[AnyN-term],Deoxy[S]
723	O1,O2,O3,O4,O5,O6,O10,Y2,Y5,Y8	O7,O8,O9,Y1,Y3,Y4,Y6,Y7,Y9,Y10	1	2-succinyl[C]
724	O1,O2,O3,O4,O5,O6,O10,Y2,Y5,Y9	O7,O8,O9,Y1,Y3,Y4,Y6,Y7,Y8,Y10	2	NO_SMX_SIMD[C],Cytopiloyne[AnyN-term]
725	O1,O2,O3,O4,O5,O6,O10,Y2,Y5,Y10	O7,O8,O9,Y1,Y3,Y4,Y6,Y7,Y8,Y9	2	NO_SMX_SIMD[C],Cytopiloyne[AnyN-term]
726	O1,O2,O3,O4,O5,O6,O10,Y2,Y6,Y7	O7,O8,O9,Y1,Y3,Y4,Y5,Y8,Y9,Y10	2	Biotin[AnyN-term],2-succinyl[C]
727	O1,O2,O3,O4,O5,O6,O10,Y2,Y6,Y8	O7,O8,O9,Y1,Y3,Y4,Y5,Y7,Y9,Y10	0
728	O1,O2,O3,O4,O5,O6,O10,Y2,Y6,Y9	O7,O8,O9,Y1,Y3,Y4,Y5,Y7,Y8,Y10	1	GIST-Quat_2H(3)[AnyN-term]
729	O1,O2,O3,O4,O5,O6,O10,Y2,Y6,Y10	O7,O8,O9,Y1,Y3,Y4,Y5,Y7,Y8,Y9	0
730	O1,O2,O3,O4,O5,O6,O10,Y2,Y7,Y8	O7,O8,O9,Y1,Y3,Y4,Y5,Y6,Y9,Y10	1	2-succinyl[C]
731	O1,O2,O3,O4,O5,O6,O10,Y2,Y7,Y9	O7,O8,O9,Y1,Y3,Y4,Y5,Y6,Y8,Y10	1	Cytopiloyne[AnyN-term]
732	O1,O2,O3,O4,O5,O6,O10,Y2,Y7,Y10	O7,O8,O9,Y1,Y3,Y4,Y5,Y6,Y8,Y9	1	Cytopiloyne[AnyN-term]
733	O1,O2,O3,O4,O5,O6,O10,Y2,Y8,Y9	O7,O8,O9,Y1,Y3,Y4,Y5,Y6,Y7,Y10	1	Cytopiloyne[AnyN-term]
734	O1,O2,O3,O4,O5,O6,O10,Y2,Y8,Y10	O7,O8,O9,Y1,Y3,Y4,Y5,Y6,Y7,Y9	1	Cytopiloyne[AnyN-term]
735	O1,O2,O3,O4,O5,O6,O10,Y2,Y9,Y10	O7,O8,O9,Y1,Y3,Y4,Y5,Y6,Y7,Y8	1	Cytopiloyne[AnyN-term]
736	O1,O2,O3,O4,O5,O6,O10,Y3,Y4,Y5	O7,O8,O9,Y1,Y2,Y6,Y7,Y8,Y9,Y10	1	Amidine[AnyN-term]
737	O1,O2,O3,O4,O5,O6,O10,Y3,Y4,Y6	O7,O8,O9,Y1,Y2,Y5,Y7,Y8,Y9,Y10	0
738	O1,O2,O3,O4,O5,O6,O10,Y3,Y4,Y7	O7,O8,O9,Y1,Y2,Y5,Y6,Y8,Y9,Y10	0
739	O1,O2,O3,O4,O5,O6,O10,Y3,Y4,Y8	O7,O8,O9,Y1,Y2,Y5,Y6,Y7,Y9,Y10	0
740	O1,O2,O3,O4,O5,O6,O10,Y3,Y4,Y9	O7,O8,O9,Y1,Y2,Y5,Y6,Y7,Y8,Y10	0
741	O1,O2,O3,O4,O5,O6,O10,Y3,Y4,Y10	O7,O8,O9,Y1,Y2,Y5,Y6,Y7,Y8,Y9	0
742	O1,O2,O3,O4,O5,O6,O10,Y3,Y5,Y6	O7,O8,O9,Y1,Y2,Y4,Y7,Y8,Y9,Y10	4	Hydroxycinnamyl[C],DNCB_hapten[C],2-succinyl[C],Deoxy[S]
743	O1,O2,O3,O4,O5,O6,O10,Y3,Y5,Y7	O7,O8,O9,Y1,Y2,Y4,Y6,Y8,Y9,Y10	6	NO_SMX_SIMD[C],DNCB_hapten[C],Piperidine[AnyN-term],2-succinyl[C],Deoxy[S],Xle->Arg[L]
744	O1,O2,O3,O4,O5,O6,O10,Y3,Y5,Y8	O7,O8,O9,Y1,Y2,Y4,Y6,Y7,Y9,Y10	4	Ub-Br2[C],Hydroxycinnamyl[C],Asn->Ser[N],2-succinyl[C]
745	O1,O2,O3,O4,O5,O6,O10,Y3,Y5,Y9	O7,O8,O9,Y1,Y2,Y4,Y6,Y7,Y8,Y10	4	Hydroxycinnamyl[C],Asn->Ser[N],DNCB_hapten[C],Piperidine[AnyN-term]
746	O1,O2,O3,O4,O5,O6,O10,Y3,Y5,Y10	O7,O8,O9,Y1,Y2,Y4,Y6,Y7,Y8,Y9	1	Piperidine[AnyN-term]
747	O1,O2,O3,O4,O5,O6,O10,Y3,Y6,Y7	O7,O8,O9,Y1,Y2,Y4,Y5,Y8,Y9,Y10	3	Piperidine[AnyN-term],2-succinyl[C],Deoxy[S]
748	O1,O2,O3,O4,O5,O6,O10,Y3,Y6,Y8	O7,O8,O9,Y1,Y2,Y4,Y5,Y7,Y9,Y10	2	Hydroxycinnamyl[C],2-succinyl[C]
749	O1,O2,O3,O4,O5,O6,O10,Y3,Y6,Y9	O7,O8,O9,Y1,Y2,Y4,Y5,Y7,Y8,Y10	2	Hydroxycinnamyl[C],Asn->Ser[N]
750	O1,O2,O3,O4,O5,O6,O10,Y3,Y6,Y10	O7,O8,O9,Y1,Y2,Y4,Y5,Y7,Y8,Y9	1	Piperidine[AnyN-term]
751	O1,O2,O3,O4,O5,O6,O10,Y3,Y7,Y8	O7,O8,O9,Y1,Y2,Y4,Y5,Y6,Y9,Y10	2	Ala->Thr[A],2-succinyl[C]
752	O1,O2,O3,O4,O5,O6,O10,Y3,Y7,Y9	O7,O8,O9,Y1,Y2,Y4,Y5,Y6,Y8,Y10	3	DNCB_hapten[C],Piperidine[AnyN-term],2-succinyl[C]
753	O1,O2,O3,O4,O5,O6,O10,Y3,Y7,Y10	O7,O8,O9,Y1,Y2,Y4,Y5,Y6,Y8,Y9	1	Piperidine[AnyN-term]
754	O1,O2,O3,O4,O5,O6,O10,Y3,Y8,Y9	O7,O8,O9,Y1,Y2,Y4,Y5,Y6,Y7,Y10	2	Hydroxycinnamyl[C],Asn->Ser[N]
755	O1,O2,O3,O4,O5,O6,O10,Y3,Y8,Y10	O7,O8,O9,Y1,Y2,Y4,Y5,Y6,Y7,Y9	2	Hydroxycinnamyl[C],Piperidine[AnyN-term]
756	O1,O2,O3,O4,O5,O6,O10,Y3,Y9,Y10	O7,O8,O9,Y1,Y2,Y4,Y5,Y6,Y7,Y8	3	Piperidine[AnyN-term],Cytopiloyne[AnyN-term],Thr->Xle[T]
757	O1,O2,O3,O4,O5,O6,O10,Y4,Y5,Y6	O7,O8,O9,Y1,Y2,Y3,Y7,Y8,Y9,Y10	2	Formyl[S],2-succinyl[C]
758	O1,O2,O3,O4,O5,O6,O10,Y4,Y5,Y7	O7,O8,O9,Y1,Y2,Y3,Y6,Y8,Y9,Y10	4	Amidine[AnyN-term],NO_SMX_SIMD[C],2-succinyl[C],Xle->Arg[L]
759	O1,O2,O3,O4,O5,O6,O10,Y4,Y5,Y8	O7,O8,O9,Y1,Y2,Y3,Y6,Y7,Y9,Y10	5	Formyl[S],Ub-Br2[C],Amidine[AnyN-term],NO_SMX_SIMD[C],2-succinyl[C]
760	O1,O2,O3,O4,O5,O6,O10,Y4,Y5,Y9	O7,O8,O9,Y1,Y2,Y3,Y6,Y7,Y8,Y10	2	Formyl[S],NO_SMX_SIMD[C]
761	O1,O2,O3,O4,O5,O6,O10,Y4,Y5,Y10	O7,O8,O9,Y1,Y2,Y3,Y6,Y7,Y8,Y9	2	Formyl[S],NO_SMX_SIMD[C]
762	O1,O2,O3,O4,O5,O6,O10,Y4,Y6,Y7	O7,O8,O9,Y1,Y2,Y3,Y5,Y8,Y9,Y10	1	2-succinyl[C]
763	O1,O2,O3,O4,O5,O6,O10,Y4,Y6,Y8	O7,O8,O9,Y1,Y2,Y3,Y5,Y7,Y9,Y10	0
764	O1,O2,O3,O4,O5,O6,O10,Y4,Y6,Y9	O7,O8,O9,Y1,Y2,Y3,Y5,Y7,Y8,Y10	1	Formyl[S]
765	O1,O2,O3,O4,O5,O6,O10,Y4,Y6,Y10	O7,O8,O9,Y1,Y2,Y3,Y5,Y7,Y8,Y9	1	Formyl[S]
766	O1,O2,O3,O4,O5,O6,O10,Y4,Y7,Y8	O7,O8,O9,Y1,Y2,Y3,Y5,Y6,Y9,Y10	1	2-succinyl[C]
767	O1,O2,O3,O4,O5,O6,O10,Y4,Y7,Y9	O7,O8,O9,Y1,Y2,Y3,Y5,Y6,Y8,Y10	0
768	O1,O2,O3,O4,O5,O6,O10,Y4,Y7,Y10	O7,O8,O9,Y1,Y2,Y3,Y5,Y6,Y8,Y9	0
769	O1,O2,O3,O4,O5,O6,O10,Y4,Y8,Y9	O7,O8,O9,Y1,Y2,Y3,Y5,Y6,Y7,Y10	1	Formyl[S]
770	O1,O2,O3,O4,O5,O6,O10,Y4,Y8,Y10	O7,O8,O9,Y1,Y2,Y3,Y5,Y6,Y7,Y9	0
771	O1,O2,O3,O4,O5,O6,O10,Y4,Y9,Y10	O7,O8,O9,Y1,Y2,Y3,Y5,Y6,Y7,Y8	1	Formyl[S]
772	O1,O2,O3,O4,O5,O6,O10,Y5,Y6,Y7	O7,O8,O9,Y1,Y2,Y3,Y4,Y8,Y9,Y10	11	Carbamyl[K],NEMsulfur[C],Ub-Br2[C],Carboxymethyl_13C(2)[C],NO_SMX_SIMD[C],DNCB_hapten[C],NO_SMX_SMCT[C],2-succinyl[C],Deoxy[S],Hex[AnyN-term],Xle->Arg[L]
773	O1,O2,O3,O4,O5,O6,O10,Y5,Y6,Y8	O7,O8,O9,Y1,Y2,Y3,Y4,Y7,Y9,Y10	6	Carbamyl[K],NEMsulfur[C],Ub-Br2[C],Hydroxycinnamyl[C],DNCB_hapten[C],2-succinyl[C]
774	O1,O2,O3,O4,O5,O6,O10,Y5,Y6,Y9	O7,O8,O9,Y1,Y2,Y3,Y4,Y7,Y8,Y10	6	Glu->Met[E],Carboxymethyl_13C(2)[C],NO_SMX_SIMD[C],Asn->Ser[N],DNCB_hapten[C],2-succinyl[C]
775	O1,O2,O3,O4,O5,O6,O10,Y5,Y6,Y10	O7,O8,O9,Y1,Y2,Y3,Y4,Y7,Y8,Y9	3	BMOE[C],DNCB_hapten[C],2-succinyl[C]
776	O1,O2,O3,O4,O5,O6,O10,Y5,Y7,Y8	O7,O8,O9,Y1,Y2,Y3,Y4,Y6,Y9,Y10	7	Carbamyl[K],NEMsulfur[C],Ub-Br2[C],NO_SMX_SIMD[C],DNCB_hapten[C],2-succinyl[C],Xle->Arg[L]
777	O1,O2,O3,O4,O5,O6,O10,Y5,Y7,Y9	O7,O8,O9,Y1,Y2,Y3,Y4,Y6,Y8,Y10	6	Carboxymethyl_13C(2)[C],NO_SMX_SIMD[C],DNCB_hapten[C],2-succinyl[C],Cytopiloyne[AnyN-term],Xle->Arg[L]
778	O1,O2,O3,O4,O5,O6,O10,Y5,Y7,Y10	O7,O8,O9,Y1,Y2,Y3,Y4,Y6,Y8,Y9	7	BMOE[C],NO_SMX_SIMD[C],DNCB_hapten[C],Piperidine[AnyN-term],2-succinyl[C],Deoxy[S],Xle->Arg[L]
779	O1,O2,O3,O4,O5,O6,O10,Y5,Y8,Y9	O7,O8,O9,Y1,Y2,Y3,Y4,Y6,Y7,Y10	6	Ub-Br2[C],Hydroxycinnamyl[C],NO_SMX_SIMD[C],Asn->Ser[N],DNCB_hapten[C],2-succinyl[C]
780	O1,O2,O3,O4,O5,O6,O10,Y5,Y8,Y10	O7,O8,O9,Y1,Y2,Y3,Y4,Y6,Y7,Y9	6	Ub-Br2[C],Hydroxycinnamyl[C],BMOE[C],NO_SMX_SIMD[C],DNCB_hapten[C],2-succinyl[C]
781	O1,O2,O3,O4,O5,O6,O10,Y5,Y9,Y10	O7,O8,O9,Y1,Y2,Y3,Y4,Y6,Y7,Y8	5	NO_SMX_SIMD[C],DNCB_hapten[C],Piperidine[AnyN-term],Cytopiloyne[AnyN-term],Thr->Xle[T]
782	O1,O2,O3,O4,O5,O6,O10,Y6,Y7,Y8	O7,O8,O9,Y1,Y2,Y3,Y4,Y5,Y9,Y10	3	Ub-Br2[C],DNCB_hapten[C],2-succinyl[C]
783	O1,O2,O3,O4,O5,O6,O10,Y6,Y7,Y9	O7,O8,O9,Y1,Y2,Y3,Y4,Y5,Y8,Y10	4	Carboxymethyl_13C(2)[C],DNCB_hapten[C],Ala->Asp[A],2-succinyl[C]
784	O1,O2,O3,O4,O5,O6,O10,Y6,Y7,Y10	O7,O8,O9,Y1,Y2,Y3,Y4,Y5,Y8,Y9	3	DNCB_hapten[C],Piperidine[AnyN-term],2-succinyl[C]
785	O1,O2,O3,O4,O5,O6,O10,Y6,Y8,Y9	O7,O8,O9,Y1,Y2,Y3,Y4,Y5,Y7,Y10	3	Hydroxycinnamyl[C],Asn->Ser[N],DNCB_hapten[C]
786	O1,O2,O3,O4,O5,O6,O10,Y6,Y8,Y10	O7,O8,O9,Y1,Y2,Y3,Y4,Y5,Y7,Y9	1	BMOE[C]
787	O1,O2,O3,O4,O5,O6,O10,Y6,Y9,Y10	O7,O8,O9,Y1,Y2,Y3,Y4,Y5,Y7,Y8	2	Glu->Met[E],DNCB_hapten[C]
788	O1,O2,O3,O4,O5,O6,O10,Y7,Y8,Y9	O7,O8,O9,Y1,Y2,Y3,Y4,Y5,Y6,Y10	2	DNCB_hapten[C],2-succinyl[C]
789	O1,O2,O3,O4,O5,O6,O10,Y7,Y8,Y10	O7,O8,O9,Y1,Y2,Y3,Y4,Y5,Y6,Y9	3	BMOE[C],2-succinyl[C],Xle->Arg[L]
790	O1,O2,O3,O4,O5,O6,O10,Y7,Y9,Y10	O7,O8,O9,Y1,Y2,Y3,Y4,Y5,Y6,Y8	4	NO_SMX_SIMD[C],DNCB_hapten[C],Piperidine[AnyN-term],Cytopiloyne[AnyN-term]
791	O1,O2,O3,O4,O5,O6,O10,Y8,Y9,Y10	O7,O8,O9,Y1,Y2,Y3,Y4,Y5,Y6,Y7	2	Hydroxycinnamyl[C],Cytopiloyne[AnyN-term]
792	O1,O2,O3,O4,O5,O6,Y1,Y2,Y3,Y4	O7,O8,O9,O10,Y5,Y6,Y7,Y8,Y9,Y10	1	Propionyl[AnyN-term]
793	O1,O2,O3,O4,O5,O6,Y1,Y2,Y3,Y5	O7,O8,O9,O10,Y4,Y6,Y7,Y8,Y9,Y10	2	Cation_Ca[II][D],Propionyl[AnyN-term]
794	O1,O2,O3,O4,O5,O6,Y1,Y2,Y3,Y6	O7,O8,O9,O10,Y4,Y5,Y7,Y8,Y9,Y10	2	Cation_Ca[II][D],Propionyl[AnyN-term]
795	O1,O2,O3,O4,O5,O6,Y1,Y2,Y3,Y7	O7,O8,O9,O10,Y4,Y5,Y6,Y8,Y9,Y10	2	Val->Pro[V],Formyl[T]
796	O1,O2,O3,O4,O5,O6,Y1,Y2,Y3,Y8	O7,O8,O9,O10,Y4,Y5,Y6,Y7,Y9,Y10	1	Cation_Ca[II][D]
797	O1,O2,O3,O4,O5,O6,Y1,Y2,Y3,Y9	O7,O8,O9,O10,Y4,Y5,Y6,Y7,Y8,Y10	2	Asn->Ser[N],Propionyl[AnyN-term]
798	O1,O2,O3,O4,O5,O6,Y1,Y2,Y3,Y10	O7,O8,O9,O10,Y4,Y5,Y6,Y7,Y8,Y9	2	Cation_Ca[II][D],Propionyl[AnyN-term]
799	O1,O2,O3,O4,O5,O6,Y1,Y2,Y4,Y5	O7,O8,O9,O10,Y3,Y6,Y7,Y8,Y9,Y10	1	Propionyl[AnyN-term]
800	O1,O2,O3,O4,O5,O6,Y1,Y2,Y4,Y6	O7,O8,O9,O10,Y3,Y5,Y7,Y8,Y9,Y10	2	Iodoacetanilide_13C(6)[AnyN-term],Propionyl[AnyN-term]
801	O1,O2,O3,O4,O5,O6,Y1,Y2,Y4,Y7	O7,O8,O9,O10,Y3,Y5,Y6,Y8,Y9,Y10	3	Pro->Trp[P],Iodoacetanilide_13C(6)[AnyN-term],Propionyl[AnyN-term]
802	O1,O2,O3,O4,O5,O6,Y1,Y2,Y4,Y8	O7,O8,O9,O10,Y3,Y5,Y6,Y7,Y9,Y10	1	Propionyl[AnyN-term]
803	O1,O2,O3,O4,O5,O6,Y1,Y2,Y4,Y9	O7,O8,O9,O10,Y3,Y5,Y6,Y7,Y8,Y10	1	Propionyl[AnyN-term]
804	O1,O2,O3,O4,O5,O6,Y1,Y2,Y4,Y10	O7,O8,O9,O10,Y3,Y5,Y6,Y7,Y8,Y9	2	Iodoacetanilide_13C(6)[AnyN-term],Propionyl[AnyN-term]
805	O1,O2,O3,O4,O5,O6,Y1,Y2,Y5,Y6	O7,O8,O9,O10,Y3,Y4,Y7,Y8,Y9,Y10	2	Hex[AnyN-term],Propionyl[AnyN-term]
806	O1,O2,O3,O4,O5,O6,Y1,Y2,Y5,Y7	O7,O8,O9,O10,Y3,Y4,Y6,Y8,Y9,Y10	3	NO_SMX_SIMD[C],Deoxy[S],Hex[AnyN-term]
807	O1,O2,O3,O4,O5,O6,Y1,Y2,Y5,Y8	O7,O8,O9,O10,Y3,Y4,Y6,Y7,Y9,Y10	0
808	O1,O2,O3,O4,O5,O6,Y1,Y2,Y5,Y9	O7,O8,O9,O10,Y3,Y4,Y6,Y7,Y8,Y10	2	Hex[AnyN-term],Propionyl[AnyN-term]
809	O1,O2,O3,O4,O5,O6,Y1,Y2,Y5,Y10	O7,O8,O9,O10,Y3,Y4,Y6,Y7,Y8,Y9	1	Propionyl[AnyN-term]
810	O1,O2,O3,O4,O5,O6,Y1,Y2,Y6,Y7	O7,O8,O9,O10,Y3,Y4,Y5,Y8,Y9,Y10	1	Hex[AnyN-term]
811	O1,O2,O3,O4,O5,O6,Y1,Y2,Y6,Y8	O7,O8,O9,O10,Y3,Y4,Y5,Y7,Y9,Y10	0
812	O1,O2,O3,O4,O5,O6,Y1,Y2,Y6,Y9	O7,O8,O9,O10,Y3,Y4,Y5,Y7,Y8,Y10	1	Hex[AnyN-term]
813	O1,O2,O3,O4,O5,O6,Y1,Y2,Y6,Y10	O7,O8,O9,O10,Y3,Y4,Y5,Y7,Y8,Y9	1	Cation_Ca[II][D]
814	O1,O2,O3,O4,O5,O6,Y1,Y2,Y7,Y8	O7,O8,O9,O10,Y3,Y4,Y5,Y6,Y9,Y10	0
815	O1,O2,O3,O4,O5,O6,Y1,Y2,Y7,Y9	O7,O8,O9,O10,Y3,Y4,Y5,Y6,Y8,Y10	1	Hex[AnyN-term]
816	O1,O2,O3,O4,O5,O6,Y1,Y2,Y7,Y10	O7,O8,O9,O10,Y3,Y4,Y5,Y6,Y8,Y9	0
817	O1,O2,O3,O4,O5,O6,Y1,Y2,Y8,Y9	O7,O8,O9,O10,Y3,Y4,Y5,Y6,Y7,Y10	0
818	O1,O2,O3,O4,O5,O6,Y1,Y2,Y8,Y10	O7,O8,O9,O10,Y3,Y4,Y5,Y6,Y7,Y9	1	Cation_Ca[II][D]
819	O1,O2,O3,O4,O5,O6,Y1,Y2,Y9,Y10	O7,O8,O9,O10,Y3,Y4,Y5,Y6,Y7,Y8	0
820	O1,O2,O3,O4,O5,O6,Y1,Y3,Y4,Y5	O7,O8,O9,O10,Y2,Y6,Y7,Y8,Y9,Y10	0
821	O1,O2,O3,O4,O5,O6,Y1,Y3,Y4,Y6	O7,O8,O9,O10,Y2,Y5,Y7,Y8,Y9,Y10	0
822	O1,O2,O3,O4,O5,O6,Y1,Y3,Y4,Y7	O7,O8,O9,O10,Y2,Y5,Y6,Y8,Y9,Y10	0
823	O1,O2,O3,O4,O5,O6,Y1,Y3,Y4,Y8	O7,O8,O9,O10,Y2,Y5,Y6,Y7,Y9,Y10	0
824	O1,O2,O3,O4,O5,O6,Y1,Y3,Y4,Y9	O7,O8,O9,O10,Y2,Y5,Y6,Y7,Y8,Y10	0
825	O1,O2,O3,O4,O5,O6,Y1,Y3,Y4,Y10	O7,O8,O9,O10,Y2,Y5,Y6,Y7,Y8,Y9	0
826	O1,O2,O3,O4,O5,O6,Y1,Y3,Y5,Y6	O7,O8,O9,O10,Y2,Y4,Y7,Y8,Y9,Y10	2	Asn->Ser[N],Deoxy[S]
827	O1,O2,O3,O4,O5,O6,Y1,Y3,Y5,Y7	O7,O8,O9,O10,Y2,Y4,Y6,Y8,Y9,Y10	1	Deoxy[S]
828	O1,O2,O3,O4,O5,O6,Y1,Y3,Y5,Y8	O7,O8,O9,O10,Y2,Y4,Y6,Y7,Y9,Y10	2	Hydroxycinnamyl[C],Asn->Ser[N]
829	O1,O2,O3,O4,O5,O6,Y1,Y3,Y5,Y9	O7,O8,O9,O10,Y2,Y4,Y6,Y7,Y8,Y10	2	Hydroxycinnamyl[C],Asn->Ser[N]
830	O1,O2,O3,O4,O5,O6,Y1,Y3,Y5,Y10	O7,O8,O9,O10,Y2,Y4,Y6,Y7,Y8,Y9	1	Cation_Ca[II][D]
831	O1,O2,O3,O4,O5,O6,Y1,Y3,Y6,Y7	O7,O8,O9,O10,Y2,Y4,Y5,Y8,Y9,Y10	1	Deoxy[S]
832	O1,O2,O3,O4,O5,O6,Y1,Y3,Y6,Y8	O7,O8,O9,O10,Y2,Y4,Y5,Y7,Y9,Y10	2	Hydroxycinnamyl[C],Asn->Ser[N]
833	O1,O2,O3,O4,O5,O6,Y1,Y3,Y6,Y9	O7,O8,O9,O10,Y2,Y4,Y5,Y7,Y8,Y10	1	Asn->Ser[N]
834	O1,O2,O3,O4,O5,O6,Y1,Y3,Y6,Y10	O7,O8,O9,O10,Y2,Y4,Y5,Y7,Y8,Y9	3	2-dimethylsuccinyl[C],Gly->Asn[G],Cation_Ca[II][D]
835	O1,O2,O3,O4,O5,O6,Y1,Y3,Y7,Y8	O7,O8,O9,O10,Y2,Y4,Y5,Y6,Y9,Y10	1	Ala->Thr[A]
836	O1,O2,O3,O4,O5,O6,Y1,Y3,Y7,Y9	O7,O8,O9,O10,Y2,Y4,Y5,Y6,Y8,Y10	1	Asn->Ser[N]
837	O1,O2,O3,O4,O5,O6,Y1,Y3,Y7,Y10	O7,O8,O9,O10,Y2,Y4,Y5,Y6,Y8,Y9	3	Piperidine[AnyN-term],2-dimethylsuccinyl[C],Cation_Ca[II][D]
838	O1,O2,O3,O4,O5,O6,Y1,Y3,Y8,Y9	O7,O8,O9,O10,Y2,Y4,Y5,Y6,Y7,Y10	2	Hydroxycinnamyl[C],Asn->Ser[N]
839	O1,O2,O3,O4,O5,O6,Y1,Y3,Y8,Y10	O7,O8,O9,O10,Y2,Y4,Y5,Y6,Y7,Y9	3	Hydroxycinnamyl[C],2-dimethylsuccinyl[C],Cation_Ca[II][D]
840	O1,O2,O3,O4,O5,O6,Y1,Y3,Y9,Y10	O7,O8,O9,O10,Y2,Y4,Y5,Y6,Y7,Y8	1	Asn->Ser[N]
841	O1,O2,O3,O4,O5,O6,Y1,Y4,Y5,Y6	O7,O8,O9,O10,Y2,Y3,Y7,Y8,Y9,Y10	0
842	O1,O2,O3,O4,O5,O6,Y1,Y4,Y5,Y7	O7,O8,O9,O10,Y2,Y3,Y6,Y8,Y9,Y10	1	NO_SMX_SIMD[C]
843	O1,O2,O3,O4,O5,O6,Y1,Y4,Y5,Y8	O7,O8,O9,O10,Y2,Y3,Y6,Y7,Y9,Y10	0
844	O1,O2,O3,O4,O5,O6,Y1,Y4,Y5,Y9	O7,O8,O9,O10,Y2,Y3,Y6,Y7,Y8,Y10	1	NO_SMX_SIMD[C]
845	O1,O2,O3,O4,O5,O6,Y1,Y4,Y5,Y10	O7,O8,O9,O10,Y2,Y3,Y6,Y7,Y8,Y9	0
846	O1,O2,O3,O4,O5,O6,Y1,Y4,Y6,Y7	O7,O8,O9,O10,Y2,Y3,Y5,Y8,Y9,Y10	0
847	O1,O2,O3,O4,O5,O6,Y1,Y4,Y6,Y8	O7,O8,O9,O10,Y2,Y3,Y5,Y7,Y9,Y10	0
848	O1,O2,O3,O4,O5,O6,Y1,Y4,Y6,Y9	O7,O8,O9,O10,Y2,Y3,Y5,Y7,Y8,Y10	0
849	O1,O2,O3,O4,O5,O6,Y1,Y4,Y6,Y10	O7,O8,O9,O10,Y2,Y3,Y5,Y7,Y8,Y9	0
850	O1,O2,O3,O4,O5,O6,Y1,Y4,Y7,Y8	O7,O8,O9,O10,Y2,Y3,Y5,Y6,Y9,Y10	0
851	O1,O2,O3,O4,O5,O6,Y1,Y4,Y7,Y9	O7,O8,O9,O10,Y2,Y3,Y5,Y6,Y8,Y10	0
852	O1,O2,O3,O4,O5,O6,Y1,Y4,Y7,Y10	O7,O8,O9,O10,Y2,Y3,Y5,Y6,Y8,Y9	0
853	O1,O2,O3,O4,O5,O6,Y1,Y4,Y8,Y9	O7,O8,O9,O10,Y2,Y3,Y5,Y6,Y7,Y10	0
854	O1,O2,O3,O4,O5,O6,Y1,Y4,Y8,Y10	O7,O8,O9,O10,Y2,Y3,Y5,Y6,Y7,Y9	0
855	O1,O2,O3,O4,O5,O6,Y1,Y4,Y9,Y10	O7,O8,O9,O10,Y2,Y3,Y5,Y6,Y7,Y8	0
856	O1,O2,O3,O4,O5,O6,Y1,Y5,Y6,Y7	O7,O8,O9,O10,Y2,Y3,Y4,Y8,Y9,Y10	5	Carboxymethyl_13C(2)[C],NO_SMX_SIMD[C],2-succinyl[C],Deoxy[S],Hex[AnyN-term]
857	O1,O2,O3,O4,O5,O6,Y1,Y5,Y6,Y8	O7,O8,O9,O10,Y2,Y3,Y4,Y7,Y9,Y10	3	Ub-Br2[C],Hydroxycinnamyl[C],Asn->Ser[N]
858	O1,O2,O3,O4,O5,O6,Y1,Y5,Y6,Y9	O7,O8,O9,O10,Y2,Y3,Y4,Y7,Y8,Y10	2	Asn->Ser[N],Hex[AnyN-term]
859	O1,O2,O3,O4,O5,O6,Y1,Y5,Y6,Y10	O7,O8,O9,O10,Y2,Y3,Y4,Y7,Y8,Y9	0
860	O1,O2,O3,O4,O5,O6,Y1,Y5,Y7,Y8	O7,O8,O9,O10,Y2,Y3,Y4,Y6,Y9,Y10	2	Ub-Br2[C],NO_SMX_SIMD[C]
861	O1,O2,O3,O4,O5,O6,Y1,Y5,Y7,Y9	O7,O8,O9,O10,Y2,Y3,Y4,Y6,Y8,Y10	5	Carboxymethyl_13C(2)[C],NO_SMX_SIMD[C],Asn->Ser[N],DNCB_hapten[C],Hex[AnyN-term]
862	O1,O2,O3,O4,O5,O6,Y1,Y5,Y7,Y10	O7,O8,O9,O10,Y2,Y3,Y4,Y6,Y8,Y9	1	NO_SMX_SIMD[C]
863	O1,O2,O3,O4,O5,O6,Y1,Y5,Y8,Y9	O7,O8,O9,O10,Y2,Y3,Y4,Y6,Y7,Y10	3	Hydroxycinnamyl[C],NO_SMX_SIMD[C],Asn->Ser[N]
864	O1,O2,O3,O4,O5,O6,Y1,Y5,Y8,Y10	O7,O8,O9,O10,Y2,Y3,Y4,Y6,Y7,Y9	0
865	O1,O2,O3,O4,O5,O6,Y1,Y5,Y9,Y10	O7,O8,O9,O10,Y2,Y3,Y4,Y6,Y7,Y8	2	NO_SMX_SIMD[C],Asn->Ser[N]
866	O1,O2,O3,O4,O5,O6,Y1,Y6,Y7,Y8	O7,O8,O9,O10,Y2,Y3,Y4,Y5,Y9,Y10	0
867	O1,O2,O3,O4,O5,O6,Y1,Y6,Y7,Y9	O7,O8,O9,O10,Y2,Y3,Y4,Y5,Y8,Y10	2	Carboxymethyl_13C(2)[C],Hex[AnyN-term]
868	O1,O2,O3,O4,O5,O6,Y1,Y6,Y7,Y10	O7,O8,O9,O10,Y2,Y3,Y4,Y5,Y8,Y9	0
869	O1,O2,O3,O4,O5,O6,Y1,Y6,Y8,Y9	O7,O8,O9,O10,Y2,Y3,Y4,Y5,Y7,Y10	2	Hydroxycinnamyl[C],Asn->Ser[N]
870	O1,O2,O3,O4,O5,O6,Y1,Y6,Y8,Y10	O7,O8,O9,O10,Y2,Y3,Y4,Y5,Y7,Y9	0
871	O1,O2,O3,O4,O5,O6,Y1,Y6,Y9,Y10	O7,O8,O9,O10,Y2,Y3,Y4,Y5,Y7,Y8	0
872	O1,O2,O3,O4,O5,O6,Y1,Y7,Y8,Y9	O7,O8,O9,O10,Y2,Y3,Y4,Y5,Y6,Y10	1	Asn->Ser[N]
873	O1,O2,O3,O4,O5,O6,Y1,Y7,Y8,Y10	O7,O8,O9,O10,Y2,Y3,Y4,Y5,Y6,Y9	0
874	O1,O2,O3,O4,O5,O6,Y1,Y7,Y9,Y10	O7,O8,O9,O10,Y2,Y3,Y4,Y5,Y6,Y8	0
875	O1,O2,O3,O4,O5,O6,Y1,Y8,Y9,Y10	O7,O8,O9,O10,Y2,Y3,Y4,Y5,Y6,Y7	1	Asn->Ser[N]
876	O1,O2,O3,O4,O5,O6,Y2,Y3,Y4,Y5	O7,O8,O9,O10,Y1,Y6,Y7,Y8,Y9,Y10	1	Propionyl[AnyN-term]
877	O1,O2,O3,O4,O5,O6,Y2,Y3,Y4,Y6	O7,O8,O9,O10,Y1,Y5,Y7,Y8,Y9,Y10	1	Propionyl[AnyN-term]
878	O1,O2,O3,O4,O5,O6,Y2,Y3,Y4,Y7	O7,O8,O9,O10,Y1,Y5,Y6,Y8,Y9,Y10	0
879	O1,O2,O3,O4,O5,O6,Y2,Y3,Y4,Y8	O7,O8,O9,O10,Y1,Y5,Y6,Y7,Y9,Y10	0
880	O1,O2,O3,O4,O5,O6,Y2,Y3,Y4,Y9	O7,O8,O9,O10,Y1,Y5,Y6,Y7,Y8,Y10	1	Propionyl_13C(3)[AnyN-term]
881	O1,O2,O3,O4,O5,O6,Y2,Y3,Y4,Y10	O7,O8,O9,O10,Y1,Y5,Y6,Y7,Y8,Y9	1	Propionyl[AnyN-term]
882	O1,O2,O3,O4,O5,O6,Y2,Y3,Y5,Y6	O7,O8,O9,O10,Y1,Y4,Y7,Y8,Y9,Y10	1	Deoxy[S]
883	O1,O2,O3,O4,O5,O6,Y2,Y3,Y5,Y7	O7,O8,O9,O10,Y1,Y4,Y6,Y8,Y9,Y10	1	Deoxy[S]
884	O1,O2,O3,O4,O5,O6,Y2,Y3,Y5,Y8	O7,O8,O9,O10,Y1,Y4,Y6,Y7,Y9,Y10	1	Hydroxycinnamyl[C]
885	O1,O2,O3,O4,O5,O6,Y2,Y3,Y5,Y9	O7,O8,O9,O10,Y1,Y4,Y6,Y7,Y8,Y10	0
886	O1,O2,O3,O4,O5,O6,Y2,Y3,Y5,Y10	O7,O8,O9,O10,Y1,Y4,Y6,Y7,Y8,Y9	0
887	O1,O2,O3,O4,O5,O6,Y2,Y3,Y6,Y7	O7,O8,O9,O10,Y1,Y4,Y5,Y8,Y9,Y10	2	Biotin[AnyN-term],Deoxy[S]
888	O1,O2,O3,O4,O5,O6,Y2,Y3,Y6,Y8	O7,O8,O9,O10,Y1,Y4,Y5,Y7,Y9,Y10	0
889	O1,O2,O3,O4,O5,O6,Y2,Y3,Y6,Y9	O7,O8,O9,O10,Y1,Y4,Y5,Y7,Y8,Y10	0
890	O1,O2,O3,O4,O5,O6,Y2,Y3,Y6,Y10	O7,O8,O9,O10,Y1,Y4,Y5,Y7,Y8,Y9	0
891	O1,O2,O3,O4,O5,O6,Y2,Y3,Y7,Y8	O7,O8,O9,O10,Y1,Y4,Y5,Y6,Y9,Y10	0
892	O1,O2,O3,O4,O5,O6,Y2,Y3,Y7,Y9	O7,O8,O9,O10,Y1,Y4,Y5,Y6,Y8,Y10	0
893	O1,O2,O3,O4,O5,O6,Y2,Y3,Y7,Y10	O7,O8,O9,O10,Y1,Y4,Y5,Y6,Y8,Y9	0
894	O1,O2,O3,O4,O5,O6,Y2,Y3,Y8,Y9	O7,O8,O9,O10,Y1,Y4,Y5,Y6,Y7,Y10	1	Hydroxycinnamyl[C]
895	O1,O2,O3,O4,O5,O6,Y2,Y3,Y8,Y10	O7,O8,O9,O10,Y1,Y4,Y5,Y6,Y7,Y9	0
896	O1,O2,O3,O4,O5,O6,Y2,Y3,Y9,Y10	O7,O8,O9,O10,Y1,Y4,Y5,Y6,Y7,Y8	0
897	O1,O2,O3,O4,O5,O6,Y2,Y4,Y5,Y6	O7,O8,O9,O10,Y1,Y3,Y7,Y8,Y9,Y10	1	Propionyl[AnyN-term]
898	O1,O2,O3,O4,O5,O6,Y2,Y4,Y5,Y7	O7,O8,O9,O10,Y1,Y3,Y6,Y8,Y9,Y10	1	NO_SMX_SIMD[C]
899	O1,O2,O3,O4,O5,O6,Y2,Y4,Y5,Y8	O7,O8,O9,O10,Y1,Y3,Y6,Y7,Y9,Y10	1	Tyr->His[Y]
900	O1,O2,O3,O4,O5,O6,Y2,Y4,Y5,Y9	O7,O8,O9,O10,Y1,Y3,Y6,Y7,Y8,Y10	1	NO_SMX_SIMD[C]
901	O1,O2,O3,O4,O5,O6,Y2,Y4,Y5,Y10	O7,O8,O9,O10,Y1,Y3,Y6,Y7,Y8,Y9	1	Propionyl[AnyN-term]
902	O1,O2,O3,O4,O5,O6,Y2,Y4,Y6,Y7	O7,O8,O9,O10,Y1,Y3,Y5,Y8,Y9,Y10	0
903	O1,O2,O3,O4,O5,O6,Y2,Y4,Y6,Y8	O7,O8,O9,O10,Y1,Y3,Y5,Y7,Y9,Y10	0
904	O1,O2,O3,O4,O5,O6,Y2,Y4,Y6,Y9	O7,O8,O9,O10,Y1,Y3,Y5,Y7,Y8,Y10	0
905	O1,O2,O3,O4,O5,O6,Y2,Y4,Y6,Y10	O7,O8,O9,O10,Y1,Y3,Y5,Y7,Y8,Y9	1	Iodoacetanilide_13C(6)[AnyN-term]
906	O1,O2,O3,O4,O5,O6,Y2,Y4,Y7,Y8	O7,O8,O9,O10,Y1,Y3,Y5,Y6,Y9,Y10	0
907	O1,O2,O3,O4,O5,O6,Y2,Y4,Y7,Y9	O7,O8,O9,O10,Y1,Y3,Y5,Y6,Y8,Y10	0
908	O1,O2,O3,O4,O5,O6,Y2,Y4,Y7,Y10	O7,O8,O9,O10,Y1,Y3,Y5,Y6,Y8,Y9	0
909	O1,O2,O3,O4,O5,O6,Y2,Y4,Y8,Y9	O7,O8,O9,O10,Y1,Y3,Y5,Y6,Y7,Y10	1	Tyr->His[Y]
910	O1,O2,O3,O4,O5,O6,Y2,Y4,Y8,Y10	O7,O8,O9,O10,Y1,Y3,Y5,Y6,Y7,Y9	0
911	O1,O2,O3,O4,O5,O6,Y2,Y4,Y9,Y10	O7,O8,O9,O10,Y1,Y3,Y5,Y6,Y7,Y8	0
912	O1,O2,O3,O4,O5,O6,Y2,Y5,Y6,Y7	O7,O8,O9,O10,Y1,Y3,Y4,Y8,Y9,Y10	5	NO_SMX_SIMD[C],Ala->Asp[A],2-succinyl[C],Deoxy[S],Hex[AnyN-term]
913	O1,O2,O3,O4,O5,O6,Y2,Y5,Y6,Y8	O7,O8,O9,O10,Y1,Y3,Y4,Y7,Y9,Y10	1	Ub-Br2[C]
914	O1,O2,O3,O4,O5,O6,Y2,Y5,Y6,Y9	O7,O8,O9,O10,Y1,Y3,Y4,Y7,Y8,Y10	3	GIST-Quat_2H(3)[AnyN-term],Xle->Met[L],Hex[AnyN-term]
915	O1,O2,O3,O4,O5,O6,Y2,Y5,Y6,Y10	O7,O8,O9,O10,Y1,Y3,Y4,Y7,Y8,Y9	0
916	O1,O2,O3,O4,O5,O6,Y2,Y5,Y7,Y8	O7,O8,O9,O10,Y1,Y3,Y4,Y6,Y9,Y10	4	Ub-Br2[C],NO_SMX_SIMD[C],2-succinyl[C],Tyr->His[Y]
917	O1,O2,O3,O4,O5,O6,Y2,Y5,Y7,Y9	O7,O8,O9,O10,Y1,Y3,Y4,Y6,Y8,Y10	2	NO_SMX_SIMD[C],Hex[AnyN-term]
918	O1,O2,O3,O4,O5,O6,Y2,Y5,Y7,Y10	O7,O8,O9,O10,Y1,Y3,Y4,Y6,Y8,Y9	1	NO_SMX_SIMD[C]
919	O1,O2,O3,O4,O5,O6,Y2,Y5,Y8,Y9	O7,O8,O9,O10,Y1,Y3,Y4,Y6,Y7,Y10	3	Hydroxycinnamyl[C],NO_SMX_SIMD[C],Tyr->His[Y]
920	O1,O2,O3,O4,O5,O6,Y2,Y5,Y8,Y10	O7,O8,O9,O10,Y1,Y3,Y4,Y6,Y7,Y9	0
921	O1,O2,O3,O4,O5,O6,Y2,Y5,Y9,Y10	O7,O8,O9,O10,Y1,Y3,Y4,Y6,Y7,Y8	2	NO_SMX_SIMD[C],Xle->Met[L]
922	O1,O2,O3,O4,O5,O6,Y2,Y6,Y7,Y8	O7,O8,O9,O10,Y1,Y3,Y4,Y5,Y9,Y10	1	Ala->Asp[A]
923	O1,O2,O3,O4,O5,O6,Y2,Y6,Y7,Y9	O7,O8,O9,O10,Y1,Y3,Y4,Y5,Y8,Y10	2	Ala->Asp[A],Hex[AnyN-term]
924	O1,O2,O3,O4,O5,O6,Y2,Y6,Y7,Y10	O7,O8,O9,O10,Y1,Y3,Y4,Y5,Y8,Y9	1	Ala->Asp[A]
925	O1,O2,O3,O4,O5,O6,Y2,Y6,Y8,Y9	O7,O8,O9,O10,Y1,Y3,Y4,Y5,Y7,Y10	1	GIST-Quat_2H(3)[AnyN-term]
926	O1,O2,O3,O4,O5,O6,Y2,Y6,Y8,Y10	O7,O8,O9,O10,Y1,Y3,Y4,Y5,Y7,Y9	0
927	O1,O2,O3,O4,O5,O6,Y2,Y6,Y9,Y10	O7,O8,O9,O10,Y1,Y3,Y4,Y5,Y7,Y8	1	GIST-Quat_2H(3)[AnyN-term]
928	O1,O2,O3,O4,O5,O6,Y2,Y7,Y8,Y9	O7,O8,O9,O10,Y1,Y3,Y4,Y5,Y6,Y10	1	Tyr->His[Y]
929	O1,O2,O3,O4,O5,O6,Y2,Y7,Y8,Y10	O7,O8,O9,O10,Y1,Y3,Y4,Y5,Y6,Y9	0
930	O1,O2,O3,O4,O5,O6,Y2,Y7,Y9,Y10	O7,O8,O9,O10,Y1,Y3,Y4,Y5,Y6,Y8	0
931	O1,O2,O3,O4,O5,O6,Y2,Y8,Y9,Y10	O7,O8,O9,O10,Y1,Y3,Y4,Y5,Y6,Y7	0
932	O1,O2,O3,O4,O5,O6,Y3,Y4,Y5,Y6	O7,O8,O9,O10,Y1,Y2,Y7,Y8,Y9,Y10	0
933	O1,O2,O3,O4,O5,O6,Y3,Y4,Y5,Y7	O7,O8,O9,O10,Y1,Y2,Y6,Y8,Y9,Y10	0
934	O1,O2,O3,O4,O5,O6,Y3,Y4,Y5,Y8	O7,O8,O9,O10,Y1,Y2,Y6,Y7,Y9,Y10	1	Hydroxycinnamyl[C]
935	O1,O2,O3,O4,O5,O6,Y3,Y4,Y5,Y9	O7,O8,O9,O10,Y1,Y2,Y6,Y7,Y8,Y10	0
936	O1,O2,O3,O4,O5,O6,Y3,Y4,Y5,Y10	O7,O8,O9,O10,Y1,Y2,Y6,Y7,Y8,Y9	0
937	O1,O2,O3,O4,O5,O6,Y3,Y4,Y6,Y7	O7,O8,O9,O10,Y1,Y2,Y5,Y8,Y9,Y10	0
938	O1,O2,O3,O4,O5,O6,Y3,Y4,Y6,Y8	O7,O8,O9,O10,Y1,Y2,Y5,Y7,Y9,Y10	0
939	O1,O2,O3,O4,O5,O6,Y3,Y4,Y6,Y9	O7,O8,O9,O10,Y1,Y2,Y5,Y7,Y8,Y10	0
940	O1,O2,O3,O4,O5,O6,Y3,Y4,Y6,Y10	O7,O8,O9,O10,Y1,Y2,Y5,Y7,Y8,Y9	0
941	O1,O2,O3,O4,O5,O6,Y3,Y4,Y7,Y8	O7,O8,O9,O10,Y1,Y2,Y5,Y6,Y9,Y10	0
942	O1,O2,O3,O4,O5,O6,Y3,Y4,Y7,Y9	O7,O8,O9,O10,Y1,Y2,Y5,Y6,Y8,Y10	0
943	O1,O2,O3,O4,O5,O6,Y3,Y4,Y7,Y10	O7,O8,O9,O10,Y1,Y2,Y5,Y6,Y8,Y9	0
944	O1,O2,O3,O4,O5,O6,Y3,Y4,Y8,Y9	O7,O8,O9,O10,Y1,Y2,Y5,Y6,Y7,Y10	1	Hydroxycinnamyl[C]
945	O1,O2,O3,O4,O5,O6,Y3,Y4,Y8,Y10	O7,O8,O9,O10,Y1,Y2,Y5,Y6,Y7,Y9	0
946	O1,O2,O3,O4,O5,O6,Y3,Y4,Y9,Y10	O7,O8,O9,O10,Y1,Y2,Y5,Y6,Y7,Y8	0
947	O1,O2,O3,O4,O5,O6,Y3,Y5,Y6,Y7	O7,O8,O9,O10,Y1,Y2,Y4,Y8,Y9,Y10	5	Carboxymethyl_13C(2)[C],DNCB_hapten[C],CLIP_TRAQ_3[AnyN-term],2-succinyl[C],Deoxy[S]
948	O1,O2,O3,O4,O5,O6,Y3,Y5,Y6,Y8	O7,O8,O9,O10,Y1,Y2,Y4,Y7,Y9,Y10	3	Ub-Br2[C],Hydroxycinnamyl[C],CLIP_TRAQ_3[AnyN-term]
949	O1,O2,O3,O4,O5,O6,Y3,Y5,Y6,Y9	O7,O8,O9,O10,Y1,Y2,Y4,Y7,Y8,Y10	5	Glu->Met[E],Hydroxycinnamyl[C],Asn->Ser[N],DNCB_hapten[C],CLIP_TRAQ_3[AnyN-term]
950	O1,O2,O3,O4,O5,O6,Y3,Y5,Y6,Y10	O7,O8,O9,O10,Y1,Y2,Y4,Y7,Y8,Y9	3	Glu->Met[E],CLIP_TRAQ_3[AnyN-term],Piperidine[AnyN-term]
951	O1,O2,O3,O4,O5,O6,Y3,Y5,Y7,Y8	O7,O8,O9,O10,Y1,Y2,Y4,Y6,Y9,Y10	4	Ub-Br2[C],Hydroxycinnamyl[C],DNCB_hapten[C],2-succinyl[C]
952	O1,O2,O3,O4,O5,O6,Y3,Y5,Y7,Y9	O7,O8,O9,O10,Y1,Y2,Y4,Y6,Y8,Y10	4	Carboxymethyl_13C(2)[C],NO_SMX_SIMD[C],DNCB_hapten[C],Piperidine[AnyN-term]
953	O1,O2,O3,O4,O5,O6,Y3,Y5,Y7,Y10	O7,O8,O9,O10,Y1,Y2,Y4,Y6,Y8,Y9	4	NO_SMX_SIMD[C],DNCB_hapten[C],Piperidine[AnyN-term],Deoxy[S]
954	O1,O2,O3,O4,O5,O6,Y3,Y5,Y8,Y9	O7,O8,O9,O10,Y1,Y2,Y4,Y6,Y7,Y10	3	Hydroxycinnamyl[C],Asn->Ser[N],DNCB_hapten[C]
955	O1,O2,O3,O4,O5,O6,Y3,Y5,Y8,Y10	O7,O8,O9,O10,Y1,Y2,Y4,Y6,Y7,Y9	2	Hydroxycinnamyl[C],BMOE[C]
956	O1,O2,O3,O4,O5,O6,Y3,Y5,Y9,Y10	O7,O8,O9,O10,Y1,Y2,Y4,Y6,Y7,Y8	3	Hydroxycinnamyl[C],DNCB_hapten[C],Piperidine[AnyN-term]
957	O1,O2,O3,O4,O5,O6,Y3,Y6,Y7,Y8	O7,O8,O9,O10,Y1,Y2,Y4,Y5,Y9,Y10	2	CLIP_TRAQ_3[AnyN-term],2-succinyl[C]
958	O1,O2,O3,O4,O5,O6,Y3,Y6,Y7,Y9	O7,O8,O9,O10,Y1,Y2,Y4,Y5,Y8,Y10	3	Carboxymethyl_13C(2)[C],DNCB_hapten[C],CLIP_TRAQ_3[AnyN-term]
959	O1,O2,O3,O4,O5,O6,Y3,Y6,Y7,Y10	O7,O8,O9,O10,Y1,Y2,Y4,Y5,Y8,Y9	3	CLIP_TRAQ_3[AnyN-term],Piperidine[AnyN-term],2-dimethylsuccinyl[C]
960	O1,O2,O3,O4,O5,O6,Y3,Y6,Y8,Y9	O7,O8,O9,O10,Y1,Y2,Y4,Y5,Y7,Y10	3	Hydroxycinnamyl[C],Asn->Ser[N],CLIP_TRAQ_3[AnyN-term]
961	O1,O2,O3,O4,O5,O6,Y3,Y6,Y8,Y10	O7,O8,O9,O10,Y1,Y2,Y4,Y5,Y7,Y9	3	Hydroxycinnamyl[C],CLIP_TRAQ_3[AnyN-term],2-dimethylsuccinyl[C]
962	O1,O2,O3,O4,O5,O6,Y3,Y6,Y9,Y10	O7,O8,O9,O10,Y1,Y2,Y4,Y5,Y7,Y8	2	Glu->Met[E],CLIP_TRAQ_3[AnyN-term]
963	O1,O2,O3,O4,O5,O6,Y3,Y7,Y8,Y9	O7,O8,O9,O10,Y1,Y2,Y4,Y5,Y6,Y10	2	Hydroxycinnamyl[C],DNCB_hapten[C]
964	O1,O2,O3,O4,O5,O6,Y3,Y7,Y8,Y10	O7,O8,O9,O10,Y1,Y2,Y4,Y5,Y6,Y9	2	Piperidine[AnyN-term],2-dimethylsuccinyl[C]
965	O1,O2,O3,O4,O5,O6,Y3,Y7,Y9,Y10	O7,O8,O9,O10,Y1,Y2,Y4,Y5,Y6,Y8	2	DNCB_hapten[C],Piperidine[AnyN-term]
966	O1,O2,O3,O4,O5,O6,Y3,Y8,Y9,Y10	O7,O8,O9,O10,Y1,Y2,Y4,Y5,Y6,Y7	1	Hydroxycinnamyl[C]
967	O1,O2,O3,O4,O5,O6,Y4,Y5,Y6,Y7	O7,O8,O9,O10,Y1,Y2,Y3,Y8,Y9,Y10	3	Carboxymethyl_13C(2)[C],NO_SMX_SIMD[C],2-succinyl[C]
968	O1,O2,O3,O4,O5,O6,Y4,Y5,Y6,Y8	O7,O8,O9,O10,Y1,Y2,Y3,Y7,Y9,Y10	1	Ub-Br2[C]
969	O1,O2,O3,O4,O5,O6,Y4,Y5,Y6,Y9	O7,O8,O9,O10,Y1,Y2,Y3,Y7,Y8,Y10	2	Formyl[S],Glu->Met[E]
970	O1,O2,O3,O4,O5,O6,Y4,Y5,Y6,Y10	O7,O8,O9,O10,Y1,Y2,Y3,Y7,Y8,Y9	1	Formyl[S]
971	O1,O2,O3,O4,O5,O6,Y4,Y5,Y7,Y8	O7,O8,O9,O10,Y1,Y2,Y3,Y6,Y9,Y10	3	Ub-Br2[C],NO_SMX_SIMD[C],2-succinyl[C]
972	O1,O2,O3,O4,O5,O6,Y4,Y5,Y7,Y9	O7,O8,O9,O10,Y1,Y2,Y3,Y6,Y8,Y10	2	Carboxymethyl_13C(2)[C],NO_SMX_SIMD[C]
973	O1,O2,O3,O4,O5,O6,Y4,Y5,Y7,Y10	O7,O8,O9,O10,Y1,Y2,Y3,Y6,Y8,Y9	1	NO_SMX_SIMD[C]
974	O1,O2,O3,O4,O5,O6,Y4,Y5,Y8,Y9	O7,O8,O9,O10,Y1,Y2,Y3,Y6,Y7,Y10	2	Formyl[S],NO_SMX_SIMD[C]
975	O1,O2,O3,O4,O5,O6,Y4,Y5,Y8,Y10	O7,O8,O9,O10,Y1,Y2,Y3,Y6,Y7,Y9	1	NO_SMX_SIMD[C]
976	O1,O2,O3,O4,O5,O6,Y4,Y5,Y9,Y10	O7,O8,O9,O10,Y1,Y2,Y3,Y6,Y7,Y8	2	Formyl[S],NO_SMX_SIMD[C]
977	O1,O2,O3,O4,O5,O6,Y4,Y6,Y7,Y8	O7,O8,O9,O10,Y1,Y2,Y3,Y5,Y9,Y10	1	Ala->Asp[A]
978	O1,O2,O3,O4,O5,O6,Y4,Y6,Y7,Y9	O7,O8,O9,O10,Y1,Y2,Y3,Y5,Y8,Y10	2	Carboxymethyl_13C(2)[C],Ala->Asp[A]
979	O1,O2,O3,O4,O5,O6,Y4,Y6,Y7,Y10	O7,O8,O9,O10,Y1,Y2,Y3,Y5,Y8,Y9	1	Ala->Asp[A]
980	O1,O2,O3,O4,O5,O6,Y4,Y6,Y8,Y9	O7,O8,O9,O10,Y1,Y2,Y3,Y5,Y7,Y10	0
981	O1,O2,O3,O4,O5,O6,Y4,Y6,Y8,Y10	O7,O8,O9,O10,Y1,Y2,Y3,Y5,Y7,Y9	0
982	O1,O2,O3,O4,O5,O6,Y4,Y6,Y9,Y10	O7,O8,O9,O10,Y1,Y2,Y3,Y5,Y7,Y8	2	Formyl[S],Glu->Met[E]
983	O1,O2,O3,O4,O5,O6,Y4,Y7,Y8,Y9	O7,O8,O9,O10,Y1,Y2,Y3,Y5,Y6,Y10	0
984	O1,O2,O3,O4,O5,O6,Y4,Y7,Y8,Y10	O7,O8,O9,O10,Y1,Y2,Y3,Y5,Y6,Y9	0
985	O1,O2,O3,O4,O5,O6,Y4,Y7,Y9,Y10	O7,O8,O9,O10,Y1,Y2,Y3,Y5,Y6,Y8	0
986	O1,O2,O3,O4,O5,O6,Y4,Y8,Y9,Y10	O7,O8,O9,O10,Y1,Y2,Y3,Y5,Y6,Y7	0
987	O1,O2,O3,O4,O5,O6,Y5,Y6,Y7,Y8	O7,O8,O9,O10,Y1,Y2,Y3,Y4,Y9,Y10	10	Carbamyl[K],NEMsulfur[C],Ub-Br2[C],Carboxymethyl_13C(2)[C],NO_SMX_SIMD[C],DNCB_hapten[C],Ala->Asp[A],2-succinyl[C],Deoxy[S],Xle->Arg[L]
988	O1,O2,O3,O4,O5,O6,Y5,Y6,Y7,Y9	O7,O8,O9,O10,Y1,Y2,Y3,Y4,Y8,Y10	8	Glu->Met[E],Carboxymethyl_13C(2)[C],NO_SMX_SIMD[C],DNCB_hapten[C],Ala->Asp[A],2-succinyl[C],Deoxy[S],Hex[AnyN-term]
989	O1,O2,O3,O4,O5,O6,Y5,Y6,Y7,Y10	O7,O8,O9,O10,Y1,Y2,Y3,Y4,Y8,Y9	9	Glu->Met[E],BMOE[C],Carboxymethyl_13C(2)[C],NO_SMX_SIMD[C],DNCB_hapten[C],Ala->Asp[A],2-succinyl[C],Deoxy[S],Xle->Arg[L]
990	O1,O2,O3,O4,O5,O6,Y5,Y6,Y8,Y9	O7,O8,O9,O10,Y1,Y2,Y3,Y4,Y7,Y10	5	Ub-Br2[C],Glu->Met[E],Hydroxycinnamyl[C],Carboxymethyl_13C(2)[C],DNCB_hapten[C]
991	O1,O2,O3,O4,O5,O6,Y5,Y6,Y8,Y10	O7,O8,O9,O10,Y1,Y2,Y3,Y4,Y7,Y9	4	Ub-Br2[C],Glu->Met[E],BMOE[C],DNCB_hapten[C]
992	O1,O2,O3,O4,O5,O6,Y5,Y6,Y9,Y10	O7,O8,O9,O10,Y1,Y2,Y3,Y4,Y7,Y8	4	Glu->Met[E],Carboxymethyl_13C(2)[C],NO_SMX_SIMD[C],DNCB_hapten[C]
993	O1,O2,O3,O4,O5,O6,Y5,Y7,Y8,Y9	O7,O8,O9,O10,Y1,Y2,Y3,Y4,Y6,Y10	6	Ub-Br2[C],Carboxymethyl_13C(2)[C],NO_SMX_SIMD[C],DNCB_hapten[C],2-succinyl[C],Xle->Arg[L]
994	O1,O2,O3,O4,O5,O6,Y5,Y7,Y8,Y10	O7,O8,O9,O10,Y1,Y2,Y3,Y4,Y6,Y9	7	Ub-Br2[C],BMOE[C],Carboxymethyl_13C(2)[C],NO_SMX_SIMD[C],DNCB_hapten[C],2-succinyl[C],Xle->Arg[L]
995	O1,O2,O3,O4,O5,O6,Y5,Y7,Y9,Y10	O7,O8,O9,O10,Y1,Y2,Y3,Y4,Y6,Y8	5	Carboxymethyl_13C(2)[C],NO_SMX_SIMD[C],DNCB_hapten[C],Piperidine[AnyN-term],Xle->Arg[L]
996	O1,O2,O3,O4,O5,O6,Y5,Y8,Y9,Y10	O7,O8,O9,O10,Y1,Y2,Y3,Y4,Y6,Y7	4	Hydroxycinnamyl[C],BMOE[C],NO_SMX_SIMD[C],DNCB_hapten[C]
997	O1,O2,O3,O4,O5,O6,Y6,Y7,Y8,Y9	O7,O8,O9,O10,Y1,Y2,Y3,Y4,Y5,Y10	3	Carboxymethyl_13C(2)[C],DNCB_hapten[C],Ala->Asp[A]
998	O1,O2,O3,O4,O5,O6,Y6,Y7,Y8,Y10	O7,O8,O9,O10,Y1,Y2,Y3,Y4,Y5,Y9	3	BMOE[C],Carboxymethyl_13C(2)[C],Ala->Asp[A]
999	O1,O2,O3,O4,O5,O6,Y6,Y7,Y9,Y10	O7,O8,O9,O10,Y1,Y2,Y3,Y4,Y5,Y8	4	Glu->Met[E],Carboxymethyl_13C(2)[C],DNCB_hapten[C],Ala->Asp[A]
1000	O1,O2,O3,O4,O5,O6,Y6,Y8,Y9,Y10	O7,O8,O9,O10,Y1,Y2,Y3,Y4,Y5,Y7	1	Glu->Met[E]
1001	O1,O2,O3,O4,O5,O6,Y7,Y8,Y9,Y10	O7,O8,O9,O10,Y1,Y2,Y3,Y4,Y5,Y6	2	Carboxymethyl_13C(2)[C],DNCB_hapten[C]
1002	O1,O2,O3,O4,O5,O7,O8,O9,O10,Y1	O6,Y2,Y3,Y4,Y5,Y6,Y7,Y8,Y9,Y10	1	Propionyl_13C(3)[AnyN-term]
1003	O1,O2,O3,O4,O5,O7,O8,O9,O10,Y2	O6,Y1,Y3,Y4,Y5,Y6,Y7,Y8,Y9,Y10	3	Malonyl[C],Lys->Thr[K],Cytopiloyne[AnyN-term]
1004	O1,O2,O3,O4,O5,O7,O8,O9,O10,Y3	O6,Y1,Y2,Y4,Y5,Y6,Y7,Y8,Y9,Y10	1	Cytopiloyne[AnyN-term]
1005	O1,O2,O3,O4,O5,O7,O8,O9,O10,Y4	O6,Y1,Y2,Y3,Y5,Y6,Y7,Y8,Y9,Y10	4	Formyl[S],Malonyl[C],Phospho[C],Lys->Thr[K]
1006	O1,O2,O3,O4,O5,O7,O8,O9,O10,Y5	O6,Y1,Y2,Y3,Y4,Y6,Y7,Y8,Y9,Y10	15	Formyl[S],NEMsulfur[C],Ub-Br2[C],Xle->Asn[L],BMOE[C],Malonyl[C],Phospho[S],Pro->Trp[P],DNCB_hapten[C],Lys->Thr[K],2-succinyl[C],Propionyl_13C(3)[AnyN-term],Cytopiloyne[AnyN-term],2-dimethylsuccinyl[C],Deoxy[S]
1007	O1,O2,O3,O4,O5,O7,O8,O9,O10,Y6	O6,Y1,Y2,Y3,Y4,Y5,Y7,Y8,Y9,Y10	6	Formyl[S],NEMsulfur[C],Malonyl[C],Phospho[C],Lys->Thr[K],2-succinyl[C]
1008	O1,O2,O3,O4,O5,O7,O8,O9,O10,Y7	O6,Y1,Y2,Y3,Y4,Y5,Y6,Y8,Y9,Y10	8	NEMsulfur[C],Malonyl[C],Xle->Asp[L],DNCB_hapten[C],Lys->Thr[K],2-succinyl[C],Cytopiloyne[AnyN-term],Deoxy[S]
1009	O1,O2,O3,O4,O5,O7,O8,O9,O10,Y8	O6,Y1,Y2,Y3,Y4,Y5,Y6,Y7,Y9,Y10	12	Formyl[S],NEMsulfur[C],Ub-Br2[C],BMOE[C],Malonyl[C],Phospho[C],Pro->Trp[P],Lys->Thr[K],2-succinyl[C],Propionyl_13C(3)[AnyN-term],Cytopiloyne[AnyN-term],Formyl[T]
1010	O1,O2,O3,O4,O5,O7,O8,O9,O10,Y9	O6,Y1,Y2,Y3,Y4,Y5,Y6,Y7,Y8,Y10	7	Formyl[S],Malonyl[C],Phospho[C],Phospho[S],DNCB_hapten[C],Lys->Thr[K],Cytopiloyne[AnyN-term]
1011	O1,O2,O3,O4,O5,O7,O8,O9,O10,Y10	O6,Y1,Y2,Y3,Y4,Y5,Y6,Y7,Y8,Y9	4	Formyl[S],BMOE[C],Lys->Thr[K],Cytopiloyne[AnyN-term]
1012	O1,O2,O3,O4,O5,O7,O8,O9,Y1,Y2	O6,O10,Y3,Y4,Y5,Y6,Y7,Y8,Y9,Y10	1	Xle->Arg[L]
1013	O1,O2,O3,O4,O5,O7,O8,O9,Y1,Y3	O6,O10,Y2,Y4,Y5,Y6,Y7,Y8,Y9,Y10	1	Xle->Asn[I]
1014	O1,O2,O3,O4,O5,O7,O8,O9,Y1,Y4	O6,O10,Y2,Y3,Y5,Y6,Y7,Y8,Y9,Y10	0
1015	O1,O2,O3,O4,O5,O7,O8,O9,Y1,Y5	O6,O10,Y2,Y3,Y4,Y6,Y7,Y8,Y9,Y10	4	NEMsulfur[C],Malonyl[C],Propionyl_13C(3)[AnyN-term],Deoxy[S]
1016	O1,O2,O3,O4,O5,O7,O8,O9,Y1,Y6	O6,O10,Y2,Y3,Y4,Y5,Y7,Y8,Y9,Y10	0
1017	O1,O2,O3,O4,O5,O7,O8,O9,Y1,Y7	O6,O10,Y2,Y3,Y4,Y5,Y6,Y8,Y9,Y10	2	Malonyl[C],Deoxy[S]
1018	O1,O2,O3,O4,O5,O7,O8,O9,Y1,Y8	O6,O10,Y2,Y3,Y4,Y5,Y6,Y7,Y9,Y10	3	Malonyl[C],Phospho[C],Propionyl_13C(3)[AnyN-term]
1019	O1,O2,O3,O4,O5,O7,O8,O9,Y1,Y9	O6,O10,Y2,Y3,Y4,Y5,Y6,Y7,Y8,Y10	0
1020	O1,O2,O3,O4,O5,O7,O8,O9,Y1,Y10	O6,O10,Y2,Y3,Y4,Y5,Y6,Y7,Y8,Y9	0
1021	O1,O2,O3,O4,O5,O7,O8,O9,Y2,Y3	O6,O10,Y1,Y4,Y5,Y6,Y7,Y8,Y9,Y10	1	Xle->Arg[L]
1022	O1,O2,O3,O4,O5,O7,O8,O9,Y2,Y4	O6,O10,Y1,Y3,Y5,Y6,Y7,Y8,Y9,Y10	1	Xle->Arg[L]
1023	O1,O2,O3,O4,O5,O7,O8,O9,Y2,Y5	O6,O10,Y1,Y3,Y4,Y6,Y7,Y8,Y9,Y10	4	NEMsulfur[C],Malonyl[C],TNBS[AnyN-term],Tyr->His[Y]
1024	O1,O2,O3,O4,O5,O7,O8,O9,Y2,Y6	O6,O10,Y1,Y3,Y4,Y5,Y7,Y8,Y9,Y10	0
1025	O1,O2,O3,O4,O5,O7,O8,O9,Y2,Y7	O6,O10,Y1,Y3,Y4,Y5,Y6,Y8,Y9,Y10	2	Malonyl[C],Cytopiloyne[AnyN-term]
1026	O1,O2,O3,O4,O5,O7,O8,O9,Y2,Y8	O6,O10,Y1,Y3,Y4,Y5,Y6,Y7,Y9,Y10	4	Malonyl[C],Phospho[C],TNBS[AnyN-term],Tyr->His[Y]
1027	O1,O2,O3,O4,O5,O7,O8,O9,Y2,Y9	O6,O10,Y1,Y3,Y4,Y5,Y6,Y7,Y8,Y10	3	Phospho[C],Cytopiloyne[AnyN-term],Tyr->His[Y]
1028	O1,O2,O3,O4,O5,O7,O8,O9,Y2,Y10	O6,O10,Y1,Y3,Y4,Y5,Y6,Y7,Y8,Y9	1	Cytopiloyne[AnyN-term]
1029	O1,O2,O3,O4,O5,O7,O8,O9,Y3,Y4	O6,O10,Y1,Y2,Y5,Y6,Y7,Y8,Y9,Y10	1	Formyl[S]
1030	O1,O2,O3,O4,O5,O7,O8,O9,Y3,Y5	O6,O10,Y1,Y2,Y4,Y6,Y7,Y8,Y9,Y10	5	NEMsulfur[C],Diethylphosphate[C],Malonyl[C],DNCB_hapten[C],Deoxy[S]
1031	O1,O2,O3,O4,O5,O7,O8,O9,Y3,Y6	O6,O10,Y1,Y2,Y4,Y5,Y7,Y8,Y9,Y10	1	Deoxy[S]
1032	O1,O2,O3,O4,O5,O7,O8,O9,Y3,Y7	O6,O10,Y1,Y2,Y4,Y5,Y6,Y8,Y9,Y10	2	Malonyl[C],Deoxy[S]
1033	O1,O2,O3,O4,O5,O7,O8,O9,Y3,Y8	O6,O10,Y1,Y2,Y4,Y5,Y6,Y7,Y9,Y10	3	Hydroxycinnamyl[C],Malonyl[C],Phospho[C]
1034	O1,O2,O3,O4,O5,O7,O8,O9,Y3,Y9	O6,O10,Y1,Y2,Y4,Y5,Y6,Y7,Y8,Y10	0
1035	O1,O2,O3,O4,O5,O7,O8,O9,Y3,Y10	O6,O10,Y1,Y2,Y4,Y5,Y6,Y7,Y8,Y9	1	BMOE[C]
1036	O1,O2,O3,O4,O5,O7,O8,O9,Y4,Y5	O6,O10,Y1,Y2,Y3,Y6,Y7,Y8,Y9,Y10	6	Formyl[AnyN-term],Formyl[S],NEMsulfur[C],Malonyl[C],CarboxymethylDTT[C],Propionyl_13C(3)[AnyN-term]
1037	O1,O2,O3,O4,O5,O7,O8,O9,Y4,Y6	O6,O10,Y1,Y2,Y3,Y5,Y7,Y8,Y9,Y10	4	Formyl[AnyN-term],Formyl[S],Malonyl[C],Phospho[C]
1038	O1,O2,O3,O4,O5,O7,O8,O9,Y4,Y7	O6,O10,Y1,Y2,Y3,Y5,Y6,Y8,Y9,Y10	1	Malonyl[C]
1039	O1,O2,O3,O4,O5,O7,O8,O9,Y4,Y8	O6,O10,Y1,Y2,Y3,Y5,Y6,Y7,Y9,Y10	6	Formyl[AnyN-term],Formyl[S],Malonyl[C],Phospho[C],Propionyl_13C(3)[AnyN-term],Formyl[T]
1040	O1,O2,O3,O4,O5,O7,O8,O9,Y4,Y9	O6,O10,Y1,Y2,Y3,Y5,Y6,Y7,Y8,Y10	2	Formyl[S],Phospho[C]
1041	O1,O2,O3,O4,O5,O7,O8,O9,Y4,Y10	O6,O10,Y1,Y2,Y3,Y5,Y6,Y7,Y8,Y9	1	Formyl[S]
1042	O1,O2,O3,O4,O5,O7,O8,O9,Y5,Y6	O6,O10,Y1,Y2,Y3,Y4,Y7,Y8,Y9,Y10	9	Formyl[AnyN-term],Formyl[S],NEMsulfur[C],Ub-Br2[C],Malonyl[C],DNCB_hapten[C],2-succinyl[C],Propionyl_13C(3)[AnyN-term],Deoxy[S]
1043	O1,O2,O3,O4,O5,O7,O8,O9,Y5,Y7	O6,O10,Y1,Y2,Y3,Y4,Y6,Y8,Y9,Y10	11	Acetyl[ProteinN-term],NEMsulfur[C],Ub-Br2[C],Xle->Asn[L],BMOE[C],Malonyl[C],CarboxymethylDTT[C],DNCB_hapten[C],2-succinyl[C],Propionyl_13C(3)[AnyN-term],Deoxy[S]
1044	O1,O2,O3,O4,O5,O7,O8,O9,Y5,Y8	O6,O10,Y1,Y2,Y3,Y4,Y6,Y7,Y9,Y10	15	Formyl[AnyN-term],Formyl[S],NEMsulfur[C],Ub-Br2[C],BMOE[C],Malonyl[C],Phospho[C],Pro->Trp[P],CarboxymethylDTT[C],DNCB_hapten[C],Lys->Thr[K],2-succinyl[C],Propionyl_13C(3)[AnyN-term],Tyr->His[Y],Formyl[T]
1045	O1,O2,O3,O4,O5,O7,O8,O9,Y5,Y9	O6,O10,Y1,Y2,Y3,Y4,Y6,Y7,Y8,Y10	6	Formyl[S],NEMsulfur[C],Malonyl[C],Phospho[C],Phospho[S],DNCB_hapten[C]
1046	O1,O2,O3,O4,O5,O7,O8,O9,Y5,Y10	O6,O10,Y1,Y2,Y3,Y4,Y6,Y7,Y8,Y9	7	Formyl[S],NEMsulfur[C],Xle->Asn[L],BMOE[C],Malonyl[C],DNCB_hapten[C],Propionyl_13C(3)[AnyN-term]
1047	O1,O2,O3,O4,O5,O7,O8,O9,Y6,Y7	O6,O10,Y1,Y2,Y3,Y4,Y5,Y8,Y9,Y10	6	NEMsulfur[C],Malonyl[C],DNCB_hapten[C],Ala->Asp[A],2-succinyl[C],Deoxy[S]
1048	O1,O2,O3,O4,O5,O7,O8,O9,Y6,Y8	O6,O10,Y1,Y2,Y3,Y4,Y5,Y7,Y9,Y10	9	Formyl[AnyN-term],Formyl[S],NEMsulfur[C],Ub-Br2[C],Malonyl[C],Phospho[C],Lys->Thr[K],Propionyl_13C(3)[AnyN-term],Formyl[T]
1049	O1,O2,O3,O4,O5,O7,O8,O9,Y6,Y9	O6,O10,Y1,Y2,Y3,Y4,Y5,Y7,Y8,Y10	4	Formyl[S],Malonyl[C],Phospho[C],DNCB_hapten[C]
1050	O1,O2,O3,O4,O5,O7,O8,O9,Y6,Y10	O6,O10,Y1,Y2,Y3,Y4,Y5,Y7,Y8,Y9	2	Formyl[S],BMOE[C]
1051	O1,O2,O3,O4,O5,O7,O8,O9,Y7,Y8	O6,O10,Y1,Y2,Y3,Y4,Y5,Y6,Y9,Y10	9	NEMsulfur[C],Ub-Br2[C],BMOE[C],Malonyl[C],Phospho[C],DNCB_hapten[C],Lys->Thr[K],2-succinyl[C],Propionyl_13C(3)[AnyN-term]
1052	O1,O2,O3,O4,O5,O7,O8,O9,Y7,Y9	O6,O10,Y1,Y2,Y3,Y4,Y5,Y6,Y8,Y10	3	Malonyl[C],DNCB_hapten[C],Cytopiloyne[AnyN-term]
1053	O1,O2,O3,O4,O5,O7,O8,O9,Y7,Y10	O6,O10,Y1,Y2,Y3,Y4,Y5,Y6,Y8,Y9	3	BMOE[C],Malonyl[C],DNCB_hapten[C]
1054	O1,O2,O3,O4,O5,O7,O8,O9,Y8,Y9	O6,O10,Y1,Y2,Y3,Y4,Y5,Y6,Y7,Y10	6	Formyl[S],Malonyl[C],Phospho[C],DNCB_hapten[C],Tyr->His[Y],Formyl[T]
1055	O1,O2,O3,O4,O5,O7,O8,O9,Y8,Y10	O6,O10,Y1,Y2,Y3,Y4,Y5,Y6,Y7,Y9	7	Formyl[S],BMOE[C],Malonyl[C],Phospho[C],Propionyl_13C(3)[AnyN-term],Hex[AnyN-term],Formyl[T]
1056	O1,O2,O3,O4,O5,O7,O8,O9,Y9,Y10	O6,O10,Y1,Y2,Y3,Y4,Y5,Y6,Y7,Y8	5	Formyl[S],BMOE[C],Phospho[C],DNCB_hapten[C],Cytopiloyne[AnyN-term]
1057	O1,O2,O3,O4,O5,O7,O8,O10,Y1,Y2	O6,O9,Y3,Y4,Y5,Y6,Y7,Y8,Y9,Y10	1	Propionyl[AnyN-term]
1058	O1,O2,O3,O4,O5,O7,O8,O10,Y1,Y3	O6,O9,Y2,Y4,Y5,Y6,Y7,Y8,Y9,Y10	2	Hydroxycinnamyl[C],Xle->Asn[I]
1059	O1,O2,O3,O4,O5,O7,O8,O10,Y1,Y4	O6,O9,Y2,Y3,Y5,Y6,Y7,Y8,Y9,Y10	0
1060	O1,O2,O3,O4,O5,O7,O8,O10,Y1,Y5	O6,O9,Y2,Y3,Y4,Y6,Y7,Y8,Y9,Y10	4	NEMsulfur[C],Hydroxycinnamyl[C],Malonyl[C],Propionyl_13C(3)[AnyN-term]
1061	O1,O2,O3,O4,O5,O7,O8,O10,Y1,Y6	O6,O9,Y2,Y3,Y4,Y5,Y7,Y8,Y9,Y10	0
1062	O1,O2,O3,O4,O5,O7,O8,O10,Y1,Y7	O6,O9,Y2,Y3,Y4,Y5,Y6,Y8,Y9,Y10	1	Xle->Asp[L]
1063	O1,O2,O3,O4,O5,O7,O8,O10,Y1,Y8	O6,O9,Y2,Y3,Y4,Y5,Y6,Y7,Y9,Y10	2	Hydroxycinnamyl[C],Propionyl_13C(3)[AnyN-term]
1064	O1,O2,O3,O4,O5,O7,O8,O10,Y1,Y9	O6,O9,Y2,Y3,Y4,Y5,Y6,Y7,Y8,Y10	1	Hydroxycinnamyl[C]
1065	O1,O2,O3,O4,O5,O7,O8,O10,Y1,Y10	O6,O9,Y2,Y3,Y4,Y5,Y6,Y7,Y8,Y9	1	Xle->Asn[I]
1066	O1,O2,O3,O4,O5,O7,O8,O10,Y2,Y3	O6,O9,Y1,Y4,Y5,Y6,Y7,Y8,Y9,Y10	1	Propionyl[AnyN-term]
1067	O1,O2,O3,O4,O5,O7,O8,O10,Y2,Y4	O6,O9,Y1,Y3,Y5,Y6,Y7,Y8,Y9,Y10	3	Iodoacetanilide_13C(6)[AnyN-term],CLIP_TRAQ_3[AnyN-term],Propionyl[AnyN-term]
1068	O1,O2,O3,O4,O5,O7,O8,O10,Y2,Y5	O6,O9,Y1,Y3,Y4,Y6,Y7,Y8,Y9,Y10	3	NEMsulfur[C],Malonyl[C],Propionyl[AnyN-term]
1069	O1,O2,O3,O4,O5,O7,O8,O10,Y2,Y6	O6,O9,Y1,Y3,Y4,Y5,Y7,Y8,Y9,Y10	0
1070	O1,O2,O3,O4,O5,O7,O8,O10,Y2,Y7	O6,O9,Y1,Y3,Y4,Y5,Y6,Y8,Y9,Y10	1	Malonyl[C]
1071	O1,O2,O3,O4,O5,O7,O8,O10,Y2,Y8	O6,O9,Y1,Y3,Y4,Y5,Y6,Y7,Y9,Y10	2	Hydroxycinnamyl[C],Pro->Trp[P]
1072	O1,O2,O3,O4,O5,O7,O8,O10,Y2,Y9	O6,O9,Y1,Y3,Y4,Y5,Y6,Y7,Y8,Y10	1	Cytopiloyne[AnyN-term]
1073	O1,O2,O3,O4,O5,O7,O8,O10,Y2,Y10	O6,O9,Y1,Y3,Y4,Y5,Y6,Y7,Y8,Y9	1	Cytopiloyne[AnyN-term]
1074	O1,O2,O3,O4,O5,O7,O8,O10,Y3,Y4	O6,O9,Y1,Y2,Y5,Y6,Y7,Y8,Y9,Y10	1	Amidine[AnyN-term]
1075	O1,O2,O3,O4,O5,O7,O8,O10,Y3,Y5	O6,O9,Y1,Y2,Y4,Y6,Y7,Y8,Y9,Y10	7	NEMsulfur[C],Hydroxycinnamyl[C],Diethylphosphate[C],Amidine[AnyN-term],Pro->Trp[P],DNCB_hapten[C],2-succinyl[C]
1076	O1,O2,O3,O4,O5,O7,O8,O10,Y3,Y6	O6,O9,Y1,Y2,Y4,Y5,Y7,Y8,Y9,Y10	1	Hydroxycinnamyl[C]
1077	O1,O2,O3,O4,O5,O7,O8,O10,Y3,Y7	O6,O9,Y1,Y2,Y4,Y5,Y6,Y8,Y9,Y10	3	DNCB_hapten[C],Piperidine[AnyN-term],2-succinyl[C]
1078	O1,O2,O3,O4,O5,O7,O8,O10,Y3,Y8	O6,O9,Y1,Y2,Y4,Y5,Y6,Y7,Y9,Y10	2	Hydroxycinnamyl[C],Pro->Trp[P]
1079	O1,O2,O3,O4,O5,O7,O8,O10,Y3,Y9	O6,O9,Y1,Y2,Y4,Y5,Y6,Y7,Y8,Y10	3	Hydroxycinnamyl[C],Diethylphosphate[C],DNCB_hapten[C]
1080	O1,O2,O3,O4,O5,O7,O8,O10,Y3,Y10	O6,O9,Y1,Y2,Y4,Y5,Y6,Y7,Y8,Y9	4	Hydroxycinnamyl[C],BMOE[C],Thr->Cys[T],Piperidine[AnyN-term]
1081	O1,O2,O3,O4,O5,O7,O8,O10,Y4,Y5	O6,O9,Y1,Y2,Y3,Y6,Y7,Y8,Y9,Y10	9	Formyl[AnyN-term],Formyl[S],NEMsulfur[C],Malonyl[C],Amidine[AnyN-term],NO_SMX_SIMD[C],Xle->Asp[L],CarboxymethylDTT[C],2-dimethylsuccinyl[C]
1082	O1,O2,O3,O4,O5,O7,O8,O10,Y4,Y6	O6,O9,Y1,Y2,Y3,Y5,Y7,Y8,Y9,Y10	2	Formyl[AnyN-term],Formyl[S]
1083	O1,O2,O3,O4,O5,O7,O8,O10,Y4,Y7	O6,O9,Y1,Y2,Y3,Y5,Y6,Y8,Y9,Y10	2	Malonyl[C],Xle->Asp[L]
1084	O1,O2,O3,O4,O5,O7,O8,O10,Y4,Y8	O6,O9,Y1,Y2,Y3,Y5,Y6,Y7,Y9,Y10	5	Formyl[AnyN-term],Formyl[S],Malonyl[C],Phospho[C],Amidine[AnyN-term]
1085	O1,O2,O3,O4,O5,O7,O8,O10,Y4,Y9	O6,O9,Y1,Y2,Y3,Y5,Y6,Y7,Y8,Y10	1	Formyl[S]
1086	O1,O2,O3,O4,O5,O7,O8,O10,Y4,Y10	O6,O9,Y1,Y2,Y3,Y5,Y6,Y7,Y8,Y9	2	Formyl[S],BMOE[C]
1087	O1,O2,O3,O4,O5,O7,O8,O10,Y5,Y6	O6,O9,Y1,Y2,Y3,Y4,Y7,Y8,Y9,Y10	12	Carbamyl[K],Formyl[S],NEMsulfur[C],Ub-Br2[C],Hydroxycinnamyl[C],BMOE[C],Malonyl[C],Pro->Trp[P],Xle->Asp[L],DNCB_hapten[C],2-succinyl[C],Deoxy[S]
1088	O1,O2,O3,O4,O5,O7,O8,O10,Y5,Y7	O6,O9,Y1,Y2,Y3,Y4,Y6,Y8,Y9,Y10	11	NEMsulfur[C],Ub-Br2[C],BMOE[C],Malonyl[C],Amidine[AnyN-term],NO_SMX_SIMD[C],Xle->Asp[L],CarboxymethylDTT[C],DNCB_hapten[C],2-succinyl[C],Deoxy[S]
1089	O1,O2,O3,O4,O5,O7,O8,O10,Y5,Y8	O6,O9,Y1,Y2,Y3,Y4,Y6,Y7,Y9,Y10	16	Carbamyl[K],Formyl[S],NEMsulfur[C],Ub-Br2[C],Hydroxycinnamyl[C],BMOE[C],Malonyl[C],Amidine[AnyN-term],NO_SMX_SIMD[C],Pro->Trp[P],Xle->Asp[L],CarboxymethylDTT[C],DNCB_hapten[C],2-succinyl[C],Propionyl_13C(3)[AnyN-term],Formyl[T]
1090	O1,O2,O3,O4,O5,O7,O8,O10,Y5,Y9	O6,O9,Y1,Y2,Y3,Y4,Y6,Y7,Y8,Y10	9	Formyl[S],NEMsulfur[C],Hydroxycinnamyl[C],Diethylphosphate[C],Malonyl[C],NO_SMX_SIMD[C],Phospho[S],DNCB_hapten[C],2-dimethylsuccinyl[C]
1091	O1,O2,O3,O4,O5,O7,O8,O10,Y5,Y10	O6,O9,Y1,Y2,Y3,Y4,Y6,Y7,Y8,Y9	8	Formyl[S],NEMsulfur[C],BMOE[C],Thr->Cys[T],Malonyl[C],NO_SMX_SIMD[C],Pro->Trp[P],DNCB_hapten[C]
1092	O1,O2,O3,O4,O5,O7,O8,O10,Y6,Y7	O6,O9,Y1,Y2,Y3,Y4,Y5,Y8,Y9,Y10	6	NEMsulfur[C],Malonyl[C],Xle->Asp[L],DNCB_hapten[C],2-succinyl[C],Deoxy[S]
1093	O1,O2,O3,O4,O5,O7,O8,O10,Y6,Y8	O6,O9,Y1,Y2,Y3,Y4,Y5,Y7,Y9,Y10	10	Formyl[S],NEMsulfur[C],Ub-Br2[C],Hydroxycinnamyl[C],BMOE[C],Malonyl[C],Phospho[C],Pro->Trp[P],2-succinyl[C],Propionyl_13C(3)[AnyN-term]
1094	O1,O2,O3,O4,O5,O7,O8,O10,Y6,Y9	O6,O9,Y1,Y2,Y3,Y4,Y5,Y7,Y8,Y10	3	Formyl[S],Hydroxycinnamyl[C],DNCB_hapten[C]
1095	O1,O2,O3,O4,O5,O7,O8,O10,Y6,Y10	O6,O9,Y1,Y2,Y3,Y4,Y5,Y7,Y8,Y9	2	Formyl[S],BMOE[C]
1096	O1,O2,O3,O4,O5,O7,O8,O10,Y7,Y8	O6,O9,Y1,Y2,Y3,Y4,Y5,Y6,Y9,Y10	8	NEMsulfur[C],Ub-Br2[C],BMOE[C],Malonyl[C],Xle->Asp[L],DNCB_hapten[C],2-succinyl[C],Propionyl_13C(3)[AnyN-term]
1097	O1,O2,O3,O4,O5,O7,O8,O10,Y7,Y9	O6,O9,Y1,Y2,Y3,Y4,Y5,Y6,Y8,Y10	3	Malonyl[C],DNCB_hapten[C],2-succinyl[C]
1098	O1,O2,O3,O4,O5,O7,O8,O10,Y7,Y10	O6,O9,Y1,Y2,Y3,Y4,Y5,Y6,Y8,Y9	4	BMOE[C],Xle->Asp[L],DNCB_hapten[C],Piperidine[AnyN-term]
1099	O1,O2,O3,O4,O5,O7,O8,O10,Y8,Y9	O6,O9,Y1,Y2,Y3,Y4,Y5,Y6,Y7,Y10	6	Formyl[S],Hydroxycinnamyl[C],Malonyl[C],Phospho[C],Pro->Trp[P],DNCB_hapten[C]
1100	O1,O2,O3,O4,O5,O7,O8,O10,Y8,Y10	O6,O9,Y1,Y2,Y3,Y4,Y5,Y6,Y7,Y9	4	Formyl[S],Hydroxycinnamyl[C],BMOE[C],Pro->Trp[P]
1101	O1,O2,O3,O4,O5,O7,O8,O10,Y9,Y10	O6,O9,Y1,Y2,Y3,Y4,Y5,Y6,Y7,Y8	5	Formyl[S],BMOE[C],Phospho[S],DNCB_hapten[C],Cytopiloyne[AnyN-term]
1102	O1,O2,O3,O4,O5,O7,O8,Y1,Y2,Y3	O6,O9,O10,Y4,Y5,Y6,Y7,Y8,Y9,Y10	4	Carbamidomethyl[D],Xle->Asn[I],Propionyl[AnyN-term],Xle->Arg[L]
1103	O1,O2,O3,O4,O5,O7,O8,Y1,Y2,Y4	O6,O9,O10,Y3,Y5,Y6,Y7,Y8,Y9,Y10	4	Iodoacetanilide_13C(6)[AnyN-term],Ala->Xle[A],Propionyl[AnyN-term],Xle->Arg[L]
1104	O1,O2,O3,O4,O5,O7,O8,Y1,Y2,Y5	O6,O9,O10,Y3,Y4,Y6,Y7,Y8,Y9,Y10	2	Carbamidomethyl[D],Propionyl[AnyN-term]
1105	O1,O2,O3,O4,O5,O7,O8,Y1,Y2,Y6	O6,O9,O10,Y3,Y4,Y5,Y7,Y8,Y9,Y10	1	Propionyl[AnyN-term]
1106	O1,O2,O3,O4,O5,O7,O8,Y1,Y2,Y7	O6,O9,O10,Y3,Y4,Y5,Y6,Y8,Y9,Y10	1	Carbamidomethyl[D]
1107	O1,O2,O3,O4,O5,O7,O8,Y1,Y2,Y8	O6,O9,O10,Y3,Y4,Y5,Y6,Y7,Y9,Y10	0
1108	O1,O2,O3,O4,O5,O7,O8,Y1,Y2,Y9	O6,O9,O10,Y3,Y4,Y5,Y6,Y7,Y8,Y10	1	Propionyl[AnyN-term]
1109	O1,O2,O3,O4,O5,O7,O8,Y1,Y2,Y10	O6,O9,O10,Y3,Y4,Y5,Y6,Y7,Y8,Y9	3	Carbamidomethyl[D],Xle->Asn[I],Propionyl[AnyN-term]
1110	O1,O2,O3,O4,O5,O7,O8,Y1,Y3,Y4	O6,O9,O10,Y2,Y5,Y6,Y7,Y8,Y9,Y10	2	Carbamidomethyl[D],Xle->Asn[I]
1111	O1,O2,O3,O4,O5,O7,O8,Y1,Y3,Y5	O6,O9,O10,Y2,Y4,Y6,Y7,Y8,Y9,Y10	3	Carbamidomethyl[D],Hydroxycinnamyl[C],Xle->Asn[I]
1112	O1,O2,O3,O4,O5,O7,O8,Y1,Y3,Y6	O6,O9,O10,Y2,Y4,Y5,Y7,Y8,Y9,Y10	2	Hydroxycinnamyl[C],Xle->Asn[I]
1113	O1,O2,O3,O4,O5,O7,O8,Y1,Y3,Y7	O6,O9,O10,Y2,Y4,Y5,Y6,Y8,Y9,Y10	2	Carbamidomethyl[D],Xle->Asn[I]
1114	O1,O2,O3,O4,O5,O7,O8,Y1,Y3,Y8	O6,O9,O10,Y2,Y4,Y5,Y6,Y7,Y9,Y10	3	Carbamidomethyl[D],Hydroxycinnamyl[C],Xle->Asn[I]
1115	O1,O2,O3,O4,O5,O7,O8,Y1,Y3,Y9	O6,O9,O10,Y2,Y4,Y5,Y6,Y7,Y8,Y10	2	Hydroxycinnamyl[C],Xle->Asn[I]
1116	O1,O2,O3,O4,O5,O7,O8,Y1,Y3,Y10	O6,O9,O10,Y2,Y4,Y5,Y6,Y7,Y8,Y9	2	Carbamidomethyl[D],Xle->Asn[I]
1117	O1,O2,O3,O4,O5,O7,O8,Y1,Y4,Y5	O6,O9,O10,Y2,Y3,Y6,Y7,Y8,Y9,Y10	0
1118	O1,O2,O3,O4,O5,O7,O8,Y1,Y4,Y6	O6,O9,O10,Y2,Y3,Y5,Y7,Y8,Y9,Y10	0
1119	O1,O2,O3,O4,O5,O7,O8,Y1,Y4,Y7	O6,O9,O10,Y2,Y3,Y5,Y6,Y8,Y9,Y10	1	Xle->Asn[I]
1120	O1,O2,O3,O4,O5,O7,O8,Y1,Y4,Y8	O6,O9,O10,Y2,Y3,Y5,Y6,Y7,Y9,Y10	1	Xle->Asn[I]
1121	O1,O2,O3,O4,O5,O7,O8,Y1,Y4,Y9	O6,O9,O10,Y2,Y3,Y5,Y6,Y7,Y8,Y10	1	Xle->Asn[I]
1122	O1,O2,O3,O4,O5,O7,O8,Y1,Y4,Y10	O6,O9,O10,Y2,Y3,Y5,Y6,Y7,Y8,Y9	1	Xle->Asn[I]
1123	O1,O2,O3,O4,O5,O7,O8,Y1,Y5,Y6	O6,O9,O10,Y2,Y3,Y4,Y7,Y8,Y9,Y10	1	Deoxy[S]
1124	O1,O2,O3,O4,O5,O7,O8,Y1,Y5,Y7	O6,O9,O10,Y2,Y3,Y4,Y6,Y8,Y9,Y10	4	Malonyl[C],NO_SMX_SIMD[C],DNCB_hapten[C],Deoxy[S]
1125	O1,O2,O3,O4,O5,O7,O8,Y1,Y5,Y8	O6,O9,O10,Y2,Y3,Y4,Y6,Y7,Y9,Y10	5	NEMsulfur[C],Ub-Br2[C],Hydroxycinnamyl[C],Malonyl[C],Propionyl_13C(3)[AnyN-term]
1126	O1,O2,O3,O4,O5,O7,O8,Y1,Y5,Y9	O6,O9,O10,Y2,Y3,Y4,Y6,Y7,Y8,Y10	3	Hydroxycinnamyl[C],NO_SMX_SIMD[C],DNCB_hapten[C]
1127	O1,O2,O3,O4,O5,O7,O8,Y1,Y5,Y10	O6,O9,O10,Y2,Y3,Y4,Y6,Y7,Y8,Y9	0
1128	O1,O2,O3,O4,O5,O7,O8,Y1,Y6,Y7	O6,O9,O10,Y2,Y3,Y4,Y5,Y8,Y9,Y10	1	Deoxy[S]
1129	O1,O2,O3,O4,O5,O7,O8,Y1,Y6,Y8	O6,O9,O10,Y2,Y3,Y4,Y5,Y7,Y9,Y10	3	Hydroxycinnamyl[C],Xle->Asn[I],Propionyl_13C(3)[AnyN-term]
1130	O1,O2,O3,O4,O5,O7,O8,Y1,Y6,Y9	O6,O9,O10,Y2,Y3,Y4,Y5,Y7,Y8,Y10	0
1131	O1,O2,O3,O4,O5,O7,O8,Y1,Y6,Y10	O6,O9,O10,Y2,Y3,Y4,Y5,Y7,Y8,Y9	1	Xle->Asn[I]
1132	O1,O2,O3,O4,O5,O7,O8,Y1,Y7,Y8	O6,O9,O10,Y2,Y3,Y4,Y5,Y6,Y9,Y10	3	Malonyl[C],Xle->Asn[I],Propionyl_13C(3)[AnyN-term]
1133	O1,O2,O3,O4,O5,O7,O8,Y1,Y7,Y9	O6,O9,O10,Y2,Y3,Y4,Y5,Y6,Y8,Y10	1	Xle->Asn[I]
1134	O1,O2,O3,O4,O5,O7,O8,Y1,Y7,Y10	O6,O9,O10,Y2,Y3,Y4,Y5,Y6,Y8,Y9	1	Xle->Asn[I]
1135	O1,O2,O3,O4,O5,O7,O8,Y1,Y8,Y9	O6,O9,O10,Y2,Y3,Y4,Y5,Y6,Y7,Y10	2	Hydroxycinnamyl[C],Xle->Asn[I]
1136	O1,O2,O3,O4,O5,O7,O8,Y1,Y8,Y10	O6,O9,O10,Y2,Y3,Y4,Y5,Y6,Y7,Y9	2	Hydroxycinnamyl[C],Xle->Asn[I]
1137	O1,O2,O3,O4,O5,O7,O8,Y1,Y9,Y10	O6,O9,O10,Y2,Y3,Y4,Y5,Y6,Y7,Y8	1	Xle->Asn[I]
1138	O1,O2,O3,O4,O5,O7,O8,Y2,Y3,Y4	O6,O9,O10,Y1,Y5,Y6,Y7,Y8,Y9,Y10	2	Carbamidomethyl[D],Propionyl[AnyN-term]
1139	O1,O2,O3,O4,O5,O7,O8,Y2,Y3,Y5	O6,O9,O10,Y1,Y4,Y6,Y7,Y8,Y9,Y10	3	Carbamidomethyl[D],Hydroxycinnamyl[C],Propionyl[AnyN-term]
1140	O1,O2,O3,O4,O5,O7,O8,Y2,Y3,Y6	O6,O9,O10,Y1,Y4,Y5,Y7,Y8,Y9,Y10	0
1141	O1,O2,O3,O4,O5,O7,O8,Y2,Y3,Y7	O6,O9,O10,Y1,Y4,Y5,Y6,Y8,Y9,Y10	1	Carbamidomethyl[D]
1142	O1,O2,O3,O4,O5,O7,O8,Y2,Y3,Y8	O6,O9,O10,Y1,Y4,Y5,Y6,Y7,Y9,Y10	2	Carbamidomethyl[D],Hydroxycinnamyl[C]
1143	O1,O2,O3,O4,O5,O7,O8,Y2,Y3,Y9	O6,O9,O10,Y1,Y4,Y5,Y6,Y7,Y8,Y10	1	Hydroxycinnamyl[C]
1144	O1,O2,O3,O4,O5,O7,O8,Y2,Y3,Y10	O6,O9,O10,Y1,Y4,Y5,Y6,Y7,Y8,Y9	1	Carbamidomethyl[D]
1145	O1,O2,O3,O4,O5,O7,O8,Y2,Y4,Y5	O6,O9,O10,Y1,Y3,Y6,Y7,Y8,Y9,Y10	1	Propionyl[AnyN-term]
1146	O1,O2,O3,O4,O5,O7,O8,Y2,Y4,Y6	O6,O9,O10,Y1,Y3,Y5,Y7,Y8,Y9,Y10	2	Iodoacetanilide_13C(6)[AnyN-term],Propionyl[AnyN-term]
1147	O1,O2,O3,O4,O5,O7,O8,Y2,Y4,Y7	O6,O9,O10,Y1,Y3,Y5,Y6,Y8,Y9,Y10	2	Iodoacetanilide_13C(6)[AnyN-term],Asn->Ser[N]
1148	O1,O2,O3,O4,O5,O7,O8,Y2,Y4,Y8	O6,O9,O10,Y1,Y3,Y5,Y6,Y7,Y9,Y10	1	Tyr->His[Y]
1149	O1,O2,O3,O4,O5,O7,O8,Y2,Y4,Y9	O6,O9,O10,Y1,Y3,Y5,Y6,Y7,Y8,Y10	0
1150	O1,O2,O3,O4,O5,O7,O8,Y2,Y4,Y10	O6,O9,O10,Y1,Y3,Y5,Y6,Y7,Y8,Y9	3	Iodoacetanilide_13C(6)[AnyN-term],Asn->Ser[N],Propionyl[AnyN-term]
1151	O1,O2,O3,O4,O5,O7,O8,Y2,Y5,Y6	O6,O9,O10,Y1,Y3,Y4,Y7,Y8,Y9,Y10	2	Malonyl[C],Xle->Met[L]
1152	O1,O2,O3,O4,O5,O7,O8,Y2,Y5,Y7	O6,O9,O10,Y1,Y3,Y4,Y6,Y8,Y9,Y10	3	Malonyl[C],NO_SMX_SIMD[C],Xle->Met[L]
1153	O1,O2,O3,O4,O5,O7,O8,Y2,Y5,Y8	O6,O9,O10,Y1,Y3,Y4,Y6,Y7,Y9,Y10	6	NEMsulfur[C],Ub-Br2[C],Hydroxycinnamyl[C],Malonyl[C],TNBS[AnyN-term],Tyr->His[Y]
1154	O1,O2,O3,O4,O5,O7,O8,Y2,Y5,Y9	O6,O9,O10,Y1,Y3,Y4,Y6,Y7,Y8,Y10	2	NO_SMX_SIMD[C],Xle->Met[L]
1155	O1,O2,O3,O4,O5,O7,O8,Y2,Y5,Y10	O6,O9,O10,Y1,Y3,Y4,Y6,Y7,Y8,Y9	2	BMOE[C],Xle->Met[L]
1156	O1,O2,O3,O4,O5,O7,O8,Y2,Y6,Y7	O6,O9,O10,Y1,Y3,Y4,Y5,Y8,Y9,Y10	1	Ala->Asp[A]
1157	O1,O2,O3,O4,O5,O7,O8,Y2,Y6,Y8	O6,O9,O10,Y1,Y3,Y4,Y5,Y7,Y9,Y10	0
1158	O1,O2,O3,O4,O5,O7,O8,Y2,Y6,Y9	O6,O9,O10,Y1,Y3,Y4,Y5,Y7,Y8,Y10	1	Xle->Met[L]
1159	O1,O2,O3,O4,O5,O7,O8,Y2,Y6,Y10	O6,O9,O10,Y1,Y3,Y4,Y5,Y7,Y8,Y9	1	Xle->Met[L]
1160	O1,O2,O3,O4,O5,O7,O8,Y2,Y7,Y8	O6,O9,O10,Y1,Y3,Y4,Y5,Y6,Y9,Y10	1	Malonyl[C]
1161	O1,O2,O3,O4,O5,O7,O8,Y2,Y7,Y9	O6,O9,O10,Y1,Y3,Y4,Y5,Y6,Y8,Y10	2	Xle->Met[L],Gly->Asn[G]
1162	O1,O2,O3,O4,O5,O7,O8,Y2,Y7,Y10	O6,O9,O10,Y1,Y3,Y4,Y5,Y6,Y8,Y9	0
1163	O1,O2,O3,O4,O5,O7,O8,Y2,Y8,Y9	O6,O9,O10,Y1,Y3,Y4,Y5,Y6,Y7,Y10	3	Hydroxycinnamyl[C],Phospho[C],Tyr->His[Y]
1164	O1,O2,O3,O4,O5,O7,O8,Y2,Y8,Y10	O6,O9,O10,Y1,Y3,Y4,Y5,Y6,Y7,Y9	1	BMOE[C]
1165	O1,O2,O3,O4,O5,O7,O8,Y2,Y9,Y10	O6,O9,O10,Y1,Y3,Y4,Y5,Y6,Y7,Y8	1	Xle->Met[L]
1166	O1,O2,O3,O4,O5,O7,O8,Y3,Y4,Y5	O6,O9,O10,Y1,Y2,Y6,Y7,Y8,Y9,Y10	2	Carbamidomethyl[D],Amidine[AnyN-term]
1167	O1,O2,O3,O4,O5,O7,O8,Y3,Y4,Y6	O6,O9,O10,Y1,Y2,Y5,Y7,Y8,Y9,Y10	0
1168	O1,O2,O3,O4,O5,O7,O8,Y3,Y4,Y7	O6,O9,O10,Y1,Y2,Y5,Y6,Y8,Y9,Y10	1	Carbamidomethyl[D]
1169	O1,O2,O3,O4,O5,O7,O8,Y3,Y4,Y8	O6,O9,O10,Y1,Y2,Y5,Y6,Y7,Y9,Y10	1	Hydroxycinnamyl[C]
1170	O1,O2,O3,O4,O5,O7,O8,Y3,Y4,Y9	O6,O9,O10,Y1,Y2,Y5,Y6,Y7,Y8,Y10	0
1171	O1,O2,O3,O4,O5,O7,O8,Y3,Y4,Y10	O6,O9,O10,Y1,Y2,Y5,Y6,Y7,Y8,Y9	1	Carbamidomethyl[D]
1172	O1,O2,O3,O4,O5,O7,O8,Y3,Y5,Y6	O6,O9,O10,Y1,Y2,Y4,Y7,Y8,Y9,Y10	3	Hydroxycinnamyl[C],DNCB_hapten[C],Deoxy[S]
1173	O1,O2,O3,O4,O5,O7,O8,Y3,Y5,Y7	O6,O9,O10,Y1,Y2,Y4,Y6,Y8,Y9,Y10	5	Carbamidomethyl[D],Malonyl[C],DNCB_hapten[C],2-succinyl[C],Deoxy[S]
1174	O1,O2,O3,O4,O5,O7,O8,Y3,Y5,Y8	O6,O9,O10,Y1,Y2,Y4,Y6,Y7,Y9,Y10	8	NEMsulfur[C],Carbamidomethyl[D],Ub-Br2[C],Hydroxycinnamyl[C],BMOE[C],Malonyl[C],Pro->Trp[P],DNCB_hapten[C]
1175	O1,O2,O3,O4,O5,O7,O8,Y3,Y5,Y9	O6,O9,O10,Y1,Y2,Y4,Y6,Y7,Y8,Y10	3	Hydroxycinnamyl[C],Diethylphosphate[C],DNCB_hapten[C]
1176	O1,O2,O3,O4,O5,O7,O8,Y3,Y5,Y10	O6,O9,O10,Y1,Y2,Y4,Y6,Y7,Y8,Y9	6	Carbamidomethyl[D],Hydroxycinnamyl[C],BMOE[C],Thr->Cys[T],DNCB_hapten[C],Piperidine[AnyN-term]
1177	O1,O2,O3,O4,O5,O7,O8,Y3,Y6,Y7	O6,O9,O10,Y1,Y2,Y4,Y5,Y8,Y9,Y10	2	DNCB_hapten[C],Deoxy[S]
1178	O1,O2,O3,O4,O5,O7,O8,Y3,Y6,Y8	O6,O9,O10,Y1,Y2,Y4,Y5,Y7,Y9,Y10	1	Hydroxycinnamyl[C]
1179	O1,O2,O3,O4,O5,O7,O8,Y3,Y6,Y9	O6,O9,O10,Y1,Y2,Y4,Y5,Y7,Y8,Y10	2	Hydroxycinnamyl[C],DNCB_hapten[C]
1180	O1,O2,O3,O4,O5,O7,O8,Y3,Y6,Y10	O6,O9,O10,Y1,Y2,Y4,Y5,Y7,Y8,Y9	1	BMOE[C]
1181	O1,O2,O3,O4,O5,O7,O8,Y3,Y7,Y8	O6,O9,O10,Y1,Y2,Y4,Y5,Y6,Y9,Y10	3	Carbamidomethyl[D],Hydroxycinnamyl[C],Malonyl[C]
1182	O1,O2,O3,O4,O5,O7,O8,Y3,Y7,Y9	O6,O9,O10,Y1,Y2,Y4,Y5,Y6,Y8,Y10	1	DNCB_hapten[C]
1183	O1,O2,O3,O4,O5,O7,O8,Y3,Y7,Y10	O6,O9,O10,Y1,Y2,Y4,Y5,Y6,Y8,Y9	4	Carbamidomethyl[D],BMOE[C],Thr->Cys[T],Piperidine[AnyN-term]
1184	O1,O2,O3,O4,O5,O7,O8,Y3,Y8,Y9	O6,O9,O10,Y1,Y2,Y4,Y5,Y6,Y7,Y10	1	Hydroxycinnamyl[C]
1185	O1,O2,O3,O4,O5,O7,O8,Y3,Y8,Y10	O6,O9,O10,Y1,Y2,Y4,Y5,Y6,Y7,Y9	5	Carbamidomethyl[D],Hydroxycinnamyl[C],BMOE[C],Xle->Asn[I],Hex[AnyN-term]
1186	O1,O2,O3,O4,O5,O7,O8,Y3,Y9,Y10	O6,O9,O10,Y1,Y2,Y4,Y5,Y6,Y7,Y8	1	Hydroxycinnamyl[C]
1187	O1,O2,O3,O4,O5,O7,O8,Y4,Y5,Y6	O6,O9,O10,Y1,Y2,Y3,Y7,Y8,Y9,Y10	6	Formyl[AnyN-term],Formyl[S],NEMsulfur[C],Malonyl[C],ISD_z+2_ion[AnyN-term],CarboxymethylDTT[C]
1188	O1,O2,O3,O4,O5,O7,O8,Y4,Y5,Y7	O6,O9,O10,Y1,Y2,Y3,Y6,Y8,Y9,Y10	5	NEMsulfur[C],Malonyl[C],NO_SMX_SIMD[C],ISD_z+2_ion[AnyN-term],CarboxymethylDTT[C]
1189	O1,O2,O3,O4,O5,O7,O8,Y4,Y5,Y8	O6,O9,O10,Y1,Y2,Y3,Y6,Y7,Y9,Y10	11	Formyl[AnyN-term],Formyl[S],NEMsulfur[C],Ub-Br2[C],Hydroxycinnamyl[C],Malonyl[C],Amidine[AnyN-term],ISD_z+2_ion[AnyN-term],CarboxymethylDTT[C],Propionyl_13C(3)[AnyN-term],Formyl[T]
1190	O1,O2,O3,O4,O5,O7,O8,Y4,Y5,Y9	O6,O9,O10,Y1,Y2,Y3,Y6,Y7,Y8,Y10	5	Formyl[AnyN-term],Formyl[S],Malonyl[C],NO_SMX_SIMD[C],CarboxymethylDTT[C]
1191	O1,O2,O3,O4,O5,O7,O8,Y4,Y5,Y10	O6,O9,O10,Y1,Y2,Y3,Y6,Y7,Y8,Y9	4	Formyl[AnyN-term],Formyl[S],BMOE[C],NO_SMX_SIMD[C]
1192	O1,O2,O3,O4,O5,O7,O8,Y4,Y6,Y7	O6,O9,O10,Y1,Y2,Y3,Y5,Y8,Y9,Y10	1	Malonyl[C]
1193	O1,O2,O3,O4,O5,O7,O8,Y4,Y6,Y8	O6,O9,O10,Y1,Y2,Y3,Y5,Y7,Y9,Y10	4	Formyl[AnyN-term],Formyl[S],Phospho[C],ISD_z+2_ion[AnyN-term]
1194	O1,O2,O3,O4,O5,O7,O8,Y4,Y6,Y9	O6,O9,O10,Y1,Y2,Y3,Y5,Y7,Y8,Y10	2	Formyl[AnyN-term],Formyl[S]
1195	O1,O2,O3,O4,O5,O7,O8,Y4,Y6,Y10	O6,O9,O10,Y1,Y2,Y3,Y5,Y7,Y8,Y9	1	Formyl[S]
1196	O1,O2,O3,O4,O5,O7,O8,Y4,Y7,Y8	O6,O9,O10,Y1,Y2,Y3,Y5,Y6,Y9,Y10	2	Malonyl[C],CarboxymethylDTT[C]
1197	O1,O2,O3,O4,O5,O7,O8,Y4,Y7,Y9	O6,O9,O10,Y1,Y2,Y3,Y5,Y6,Y8,Y10	0
1198	O1,O2,O3,O4,O5,O7,O8,Y4,Y7,Y10	O6,O9,O10,Y1,Y2,Y3,Y5,Y6,Y8,Y9	1	BMOE[C]
1199	O1,O2,O3,O4,O5,O7,O8,Y4,Y8,Y9	O6,O9,O10,Y1,Y2,Y3,Y5,Y6,Y7,Y10	4	Formyl[AnyN-term],Formyl[S],Hydroxycinnamyl[C],Phospho[C]
1200	O1,O2,O3,O4,O5,O7,O8,Y4,Y8,Y10	O6,O9,O10,Y1,Y2,Y3,Y5,Y6,Y7,Y9	3	Formyl[AnyN-term],Formyl[S],BMOE[C]
1201	O1,O2,O3,O4,O5,O7,O8,Y4,Y9,Y10	O6,O9,O10,Y1,Y2,Y3,Y5,Y6,Y7,Y8	1	Formyl[S]
1202	O1,O2,O3,O4,O5,O7,O8,Y5,Y6,Y7	O6,O9,O10,Y1,Y2,Y3,Y4,Y8,Y9,Y10	11	NEMsulfur[C],Ub-Br2[C],BMOE[C],Malonyl[C],NO_SMX_SIMD[C],ISD_z+2_ion[AnyN-term],CarboxymethylDTT[C],DNCB_hapten[C],Ala->Asp[A],2-succinyl[C],Deoxy[S]
1203	O1,O2,O3,O4,O5,O7,O8,Y5,Y6,Y8	O6,O9,O10,Y1,Y2,Y3,Y4,Y7,Y9,Y10	13	Formyl[AnyN-term],Formyl[S],NEMsulfur[C],Ub-Br2[C],Hydroxycinnamyl[C],BMOE[C],Malonyl[C],Pro->Trp[P],ISD_z+2_ion[AnyN-term],CarboxymethylDTT[C],DNCB_hapten[C],Propionyl_13C(3)[AnyN-term],Formyl[T]
1204	O1,O2,O3,O4,O5,O7,O8,Y5,Y6,Y9	O6,O9,O10,Y1,Y2,Y3,Y4,Y7,Y8,Y10	7	Formyl[S],NEMsulfur[C],Ub-Br2[C],Hydroxycinnamyl[C],Malonyl[C],DNCB_hapten[C],Xle->Met[L]
1205	O1,O2,O3,O4,O5,O7,O8,Y5,Y6,Y10	O6,O9,O10,Y1,Y2,Y3,Y4,Y7,Y8,Y9	4	Formyl[S],BMOE[C],DNCB_hapten[C],Xle->Met[L]
1206	O1,O2,O3,O4,O5,O7,O8,Y5,Y7,Y8	O6,O9,O10,Y1,Y2,Y3,Y4,Y6,Y9,Y10	11	Acetyl[ProteinN-term],NEMsulfur[C],Ub-Br2[C],Hydroxycinnamyl[C],BMOE[C],Malonyl[C],NO_SMX_SIMD[C],CarboxymethylDTT[C],DNCB_hapten[C],2-succinyl[C],Propionyl_13C(3)[AnyN-term]
1207	O1,O2,O3,O4,O5,O7,O8,Y5,Y7,Y9	O6,O9,O10,Y1,Y2,Y3,Y4,Y6,Y8,Y10	7	NEMsulfur[C],Ub-Br2[C],Malonyl[C],NO_SMX_SIMD[C],CarboxymethylDTT[C],DNCB_hapten[C],Xle->Met[L]
1208	O1,O2,O3,O4,O5,O7,O8,Y5,Y7,Y10	O6,O9,O10,Y1,Y2,Y3,Y4,Y6,Y8,Y9	6	Acetyl[ProteinN-term],BMOE[C],Thr->Cys[T],Malonyl[C],NO_SMX_SIMD[C],DNCB_hapten[C]
1209	O1,O2,O3,O4,O5,O7,O8,Y5,Y8,Y9	O6,O9,O10,Y1,Y2,Y3,Y4,Y6,Y7,Y10	10	Formyl[S],NEMsulfur[C],Ub-Br2[C],Hydroxycinnamyl[C],BMOE[C],Malonyl[C],Phospho[C],NO_SMX_SIMD[C],CarboxymethylDTT[C],DNCB_hapten[C]
1210	O1,O2,O3,O4,O5,O7,O8,Y5,Y8,Y10	O6,O9,O10,Y1,Y2,Y3,Y4,Y6,Y7,Y9	12	Formyl[S],NEMsulfur[C],Ub-Br2[C],Hydroxycinnamyl[C],BMOE[C],Malonyl[C],NO_SMX_SIMD[C],Pro->Trp[P],CarboxymethylDTT[C],DNCB_hapten[C],Propionyl_13C(3)[AnyN-term],Formyl[T]
1211	O1,O2,O3,O4,O5,O7,O8,Y5,Y9,Y10	O6,O9,O10,Y1,Y2,Y3,Y4,Y6,Y7,Y8	7	Formyl[S],Hydroxycinnamyl[C],BMOE[C],NO_SMX_SIMD[C],DNCB_hapten[C],Val->Met[V],Xle->Met[L]
1212	O1,O2,O3,O4,O5,O7,O8,Y6,Y7,Y8	O6,O9,O10,Y1,Y2,Y3,Y4,Y5,Y9,Y10	7	NEMsulfur[C],Ub-Br2[C],BMOE[C],Malonyl[C],DNCB_hapten[C],Ala->Asp[A],2-succinyl[C]
1213	O1,O2,O3,O4,O5,O7,O8,Y6,Y7,Y9	O6,O9,O10,Y1,Y2,Y3,Y4,Y5,Y8,Y10	3	Malonyl[C],DNCB_hapten[C],Ala->Asp[A]
1214	O1,O2,O3,O4,O5,O7,O8,Y6,Y7,Y10	O6,O9,O10,Y1,Y2,Y3,Y4,Y5,Y8,Y9	3	BMOE[C],DNCB_hapten[C],Ala->Asp[A]
1215	O1,O2,O3,O4,O5,O7,O8,Y6,Y8,Y9	O6,O9,O10,Y1,Y2,Y3,Y4,Y5,Y7,Y10	4	Formyl[S],Hydroxycinnamyl[C],Phospho[C],DNCB_hapten[C]
1216	O1,O2,O3,O4,O5,O7,O8,Y6,Y8,Y10	O6,O9,O10,Y1,Y2,Y3,Y4,Y5,Y7,Y9	3	Formyl[S],Hydroxycinnamyl[C],BMOE[C]
1217	O1,O2,O3,O4,O5,O7,O8,Y6,Y9,Y10	O6,O9,O10,Y1,Y2,Y3,Y4,Y5,Y7,Y8	5	Formyl[S],Glu->Met[E],BMOE[C],DNCB_hapten[C],Xle->Met[L]
1218	O1,O2,O3,O4,O5,O7,O8,Y7,Y8,Y9	O6,O9,O10,Y1,Y2,Y3,Y4,Y5,Y6,Y10	3	Hydroxycinnamyl[C],Malonyl[C],DNCB_hapten[C]
1219	O1,O2,O3,O4,O5,O7,O8,Y7,Y8,Y10	O6,O9,O10,Y1,Y2,Y3,Y4,Y5,Y6,Y9	3	BMOE[C],Malonyl[C],DNCB_hapten[C]
1220	O1,O2,O3,O4,O5,O7,O8,Y7,Y9,Y10	O6,O9,O10,Y1,Y2,Y3,Y4,Y5,Y6,Y8	2	BMOE[C],DNCB_hapten[C]
1221	O1,O2,O3,O4,O5,O7,O8,Y8,Y9,Y10	O6,O9,O10,Y1,Y2,Y3,Y4,Y5,Y6,Y7	5	Formyl[S],Hydroxycinnamyl[C],BMOE[C],Phospho[C],DNCB_hapten[C]
1222	O1,O2,O3,O4,O5,O7,O9,O10,Y1,Y2	O6,O8,Y3,Y4,Y5,Y6,Y7,Y8,Y9,Y10	2	Val->Pro[V],Propionyl[AnyN-term]
1223	O1,O2,O3,O4,O5,O7,O9,O10,Y1,Y3	O6,O8,Y2,Y4,Y5,Y6,Y7,Y8,Y9,Y10	0
1224	O1,O2,O3,O4,O5,O7,O9,O10,Y1,Y4	O6,O8,Y2,Y3,Y5,Y6,Y7,Y8,Y9,Y10	0
1225	O1,O2,O3,O4,O5,O7,O9,O10,Y1,Y5	O6,O8,Y2,Y3,Y4,Y6,Y7,Y8,Y9,Y10	6	NEMsulfur[C],Malonyl[C],DNCB_hapten[C],Propionyl_13C(3)[AnyN-term],2-dimethylsuccinyl[C],Deoxy[S]
1226	O1,O2,O3,O4,O5,O7,O9,O10,Y1,Y6	O6,O8,Y2,Y3,Y4,Y5,Y7,Y8,Y9,Y10	0
1227	O1,O2,O3,O4,O5,O7,O9,O10,Y1,Y7	O6,O8,Y2,Y3,Y4,Y5,Y6,Y8,Y9,Y10	2	Malonyl[C],Deoxy[S]
1228	O1,O2,O3,O4,O5,O7,O9,O10,Y1,Y8	O6,O8,Y2,Y3,Y4,Y5,Y6,Y7,Y9,Y10	1	Propionyl_13C(3)[AnyN-term]
1229	O1,O2,O3,O4,O5,O7,O9,O10,Y1,Y9	O6,O8,Y2,Y3,Y4,Y5,Y6,Y7,Y8,Y10	0
1230	O1,O2,O3,O4,O5,O7,O9,O10,Y1,Y10	O6,O8,Y2,Y3,Y4,Y5,Y6,Y7,Y8,Y9	0
1231	O1,O2,O3,O4,O5,O7,O9,O10,Y2,Y3	O6,O8,Y1,Y4,Y5,Y6,Y7,Y8,Y9,Y10	1	Cytopiloyne[AnyN-term]
1232	O1,O2,O3,O4,O5,O7,O9,O10,Y2,Y4	O6,O8,Y1,Y3,Y5,Y6,Y7,Y8,Y9,Y10	2	Iodoacetanilide_13C(6)[AnyN-term],Cytopiloyne[AnyN-term]
1233	O1,O2,O3,O4,O5,O7,O9,O10,Y2,Y5	O6,O8,Y1,Y3,Y4,Y6,Y7,Y8,Y9,Y10	4	NEMsulfur[C],Malonyl[C],Cytopiloyne[AnyN-term],2-dimethylsuccinyl[C]
1234	O1,O2,O3,O4,O5,O7,O9,O10,Y2,Y6	O6,O8,Y1,Y3,Y4,Y5,Y7,Y8,Y9,Y10	0
1235	O1,O2,O3,O4,O5,O7,O9,O10,Y2,Y7	O6,O8,Y1,Y3,Y4,Y5,Y6,Y8,Y9,Y10	3	Malonyl[C],Cytopiloyne[AnyN-term],Val->Pro[V]
1236	O1,O2,O3,O4,O5,O7,O9,O10,Y2,Y8	O6,O8,Y1,Y3,Y4,Y5,Y6,Y7,Y9,Y10	3	Malonyl[C],Phospho[C],Cytopiloyne[AnyN-term]
1237	O1,O2,O3,O4,O5,O7,O9,O10,Y2,Y9	O6,O8,Y1,Y3,Y4,Y5,Y6,Y7,Y8,Y10	1	Cytopiloyne[AnyN-term]
1238	O1,O2,O3,O4,O5,O7,O9,O10,Y2,Y10	O6,O8,Y1,Y3,Y4,Y5,Y6,Y7,Y8,Y9	1	Cytopiloyne[AnyN-term]
1239	O1,O2,O3,O4,O5,O7,O9,O10,Y3,Y4	O6,O8,Y1,Y2,Y5,Y6,Y7,Y8,Y9,Y10	0
1240	O1,O2,O3,O4,O5,O7,O9,O10,Y3,Y5	O6,O8,Y1,Y2,Y4,Y6,Y7,Y8,Y9,Y10	5	NEMsulfur[C],Malonyl[C],DNCB_hapten[C],Cytopiloyne[AnyN-term],Deoxy[S]
1241	O1,O2,O3,O4,O5,O7,O9,O10,Y3,Y6	O6,O8,Y1,Y2,Y4,Y5,Y7,Y8,Y9,Y10	2	DNCB_hapten[C],Deoxy[S]
1242	O1,O2,O3,O4,O5,O7,O9,O10,Y3,Y7	O6,O8,Y1,Y2,Y4,Y5,Y6,Y8,Y9,Y10	3	DNCB_hapten[C],Cytopiloyne[AnyN-term],Deoxy[S]
1243	O1,O2,O3,O4,O5,O7,O9,O10,Y3,Y8	O6,O8,Y1,Y2,Y4,Y5,Y6,Y7,Y9,Y10	2	Hydroxycinnamyl[C],Pro->Trp[P]
1244	O1,O2,O3,O4,O5,O7,O9,O10,Y3,Y9	O6,O8,Y1,Y2,Y4,Y5,Y6,Y7,Y8,Y10	2	DNCB_hapten[C],Cytopiloyne[AnyN-term]
1245	O1,O2,O3,O4,O5,O7,O9,O10,Y3,Y10	O6,O8,Y1,Y2,Y4,Y5,Y6,Y7,Y8,Y9	1	Cytopiloyne[AnyN-term]
1246	O1,O2,O3,O4,O5,O7,O9,O10,Y4,Y5	O6,O8,Y1,Y2,Y3,Y6,Y7,Y8,Y9,Y10	6	Formyl[S],NEMsulfur[C],Malonyl[C],Amidine[AnyN-term],CarboxymethylDTT[C],2-dimethylsuccinyl[C]
1247	O1,O2,O3,O4,O5,O7,O9,O10,Y4,Y6	O6,O8,Y1,Y2,Y3,Y5,Y7,Y8,Y9,Y10	1	Formyl[S]
1248	O1,O2,O3,O4,O5,O7,O9,O10,Y4,Y7	O6,O8,Y1,Y2,Y3,Y5,Y6,Y8,Y9,Y10	1	Malonyl[C]
1249	O1,O2,O3,O4,O5,O7,O9,O10,Y4,Y8	O6,O8,Y1,Y2,Y3,Y5,Y6,Y7,Y9,Y10	4	Formyl[S],Malonyl[C],Phospho[C],CarboxymethylDTT[C]
1250	O1,O2,O3,O4,O5,O7,O9,O10,Y4,Y9	O6,O8,Y1,Y2,Y3,Y5,Y6,Y7,Y8,Y10	3	Formyl[S],Phospho[C],Cytopiloyne[AnyN-term]
1251	O1,O2,O3,O4,O5,O7,O9,O10,Y4,Y10	O6,O8,Y1,Y2,Y3,Y5,Y6,Y7,Y8,Y9	1	Formyl[S]
1252	O1,O2,O3,O4,O5,O7,O9,O10,Y5,Y6	O6,O8,Y1,Y2,Y3,Y4,Y7,Y8,Y9,Y10	9	Formyl[S],NEMsulfur[C],Malonyl[C],CarboxymethylDTT[C],DNCB_hapten[C],2-succinyl[C],Propionyl_13C(3)[AnyN-term],2-dimethylsuccinyl[C],Deoxy[S]
1253	O1,O2,O3,O4,O5,O7,O9,O10,Y5,Y7	O6,O8,Y1,Y2,Y3,Y4,Y6,Y8,Y9,Y10	12	Acetyl[ProteinN-term],NEMsulfur[C],Malonyl[C],NO_SMX_SIMD[C],Xle->Asp[L],CarboxymethylDTT[C],DNCB_hapten[C],2-succinyl[C],Propionyl_13C(3)[AnyN-term],Cytopiloyne[AnyN-term],2-dimethylsuccinyl[C],Deoxy[S]
1254	O1,O2,O3,O4,O5,O7,O9,O10,Y5,Y8	O6,O8,Y1,Y2,Y3,Y4,Y6,Y7,Y9,Y10	13	Formyl[S],NEMsulfur[C],Ub-Br2[C],BMOE[C],Malonyl[C],Phospho[C],Pro->Trp[P],CarboxymethylDTT[C],DNCB_hapten[C],Lys->Thr[K],Propionyl_13C(3)[AnyN-term],Cytopiloyne[AnyN-term],2-dimethylsuccinyl[C]
1255	O1,O2,O3,O4,O5,O7,O9,O10,Y5,Y9	O6,O8,Y1,Y2,Y3,Y4,Y6,Y7,Y8,Y10	8	Formyl[S],NEMsulfur[C],Malonyl[C],Phospho[S],CarboxymethylDTT[C],DNCB_hapten[C],Cytopiloyne[AnyN-term],2-dimethylsuccinyl[C]
1256	O1,O2,O3,O4,O5,O7,O9,O10,Y5,Y10	O6,O8,Y1,Y2,Y3,Y4,Y6,Y7,Y8,Y9	6	Formyl[S],NEMsulfur[C],BMOE[C],Malonyl[C],DNCB_hapten[C],Cytopiloyne[AnyN-term]
1257	O1,O2,O3,O4,O5,O7,O9,O10,Y6,Y7	O6,O8,Y1,Y2,Y3,Y4,Y5,Y8,Y9,Y10	6	NEMsulfur[C],Malonyl[C],DNCB_hapten[C],Ala->Asp[A],2-succinyl[C],Deoxy[S]
1258	O1,O2,O3,O4,O5,O7,O9,O10,Y6,Y8	O6,O8,Y1,Y2,Y3,Y4,Y5,Y7,Y9,Y10	7	NEMsulfur[C],Malonyl[C],Phospho[C],Pro->Trp[P],DNCB_hapten[C],Lys->Thr[K],Propionyl_13C(3)[AnyN-term]
1259	O1,O2,O3,O4,O5,O7,O9,O10,Y6,Y9	O6,O8,Y1,Y2,Y3,Y4,Y5,Y7,Y8,Y10	4	Formyl[S],Glu->Met[E],Phospho[C],DNCB_hapten[C]
1260	O1,O2,O3,O4,O5,O7,O9,O10,Y6,Y10	O6,O8,Y1,Y2,Y3,Y4,Y5,Y7,Y8,Y9	3	Formyl[S],BMOE[C],DNCB_hapten[C]
1261	O1,O2,O3,O4,O5,O7,O9,O10,Y7,Y8	O6,O8,Y1,Y2,Y3,Y4,Y5,Y6,Y9,Y10	8	NEMsulfur[C],Malonyl[C],CarboxymethylDTT[C],DNCB_hapten[C],Lys->Thr[K],2-succinyl[C],Propionyl_13C(3)[AnyN-term],Cytopiloyne[AnyN-term]
1262	O1,O2,O3,O4,O5,O7,O9,O10,Y7,Y9	O6,O8,Y1,Y2,Y3,Y4,Y5,Y6,Y8,Y10	3	Malonyl[C],DNCB_hapten[C],Cytopiloyne[AnyN-term]
1263	O1,O2,O3,O4,O5,O7,O9,O10,Y7,Y10	O6,O8,Y1,Y2,Y3,Y4,Y5,Y6,Y8,Y9	4	BMOE[C],Malonyl[C],DNCB_hapten[C],Cytopiloyne[AnyN-term]
1264	O1,O2,O3,O4,O5,O7,O9,O10,Y8,Y9	O6,O8,Y1,Y2,Y3,Y4,Y5,Y6,Y7,Y10	5	Formyl[S],Malonyl[C],Phospho[C],DNCB_hapten[C],Cytopiloyne[AnyN-term]
1265	O1,O2,O3,O4,O5,O7,O9,O10,Y8,Y10	O6,O8,Y1,Y2,Y3,Y4,Y5,Y6,Y7,Y9	6	BMOE[C],Phospho[C],Pro->Trp[P],DNCB_hapten[C],Propionyl_13C(3)[AnyN-term],Cytopiloyne[AnyN-term]
1266	O1,O2,O3,O4,O5,O7,O9,O10,Y9,Y10	O6,O8,Y1,Y2,Y3,Y4,Y5,Y6,Y7,Y8	3	Formyl[S],DNCB_hapten[C],Cytopiloyne[AnyN-term]
1267	O1,O2,O3,O4,O5,O7,O9,Y1,Y2,Y3	O6,O8,O10,Y4,Y5,Y6,Y7,Y8,Y9,Y10	3	Carbamidomethyl[D],Val->Pro[V],Propionyl[AnyN-term]
1268	O1,O2,O3,O4,O5,O7,O9,Y1,Y2,Y4	O6,O8,O10,Y3,Y5,Y6,Y7,Y8,Y9,Y10	2	Iodoacetanilide_13C(6)[AnyN-term],Propionyl[AnyN-term]
1269	O1,O2,O3,O4,O5,O7,O9,Y1,Y2,Y5	O6,O8,O10,Y3,Y4,Y6,Y7,Y8,Y9,Y10	1	Propionyl[AnyN-term]
1270	O1,O2,O3,O4,O5,O7,O9,Y1,Y2,Y6	O6,O8,O10,Y3,Y4,Y5,Y7,Y8,Y9,Y10	0
1271	O1,O2,O3,O4,O5,O7,O9,Y1,Y2,Y7	O6,O8,O10,Y3,Y4,Y5,Y6,Y8,Y9,Y10	1	Val->Pro[V]
1272	O1,O2,O3,O4,O5,O7,O9,Y1,Y2,Y8	O6,O8,O10,Y3,Y4,Y5,Y6,Y7,Y9,Y10	0
1273	O1,O2,O3,O4,O5,O7,O9,Y1,Y2,Y9	O6,O8,O10,Y3,Y4,Y5,Y6,Y7,Y8,Y10	0
1274	O1,O2,O3,O4,O5,O7,O9,Y1,Y2,Y10	O6,O8,O10,Y3,Y4,Y5,Y6,Y7,Y8,Y9	0
1275	O1,O2,O3,O4,O5,O7,O9,Y1,Y3,Y4	O6,O8,O10,Y2,Y5,Y6,Y7,Y8,Y9,Y10	0
1276	O1,O2,O3,O4,O5,O7,O9,Y1,Y3,Y5	O6,O8,O10,Y2,Y4,Y6,Y7,Y8,Y9,Y10	2	Carbamidomethyl[D],Deoxy[S]
1277	O1,O2,O3,O4,O5,O7,O9,Y1,Y3,Y6	O6,O8,O10,Y2,Y4,Y5,Y7,Y8,Y9,Y10	1	Deoxy[S]
1278	O1,O2,O3,O4,O5,O7,O9,Y1,Y3,Y7	O6,O8,O10,Y2,Y4,Y5,Y6,Y8,Y9,Y10	2	Carbamidomethyl[D],Deoxy[S]
1279	O1,O2,O3,O4,O5,O7,O9,Y1,Y3,Y8	O6,O8,O10,Y2,Y4,Y5,Y6,Y7,Y9,Y10	1	Xle->Asn[I]
1280	O1,O2,O3,O4,O5,O7,O9,Y1,Y3,Y9	O6,O8,O10,Y2,Y4,Y5,Y6,Y7,Y8,Y10	0
1281	O1,O2,O3,O4,O5,O7,O9,Y1,Y3,Y10	O6,O8,O10,Y2,Y4,Y5,Y6,Y7,Y8,Y9	2	Carbamidomethyl[D],Xle->Asn[I]
1282	O1,O2,O3,O4,O5,O7,O9,Y1,Y4,Y5	O6,O8,O10,Y2,Y3,Y6,Y7,Y8,Y9,Y10	0
1283	O1,O2,O3,O4,O5,O7,O9,Y1,Y4,Y6	O6,O8,O10,Y2,Y3,Y5,Y7,Y8,Y9,Y10	0
1284	O1,O2,O3,O4,O5,O7,O9,Y1,Y4,Y7	O6,O8,O10,Y2,Y3,Y5,Y6,Y8,Y9,Y10	0
1285	O1,O2,O3,O4,O5,O7,O9,Y1,Y4,Y8	O6,O8,O10,Y2,Y3,Y5,Y6,Y7,Y9,Y10	0
1286	O1,O2,O3,O4,O5,O7,O9,Y1,Y4,Y9	O6,O8,O10,Y2,Y3,Y5,Y6,Y7,Y8,Y10	0
1287	O1,O2,O3,O4,O5,O7,O9,Y1,Y4,Y10	O6,O8,O10,Y2,Y3,Y5,Y6,Y7,Y8,Y9	0
1288	O1,O2,O3,O4,O5,O7,O9,Y1,Y5,Y6	O6,O8,O10,Y2,Y3,Y4,Y7,Y8,Y9,Y10	3	DNCB_hapten[C],Propionyl_13C(3)[AnyN-term],Deoxy[S]
1289	O1,O2,O3,O4,O5,O7,O9,Y1,Y5,Y7	O6,O8,O10,Y2,Y3,Y4,Y6,Y8,Y9,Y10	4	Malonyl[C],DNCB_hapten[C],Propionyl_13C(3)[AnyN-term],Deoxy[S]
1290	O1,O2,O3,O4,O5,O7,O9,Y1,Y5,Y8	O6,O8,O10,Y2,Y3,Y4,Y6,Y7,Y9,Y10	3	NEMsulfur[C],Malonyl[C],Propionyl_13C(3)[AnyN-term]
1291	O1,O2,O3,O4,O5,O7,O9,Y1,Y5,Y9	O6,O8,O10,Y2,Y3,Y4,Y6,Y7,Y8,Y10	1	DNCB_hapten[C]
1292	O1,O2,O3,O4,O5,O7,O9,Y1,Y5,Y10	O6,O8,O10,Y2,Y3,Y4,Y6,Y7,Y8,Y9	0
1293	O1,O2,O3,O4,O5,O7,O9,Y1,Y6,Y7	O6,O8,O10,Y2,Y3,Y4,Y5,Y8,Y9,Y10	1	Deoxy[S]
1294	O1,O2,O3,O4,O5,O7,O9,Y1,Y6,Y8	O6,O8,O10,Y2,Y3,Y4,Y5,Y7,Y9,Y10	1	Propionyl_13C(3)[AnyN-term]
1295	O1,O2,O3,O4,O5,O7,O9,Y1,Y6,Y9	O6,O8,O10,Y2,Y3,Y4,Y5,Y7,Y8,Y10	0
1296	O1,O2,O3,O4,O5,O7,O9,Y1,Y6,Y10	O6,O8,O10,Y2,Y3,Y4,Y5,Y7,Y8,Y9	0
1297	O1,O2,O3,O4,O5,O7,O9,Y1,Y7,Y8	O6,O8,O10,Y2,Y3,Y4,Y5,Y6,Y9,Y10	2	Malonyl[C],Propionyl_13C(3)[AnyN-term]
1298	O1,O2,O3,O4,O5,O7,O9,Y1,Y7,Y9	O6,O8,O10,Y2,Y3,Y4,Y5,Y6,Y8,Y10	1	DNCB_hapten[C]
1299	O1,O2,O3,O4,O5,O7,O9,Y1,Y7,Y10	O6,O8,O10,Y2,Y3,Y4,Y5,Y6,Y8,Y9	0
1300	O1,O2,O3,O4,O5,O7,O9,Y1,Y8,Y9	O6,O8,O10,Y2,Y3,Y4,Y5,Y6,Y7,Y10	1	Phospho[C]
1301	O1,O2,O3,O4,O5,O7,O9,Y1,Y8,Y10	O6,O8,O10,Y2,Y3,Y4,Y5,Y6,Y7,Y9	1	Propionyl_13C(3)[AnyN-term]
1302	O1,O2,O3,O4,O5,O7,O9,Y1,Y9,Y10	O6,O8,O10,Y2,Y3,Y4,Y5,Y6,Y7,Y8	0
1303	O1,O2,O3,O4,O5,O7,O9,Y2,Y3,Y4	O6,O8,O10,Y1,Y5,Y6,Y7,Y8,Y9,Y10	0
1304	O1,O2,O3,O4,O5,O7,O9,Y2,Y3,Y5	O6,O8,O10,Y1,Y4,Y6,Y7,Y8,Y9,Y10	2	Carbamidomethyl[D],Deoxy[S]
1305	O1,O2,O3,O4,O5,O7,O9,Y2,Y3,Y6	O6,O8,O10,Y1,Y4,Y5,Y7,Y8,Y9,Y10	0
1306	O1,O2,O3,O4,O5,O7,O9,Y2,Y3,Y7	O6,O8,O10,Y1,Y4,Y5,Y6,Y8,Y9,Y10	3	Carbamidomethyl[D],Val->Pro[V],Deoxy[S]
1307	O1,O2,O3,O4,O5,O7,O9,Y2,Y3,Y8	O6,O8,O10,Y1,Y4,Y5,Y6,Y7,Y9,Y10	0
1308	O1,O2,O3,O4,O5,O7,O9,Y2,Y3,Y9	O6,O8,O10,Y1,Y4,Y5,Y6,Y7,Y8,Y10	0
1309	O1,O2,O3,O4,O5,O7,O9,Y2,Y3,Y10	O6,O8,O10,Y1,Y4,Y5,Y6,Y7,Y8,Y9	1	Carbamidomethyl[D]
1310	O1,O2,O3,O4,O5,O7,O9,Y2,Y4,Y5	O6,O8,O10,Y1,Y3,Y6,Y7,Y8,Y9,Y10	0
1311	O1,O2,O3,O4,O5,O7,O9,Y2,Y4,Y6	O6,O8,O10,Y1,Y3,Y5,Y7,Y8,Y9,Y10	1	Iodoacetanilide_13C(6)[AnyN-term]
1312	O1,O2,O3,O4,O5,O7,O9,Y2,Y4,Y7	O6,O8,O10,Y1,Y3,Y5,Y6,Y8,Y9,Y10	0
1313	O1,O2,O3,O4,O5,O7,O9,Y2,Y4,Y8	O6,O8,O10,Y1,Y3,Y5,Y6,Y7,Y9,Y10	1	Phospho[C]
1314	O1,O2,O3,O4,O5,O7,O9,Y2,Y4,Y9	O6,O8,O10,Y1,Y3,Y5,Y6,Y7,Y8,Y10	1	Ser->Gly[S]
1315	O1,O2,O3,O4,O5,O7,O9,Y2,Y4,Y10	O6,O8,O10,Y1,Y3,Y5,Y6,Y7,Y8,Y9	2	Ser->Gly[S],Iodoacetanilide_13C(6)[AnyN-term]
1316	O1,O2,O3,O4,O5,O7,O9,Y2,Y5,Y6	O6,O8,O10,Y1,Y3,Y4,Y7,Y8,Y9,Y10	2	Malonyl[C],Deoxy[S]
1317	O1,O2,O3,O4,O5,O7,O9,Y2,Y5,Y7	O6,O8,O10,Y1,Y3,Y4,Y6,Y8,Y9,Y10	4	Malonyl[C],TNBS[AnyN-term],DNCB_hapten[C],Deoxy[S]
1318	O1,O2,O3,O4,O5,O7,O9,Y2,Y5,Y8	O6,O8,O10,Y1,Y3,Y4,Y6,Y7,Y9,Y10	3	NEMsulfur[C],Malonyl[C],TNBS[AnyN-term]
1319	O1,O2,O3,O4,O5,O7,O9,Y2,Y5,Y9	O6,O8,O10,Y1,Y3,Y4,Y6,Y7,Y8,Y10	3	TNBS[AnyN-term],DNCB_hapten[C],Cytopiloyne[AnyN-term]
1320	O1,O2,O3,O4,O5,O7,O9,Y2,Y5,Y10	O6,O8,O10,Y1,Y3,Y4,Y6,Y7,Y8,Y9	0
1321	O1,O2,O3,O4,O5,O7,O9,Y2,Y6,Y7	O6,O8,O10,Y1,Y3,Y4,Y5,Y8,Y9,Y10	3	Malonyl[C],Ala->Asp[A],Deoxy[S]
1322	O1,O2,O3,O4,O5,O7,O9,Y2,Y6,Y8	O6,O8,O10,Y1,Y3,Y4,Y5,Y7,Y9,Y10	1	Phospho[C]
1323	O1,O2,O3,O4,O5,O7,O9,Y2,Y6,Y9	O6,O8,O10,Y1,Y3,Y4,Y5,Y7,Y8,Y10	1	GIST-Quat_2H(3)[AnyN-term]
1324	O1,O2,O3,O4,O5,O7,O9,Y2,Y6,Y10	O6,O8,O10,Y1,Y3,Y4,Y5,Y7,Y8,Y9	0
1325	O1,O2,O3,O4,O5,O7,O9,Y2,Y7,Y8	O6,O8,O10,Y1,Y3,Y4,Y5,Y6,Y9,Y10	1	Malonyl[C]
1326	O1,O2,O3,O4,O5,O7,O9,Y2,Y7,Y9	O6,O8,O10,Y1,Y3,Y4,Y5,Y6,Y8,Y10	2	Ala->Asp[A],Cytopiloyne[AnyN-term]
1327	O1,O2,O3,O4,O5,O7,O9,Y2,Y7,Y10	O6,O8,O10,Y1,Y3,Y4,Y5,Y6,Y8,Y9	1	Cytopiloyne[AnyN-term]
1328	O1,O2,O3,O4,O5,O7,O9,Y2,Y8,Y9	O6,O8,O10,Y1,Y3,Y4,Y5,Y6,Y7,Y10	1	Phospho[C]
1329	O1,O2,O3,O4,O5,O7,O9,Y2,Y8,Y10	O6,O8,O10,Y1,Y3,Y4,Y5,Y6,Y7,Y9	0
1330	O1,O2,O3,O4,O5,O7,O9,Y2,Y9,Y10	O6,O8,O10,Y1,Y3,Y4,Y5,Y6,Y7,Y8	2	Ser->Gly[S],Cytopiloyne[AnyN-term]
1331	O1,O2,O3,O4,O5,O7,O9,Y3,Y4,Y5	O6,O8,O10,Y1,Y2,Y6,Y7,Y8,Y9,Y10	0
1332	O1,O2,O3,O4,O5,O7,O9,Y3,Y4,Y6	O6,O8,O10,Y1,Y2,Y5,Y7,Y8,Y9,Y10	0
1333	O1,O2,O3,O4,O5,O7,O9,Y3,Y4,Y7	O6,O8,O10,Y1,Y2,Y5,Y6,Y8,Y9,Y10	0
1334	O1,O2,O3,O4,O5,O7,O9,Y3,Y4,Y8	O6,O8,O10,Y1,Y2,Y5,Y6,Y7,Y9,Y10	1	Hex[AnyN-term]
1335	O1,O2,O3,O4,O5,O7,O9,Y3,Y4,Y9	O6,O8,O10,Y1,Y2,Y5,Y6,Y7,Y8,Y10	0
1336	O1,O2,O3,O4,O5,O7,O9,Y3,Y4,Y10	O6,O8,O10,Y1,Y2,Y5,Y6,Y7,Y8,Y9	1	Hex[AnyN-term]
1337	O1,O2,O3,O4,O5,O7,O9,Y3,Y5,Y6	O6,O8,O10,Y1,Y2,Y4,Y7,Y8,Y9,Y10	2	DNCB_hapten[C],Deoxy[S]
1338	O1,O2,O3,O4,O5,O7,O9,Y3,Y5,Y7	O6,O8,O10,Y1,Y2,Y4,Y6,Y8,Y9,Y10	3	Malonyl[C],DNCB_hapten[C],Deoxy[S]
1339	O1,O2,O3,O4,O5,O7,O9,Y3,Y5,Y8	O6,O8,O10,Y1,Y2,Y4,Y6,Y7,Y9,Y10	5	NEMsulfur[C],Hydroxycinnamyl[C],Malonyl[C],DNCB_hapten[C],Propionyl_13C(3)[AnyN-term]
1340	O1,O2,O3,O4,O5,O7,O9,Y3,Y5,Y9	O6,O8,O10,Y1,Y2,Y4,Y6,Y7,Y8,Y10	1	DNCB_hapten[C]
1341	O1,O2,O3,O4,O5,O7,O9,Y3,Y5,Y10	O6,O8,O10,Y1,Y2,Y4,Y6,Y7,Y8,Y9	3	BMOE[C],Thr->Cys[T],DNCB_hapten[C]
1342	O1,O2,O3,O4,O5,O7,O9,Y3,Y6,Y7	O6,O8,O10,Y1,Y2,Y4,Y5,Y8,Y9,Y10	2	DNCB_hapten[C],Deoxy[S]
1343	O1,O2,O3,O4,O5,O7,O9,Y3,Y6,Y8	O6,O8,O10,Y1,Y2,Y4,Y5,Y7,Y9,Y10	0
1344	O1,O2,O3,O4,O5,O7,O9,Y3,Y6,Y9	O6,O8,O10,Y1,Y2,Y4,Y5,Y7,Y8,Y10	2	Glu->Met[E],DNCB_hapten[C]
1345	O1,O2,O3,O4,O5,O7,O9,Y3,Y6,Y10	O6,O8,O10,Y1,Y2,Y4,Y5,Y7,Y8,Y9	1	Glu->Met[E]
1346	O1,O2,O3,O4,O5,O7,O9,Y3,Y7,Y8	O6,O8,O10,Y1,Y2,Y4,Y5,Y6,Y9,Y10	2	Malonyl[C],DNCB_hapten[C]
1347	O1,O2,O3,O4,O5,O7,O9,Y3,Y7,Y9	O6,O8,O10,Y1,Y2,Y4,Y5,Y6,Y8,Y10	1	DNCB_hapten[C]
1348	O1,O2,O3,O4,O5,O7,O9,Y3,Y7,Y10	O6,O8,O10,Y1,Y2,Y4,Y5,Y6,Y8,Y9	1	DNCB_hapten[C]
1349	O1,O2,O3,O4,O5,O7,O9,Y3,Y8,Y9	O6,O8,O10,Y1,Y2,Y4,Y5,Y6,Y7,Y10	3	Hydroxycinnamyl[C],Phospho[C],DNCB_hapten[C]
1350	O1,O2,O3,O4,O5,O7,O9,Y3,Y8,Y10	O6,O8,O10,Y1,Y2,Y4,Y5,Y6,Y7,Y9	2	BMOE[C],Hex[AnyN-term]
1351	O1,O2,O3,O4,O5,O7,O9,Y3,Y9,Y10	O6,O8,O10,Y1,Y2,Y4,Y5,Y6,Y7,Y8	1	DNCB_hapten[C]
1352	O1,O2,O3,O4,O5,O7,O9,Y4,Y5,Y6	O6,O8,O10,Y1,Y2,Y3,Y7,Y8,Y9,Y10	5	Formyl[AnyN-term],Formyl[S],NEMsulfur[C],Malonyl[C],CarboxymethylDTT[C]
1353	O1,O2,O3,O4,O5,O7,O9,Y4,Y5,Y7	O6,O8,O10,Y1,Y2,Y3,Y6,Y8,Y9,Y10	4	NEMsulfur[C],Malonyl[C],CarboxymethylDTT[C],DNCB_hapten[C]
1354	O1,O2,O3,O4,O5,O7,O9,Y4,Y5,Y8	O6,O8,O10,Y1,Y2,Y3,Y6,Y7,Y9,Y10	7	Formyl[AnyN-term],Formyl[S],NEMsulfur[C],Malonyl[C],Phospho[C],CarboxymethylDTT[C],Propionyl_13C(3)[AnyN-term]
1355	O1,O2,O3,O4,O5,O7,O9,Y4,Y5,Y9	O6,O8,O10,Y1,Y2,Y3,Y6,Y7,Y8,Y10	4	Formyl[S],Malonyl[C],CarboxymethylDTT[C],DNCB_hapten[C]
1356	O1,O2,O3,O4,O5,O7,O9,Y4,Y5,Y10	O6,O8,O10,Y1,Y2,Y3,Y6,Y7,Y8,Y9	2	Formyl[S],CarboxymethylDTT[C]
1357	O1,O2,O3,O4,O5,O7,O9,Y4,Y6,Y7	O6,O8,O10,Y1,Y2,Y3,Y5,Y8,Y9,Y10	2	Malonyl[C],Ala->Asp[A]
1358	O1,O2,O3,O4,O5,O7,O9,Y4,Y6,Y8	O6,O8,O10,Y1,Y2,Y3,Y5,Y7,Y9,Y10	4	Formyl[AnyN-term],Formyl[S],Malonyl[C],Phospho[C]
1359	O1,O2,O3,O4,O5,O7,O9,Y4,Y6,Y9	O6,O8,O10,Y1,Y2,Y3,Y5,Y7,Y8,Y10	3	Formyl[S],Glu->Met[E],Phospho[C]
1360	O1,O2,O3,O4,O5,O7,O9,Y4,Y6,Y10	O6,O8,O10,Y1,Y2,Y3,Y5,Y7,Y8,Y9	1	Formyl[S]
1361	O1,O2,O3,O4,O5,O7,O9,Y4,Y7,Y8	O6,O8,O10,Y1,Y2,Y3,Y5,Y6,Y9,Y10	2	Malonyl[C],CarboxymethylDTT[C]
1362	O1,O2,O3,O4,O5,O7,O9,Y4,Y7,Y9	O6,O8,O10,Y1,Y2,Y3,Y5,Y6,Y8,Y10	1	Malonyl[C]
1363	O1,O2,O3,O4,O5,O7,O9,Y4,Y7,Y10	O6,O8,O10,Y1,Y2,Y3,Y5,Y6,Y8,Y9	0
1364	O1,O2,O3,O4,O5,O7,O9,Y4,Y8,Y9	O6,O8,O10,Y1,Y2,Y3,Y5,Y6,Y7,Y10	2	Formyl[S],Phospho[C]
1365	O1,O2,O3,O4,O5,O7,O9,Y4,Y8,Y10	O6,O8,O10,Y1,Y2,Y3,Y5,Y6,Y7,Y9	3	Formyl[S],Phospho[C],Hex[AnyN-term]
1366	O1,O2,O3,O4,O5,O7,O9,Y4,Y9,Y10	O6,O8,O10,Y1,Y2,Y3,Y5,Y6,Y7,Y8	2	Formyl[S],Ser->Gly[S]
1367	O1,O2,O3,O4,O5,O7,O9,Y5,Y6,Y7	O6,O8,O10,Y1,Y2,Y3,Y4,Y8,Y9,Y10	9	Acetyl[ProteinN-term],NEMsulfur[C],Ub-Br2[C],Malonyl[C],CarboxymethylDTT[C],DNCB_hapten[C],Ala->Asp[A],2-succinyl[C],Deoxy[S]
1368	O1,O2,O3,O4,O5,O7,O9,Y5,Y6,Y8	O6,O8,O10,Y1,Y2,Y3,Y4,Y7,Y9,Y10	8	Formyl[AnyN-term],NEMsulfur[C],Ub-Br2[C],Malonyl[C],Phospho[C],CarboxymethylDTT[C],DNCB_hapten[C],Propionyl_13C(3)[AnyN-term]
1369	O1,O2,O3,O4,O5,O7,O9,Y5,Y6,Y9	O6,O8,O10,Y1,Y2,Y3,Y4,Y7,Y8,Y10	5	Formyl[S],NEMsulfur[C],Glu->Met[E],Malonyl[C],DNCB_hapten[C]
1370	O1,O2,O3,O4,O5,O7,O9,Y5,Y6,Y10	O6,O8,O10,Y1,Y2,Y3,Y4,Y7,Y8,Y9	5	Formyl[S],Glu->Met[E],BMOE[C],DNCB_hapten[C],Deoxy[S]
1371	O1,O2,O3,O4,O5,O7,O9,Y5,Y7,Y8	O6,O8,O10,Y1,Y2,Y3,Y4,Y6,Y9,Y10	10	Acetyl[ProteinN-term],NEMsulfur[C],Ub-Br2[C],BMOE[C],Malonyl[C],Dioxidation[W],CarboxymethylDTT[C],DNCB_hapten[C],Propionyl_13C(3)[AnyN-term],Deoxy[S]
1372	O1,O2,O3,O4,O5,O7,O9,Y5,Y7,Y9	O6,O8,O10,Y1,Y2,Y3,Y4,Y6,Y8,Y10	9	Acetyl[ProteinN-term],NEMsulfur[C],Malonyl[C],Carboxymethyl_13C(2)[C],NO_SMX_SIMD[C],CarboxymethylDTT[C],DNCB_hapten[C],Ala->Asp[A],Deoxy[S]
1373	O1,O2,O3,O4,O5,O7,O9,Y5,Y7,Y10	O6,O8,O10,Y1,Y2,Y3,Y4,Y6,Y8,Y9	7	Acetyl[ProteinN-term],BMOE[C],Malonyl[C],NO_SMX_SIMD[C],CarboxymethylDTT[C],DNCB_hapten[C],Deoxy[S]
1374	O1,O2,O3,O4,O5,O7,O9,Y5,Y8,Y9	O6,O8,O10,Y1,Y2,Y3,Y4,Y6,Y7,Y10	9	Formyl[S],NEMsulfur[C],Ub-Br2[C],Hydroxycinnamyl[C],Malonyl[C],Phospho[C],CarboxymethylDTT[C],DNCB_hapten[C],Propionyl_13C(3)[AnyN-term]
1375	O1,O2,O3,O4,O5,O7,O9,Y5,Y8,Y10	O6,O8,O10,Y1,Y2,Y3,Y4,Y6,Y7,Y9	6	NEMsulfur[C],BMOE[C],Malonyl[C],CarboxymethylDTT[C],DNCB_hapten[C],Propionyl_13C(3)[AnyN-term]
1376	O1,O2,O3,O4,O5,O7,O9,Y5,Y9,Y10	O6,O8,O10,Y1,Y2,Y3,Y4,Y6,Y7,Y8	5	Val->Thr[V],Formyl[S],Glu->Met[E],BMOE[C],DNCB_hapten[C]
1377	O1,O2,O3,O4,O5,O7,O9,Y6,Y7,Y8	O6,O8,O10,Y1,Y2,Y3,Y4,Y5,Y9,Y10	5	NEMsulfur[C],Malonyl[C],DNCB_hapten[C],Ala->Asp[A],Propionyl_13C(3)[AnyN-term]
1378	O1,O2,O3,O4,O5,O7,O9,Y6,Y7,Y9	O6,O8,O10,Y1,Y2,Y3,Y4,Y5,Y8,Y10	5	Glu->Met[E],Malonyl[C],Carboxymethyl_13C(2)[C],DNCB_hapten[C],Ala->Asp[A]
1379	O1,O2,O3,O4,O5,O7,O9,Y6,Y7,Y10	O6,O8,O10,Y1,Y2,Y3,Y4,Y5,Y8,Y9	5	Glu->Met[E],BMOE[C],DNCB_hapten[C],Ala->Asp[A],Deoxy[S]
1380	O1,O2,O3,O4,O5,O7,O9,Y6,Y8,Y9	O6,O8,O10,Y1,Y2,Y3,Y4,Y5,Y7,Y10	5	Glu->Met[E],Malonyl[C],Phospho[C],DNCB_hapten[C],Ala->Asp[A]
1381	O1,O2,O3,O4,O5,O7,O9,Y6,Y8,Y10	O6,O8,O10,Y1,Y2,Y3,Y4,Y5,Y7,Y9	4	Glu->Met[E],BMOE[C],Phospho[C],DNCB_hapten[C]
1382	O1,O2,O3,O4,O5,O7,O9,Y6,Y9,Y10	O6,O8,O10,Y1,Y2,Y3,Y4,Y5,Y7,Y8	4	Formyl[S],Glu->Met[E],DNCB_hapten[C],Ala->Asp[A]
1383	O1,O2,O3,O4,O5,O7,O9,Y7,Y8,Y9	O6,O8,O10,Y1,Y2,Y3,Y4,Y5,Y6,Y10	4	Malonyl[C],Phospho[C],DNCB_hapten[C],Ala->Asp[A]
1384	O1,O2,O3,O4,O5,O7,O9,Y7,Y8,Y10	O6,O8,O10,Y1,Y2,Y3,Y4,Y5,Y6,Y9	3	BMOE[C],Malonyl[C],DNCB_hapten[C]
1385	O1,O2,O3,O4,O5,O7,O9,Y7,Y9,Y10	O6,O8,O10,Y1,Y2,Y3,Y4,Y5,Y6,Y8	3	DNCB_hapten[C],Ala->Asp[A],Cytopiloyne[AnyN-term]
1386	O1,O2,O3,O4,O5,O7,O9,Y8,Y9,Y10	O6,O8,O10,Y1,Y2,Y3,Y4,Y5,Y6,Y7	3	BMOE[C],Phospho[C],DNCB_hapten[C]
1387	O1,O2,O3,O4,O5,O7,O10,Y1,Y2,Y3	O6,O8,O9,Y4,Y5,Y6,Y7,Y8,Y9,Y10	3	Xle->Asn[I],Val->Pro[V],Propionyl[AnyN-term]
1388	O1,O2,O3,O4,O5,O7,O10,Y1,Y2,Y4	O6,O8,O9,Y3,Y5,Y6,Y7,Y8,Y9,Y10	2	Iodoacetanilide_13C(6)[AnyN-term],Propionyl[AnyN-term]
1389	O1,O2,O3,O4,O5,O7,O10,Y1,Y2,Y5	O6,O8,O9,Y3,Y4,Y6,Y7,Y8,Y9,Y10	1	Propionyl[AnyN-term]
1390	O1,O2,O3,O4,O5,O7,O10,Y1,Y2,Y6	O6,O8,O9,Y3,Y4,Y5,Y7,Y8,Y9,Y10	1	Propionyl[AnyN-term]
1391	O1,O2,O3,O4,O5,O7,O10,Y1,Y2,Y7	O6,O8,O9,Y3,Y4,Y5,Y6,Y8,Y9,Y10	3	Ser->Pro[S],Val->Pro[V],Propionyl[AnyN-term]
1392	O1,O2,O3,O4,O5,O7,O10,Y1,Y2,Y8	O6,O8,O9,Y3,Y4,Y5,Y6,Y7,Y9,Y10	1	Propionyl[AnyN-term]
1393	O1,O2,O3,O4,O5,O7,O10,Y1,Y2,Y9	O6,O8,O9,Y3,Y4,Y5,Y6,Y7,Y8,Y10	1	Propionyl[AnyN-term]
1394	O1,O2,O3,O4,O5,O7,O10,Y1,Y2,Y10	O6,O8,O9,Y3,Y4,Y5,Y6,Y7,Y8,Y9	1	Propionyl[AnyN-term]
1395	O1,O2,O3,O4,O5,O7,O10,Y1,Y3,Y4	O6,O8,O9,Y2,Y5,Y6,Y7,Y8,Y9,Y10	1	Xle->Asn[I]
1396	O1,O2,O3,O4,O5,O7,O10,Y1,Y3,Y5	O6,O8,O9,Y2,Y4,Y6,Y7,Y8,Y9,Y10	3	Hydroxycinnamyl[C],Asn->Ser[N],Deoxy[S]
1397	O1,O2,O3,O4,O5,O7,O10,Y1,Y3,Y6	O6,O8,O9,Y2,Y4,Y5,Y7,Y8,Y9,Y10	2	Hydroxycinnamyl[C],Xle->Asn[I]
1398	O1,O2,O3,O4,O5,O7,O10,Y1,Y3,Y7	O6,O8,O9,Y2,Y4,Y5,Y6,Y8,Y9,Y10	2	Xle->Asn[I],Deoxy[S]
1399	O1,O2,O3,O4,O5,O7,O10,Y1,Y3,Y8	O6,O8,O9,Y2,Y4,Y5,Y6,Y7,Y9,Y10	3	Hydroxycinnamyl[C],Asn->Ser[N],Xle->Asn[I]
1400	O1,O2,O3,O4,O5,O7,O10,Y1,Y3,Y9	O6,O8,O9,Y2,Y4,Y5,Y6,Y7,Y8,Y10	3	Hydroxycinnamyl[C],Asn->Ser[N],Xle->Asn[I]
1401	O1,O2,O3,O4,O5,O7,O10,Y1,Y3,Y10	O6,O8,O9,Y2,Y4,Y5,Y6,Y7,Y8,Y9	1	Xle->Asn[I]
1402	O1,O2,O3,O4,O5,O7,O10,Y1,Y4,Y5	O6,O8,O9,Y2,Y3,Y6,Y7,Y8,Y9,Y10	2	Amidine[AnyN-term],2-dimethylsuccinyl[C]
1403	O1,O2,O3,O4,O5,O7,O10,Y1,Y4,Y6	O6,O8,O9,Y2,Y3,Y5,Y7,Y8,Y9,Y10	0
1404	O1,O2,O3,O4,O5,O7,O10,Y1,Y4,Y7	O6,O8,O9,Y2,Y3,Y5,Y6,Y8,Y9,Y10	0
1405	O1,O2,O3,O4,O5,O7,O10,Y1,Y4,Y8	O6,O8,O9,Y2,Y3,Y5,Y6,Y7,Y9,Y10	0
1406	O1,O2,O3,O4,O5,O7,O10,Y1,Y4,Y9	O6,O8,O9,Y2,Y3,Y5,Y6,Y7,Y8,Y10	0
1407	O1,O2,O3,O4,O5,O7,O10,Y1,Y4,Y10	O6,O8,O9,Y2,Y3,Y5,Y6,Y7,Y8,Y9	2	Iodoacetanilide_13C(6)[AnyN-term],Xle->Asn[I]
1408	O1,O2,O3,O4,O5,O7,O10,Y1,Y5,Y6	O6,O8,O9,Y2,Y3,Y4,Y7,Y8,Y9,Y10	2	DNCB_hapten[C],Deoxy[S]
1409	O1,O2,O3,O4,O5,O7,O10,Y1,Y5,Y7	O6,O8,O9,Y2,Y3,Y4,Y6,Y8,Y9,Y10	5	Malonyl[C],NO_SMX_SIMD[C],Xle->Asp[L],DNCB_hapten[C],Deoxy[S]
1410	O1,O2,O3,O4,O5,O7,O10,Y1,Y5,Y8	O6,O8,O9,Y2,Y3,Y4,Y6,Y7,Y9,Y10	5	NEMsulfur[C],Hydroxycinnamyl[C],Malonyl[C],DNCB_hapten[C],Propionyl_13C(3)[AnyN-term]
1411	O1,O2,O3,O4,O5,O7,O10,Y1,Y5,Y9	O6,O8,O9,Y2,Y3,Y4,Y6,Y7,Y8,Y10	5	Hydroxycinnamyl[C],NO_SMX_SIMD[C],Asn->Ser[N],DNCB_hapten[C],2-dimethylsuccinyl[C]
1412	O1,O2,O3,O4,O5,O7,O10,Y1,Y5,Y10	O6,O8,O9,Y2,Y3,Y4,Y6,Y7,Y8,Y9	2	NO_SMX_SIMD[C],DNCB_hapten[C]
1413	O1,O2,O3,O4,O5,O7,O10,Y1,Y6,Y7	O6,O8,O9,Y2,Y3,Y4,Y5,Y8,Y9,Y10	2	DNCB_hapten[C],Deoxy[S]
1414	O1,O2,O3,O4,O5,O7,O10,Y1,Y6,Y8	O6,O8,O9,Y2,Y3,Y4,Y5,Y7,Y9,Y10	1	Hydroxycinnamyl[C]
1415	O1,O2,O3,O4,O5,O7,O10,Y1,Y6,Y9	O6,O8,O9,Y2,Y3,Y4,Y5,Y7,Y8,Y10	1	DNCB_hapten[C]
1416	O1,O2,O3,O4,O5,O7,O10,Y1,Y6,Y10	O6,O8,O9,Y2,Y3,Y4,Y5,Y7,Y8,Y9	0
1417	O1,O2,O3,O4,O5,O7,O10,Y1,Y7,Y8	O6,O8,O9,Y2,Y3,Y4,Y5,Y6,Y9,Y10	0
1418	O1,O2,O3,O4,O5,O7,O10,Y1,Y7,Y9	O6,O8,O9,Y2,Y3,Y4,Y5,Y6,Y8,Y10	1	DNCB_hapten[C]
1419	O1,O2,O3,O4,O5,O7,O10,Y1,Y7,Y10	O6,O8,O9,Y2,Y3,Y4,Y5,Y6,Y8,Y9	1	Xle->Asn[I]
1420	O1,O2,O3,O4,O5,O7,O10,Y1,Y8,Y9	O6,O8,O9,Y2,Y3,Y4,Y5,Y6,Y7,Y10	2	Hydroxycinnamyl[C],Asn->Ser[N]
1421	O1,O2,O3,O4,O5,O7,O10,Y1,Y8,Y10	O6,O8,O9,Y2,Y3,Y4,Y5,Y6,Y7,Y9	2	Hydroxycinnamyl[C],Xle->Asn[I]
1422	O1,O2,O3,O4,O5,O7,O10,Y1,Y9,Y10	O6,O8,O9,Y2,Y3,Y4,Y5,Y6,Y7,Y8	1	Xle->Asn[I]
1423	O1,O2,O3,O4,O5,O7,O10,Y2,Y3,Y4	O6,O8,O9,Y1,Y5,Y6,Y7,Y8,Y9,Y10	2	Iodoacetanilide_13C(6)[AnyN-term],Propionyl[AnyN-term]
1424	O1,O2,O3,O4,O5,O7,O10,Y2,Y3,Y5	O6,O8,O9,Y1,Y4,Y6,Y7,Y8,Y9,Y10	2	Hydroxycinnamyl[C],Propionyl[AnyN-term]
1425	O1,O2,O3,O4,O5,O7,O10,Y2,Y3,Y6	O6,O8,O9,Y1,Y4,Y5,Y7,Y8,Y9,Y10	1	Propionyl[AnyN-term]
1426	O1,O2,O3,O4,O5,O7,O10,Y2,Y3,Y7	O6,O8,O9,Y1,Y4,Y5,Y6,Y8,Y9,Y10	1	Val->Pro[V]
1427	O1,O2,O3,O4,O5,O7,O10,Y2,Y3,Y8	O6,O8,O9,Y1,Y4,Y5,Y6,Y7,Y9,Y10	1	Hydroxycinnamyl[C]
1428	O1,O2,O3,O4,O5,O7,O10,Y2,Y3,Y9	O6,O8,O9,Y1,Y4,Y5,Y6,Y7,Y8,Y10	1	Hydroxycinnamyl[C]
1429	O1,O2,O3,O4,O5,O7,O10,Y2,Y3,Y10	O6,O8,O9,Y1,Y4,Y5,Y6,Y7,Y8,Y9	1	Propionyl[AnyN-term]
1430	O1,O2,O3,O4,O5,O7,O10,Y2,Y4,Y5	O6,O8,O9,Y1,Y3,Y6,Y7,Y8,Y9,Y10	4	Amidine[AnyN-term],Iodoacetanilide_13C(6)[AnyN-term],2-dimethylsuccinyl[C],Propionyl[AnyN-term]
1431	O1,O2,O3,O4,O5,O7,O10,Y2,Y4,Y6	O6,O8,O9,Y1,Y3,Y5,Y7,Y8,Y9,Y10	2	Iodoacetanilide_13C(6)[AnyN-term],Propionyl[AnyN-term]
1432	O1,O2,O3,O4,O5,O7,O10,Y2,Y4,Y7	O6,O8,O9,Y1,Y3,Y5,Y6,Y8,Y9,Y10	2	Iodoacetanilide_13C(6)[AnyN-term],Gly->Asn[G]
1433	O1,O2,O3,O4,O5,O7,O10,Y2,Y4,Y8	O6,O8,O9,Y1,Y3,Y5,Y6,Y7,Y9,Y10	1	Iodoacetanilide_13C(6)[AnyN-term]
1434	O1,O2,O3,O4,O5,O7,O10,Y2,Y4,Y9	O6,O8,O9,Y1,Y3,Y5,Y6,Y7,Y8,Y10	3	Iodoacetanilide_13C(6)[AnyN-term],Gly->Asn[G],Propionyl[AnyN-term]
1435	O1,O2,O3,O4,O5,O7,O10,Y2,Y4,Y10	O6,O8,O9,Y1,Y3,Y5,Y6,Y7,Y8,Y9	2	Iodoacetanilide_13C(6)[AnyN-term],Propionyl[AnyN-term]
1436	O1,O2,O3,O4,O5,O7,O10,Y2,Y5,Y6	O6,O8,O9,Y1,Y3,Y4,Y7,Y8,Y9,Y10	1	Propionyl[AnyN-term]
1437	O1,O2,O3,O4,O5,O7,O10,Y2,Y5,Y7	O6,O8,O9,Y1,Y3,Y4,Y6,Y8,Y9,Y10	5	Malonyl[C],NO_SMX_SIMD[C],DNCB_hapten[C],Deoxy[S],Gly->Asn[G]
1438	O1,O2,O3,O4,O5,O7,O10,Y2,Y5,Y8	O6,O8,O9,Y1,Y3,Y4,Y6,Y7,Y9,Y10	4	NEMsulfur[C],Hydroxycinnamyl[C],Malonyl[C],Pro->Trp[P]
1439	O1,O2,O3,O4,O5,O7,O10,Y2,Y5,Y9	O6,O8,O9,Y1,Y3,Y4,Y6,Y7,Y8,Y10	5	NO_SMX_SIMD[C],DNCB_hapten[C],Val->Met[V],2-dimethylsuccinyl[C],Gly->Asn[G]
1440	O1,O2,O3,O4,O5,O7,O10,Y2,Y5,Y10	O6,O8,O9,Y1,Y3,Y4,Y6,Y7,Y8,Y9	2	NO_SMX_SIMD[C],Propionyl[AnyN-term]
1441	O1,O2,O3,O4,O5,O7,O10,Y2,Y6,Y7	O6,O8,O9,Y1,Y3,Y4,Y5,Y8,Y9,Y10	0
1442	O1,O2,O3,O4,O5,O7,O10,Y2,Y6,Y8	O6,O8,O9,Y1,Y3,Y4,Y5,Y7,Y9,Y10	0
1443	O1,O2,O3,O4,O5,O7,O10,Y2,Y6,Y9	O6,O8,O9,Y1,Y3,Y4,Y5,Y7,Y8,Y10	1	GIST-Quat_2H(3)[AnyN-term]
1444	O1,O2,O3,O4,O5,O7,O10,Y2,Y6,Y10	O6,O8,O9,Y1,Y3,Y4,Y5,Y7,Y8,Y9	0
1445	O1,O2,O3,O4,O5,O7,O10,Y2,Y7,Y8	O6,O8,O9,Y1,Y3,Y4,Y5,Y6,Y9,Y10	1	Malonyl[C]
1446	O1,O2,O3,O4,O5,O7,O10,Y2,Y7,Y9	O6,O8,O9,Y1,Y3,Y4,Y5,Y6,Y8,Y10	3	DNCB_hapten[C],Cytopiloyne[AnyN-term],Gly->Asn[G]
1447	O1,O2,O3,O4,O5,O7,O10,Y2,Y7,Y10	O6,O8,O9,Y1,Y3,Y4,Y5,Y6,Y8,Y9	0
1448	O1,O2,O3,O4,O5,O7,O10,Y2,Y8,Y9	O6,O8,O9,Y1,Y3,Y4,Y5,Y6,Y7,Y10	1	Hydroxycinnamyl[C]
1449	O1,O2,O3,O4,O5,O7,O10,Y2,Y8,Y10	O6,O8,O9,Y1,Y3,Y4,Y5,Y6,Y7,Y9	0
1450	O1,O2,O3,O4,O5,O7,O10,Y2,Y9,Y10	O6,O8,O9,Y1,Y3,Y4,Y5,Y6,Y7,Y8	2	Val->Met[V],Cytopiloyne[AnyN-term]
1451	O1,O2,O3,O4,O5,O7,O10,Y3,Y4,Y5	O6,O8,O9,Y1,Y2,Y6,Y7,Y8,Y9,Y10	1	Amidine[AnyN-term]
1452	O1,O2,O3,O4,O5,O7,O10,Y3,Y4,Y6	O6,O8,O9,Y1,Y2,Y5,Y7,Y8,Y9,Y10	0
1453	O1,O2,O3,O4,O5,O7,O10,Y3,Y4,Y7	O6,O8,O9,Y1,Y2,Y5,Y6,Y8,Y9,Y10	0
1454	O1,O2,O3,O4,O5,O7,O10,Y3,Y4,Y8	O6,O8,O9,Y1,Y2,Y5,Y6,Y7,Y9,Y10	2	Hydroxycinnamyl[C],Amidine[AnyN-term]
1455	O1,O2,O3,O4,O5,O7,O10,Y3,Y4,Y9	O6,O8,O9,Y1,Y2,Y5,Y6,Y7,Y8,Y10	0
1456	O1,O2,O3,O4,O5,O7,O10,Y3,Y4,Y10	O6,O8,O9,Y1,Y2,Y5,Y6,Y7,Y8,Y9	0
1457	O1,O2,O3,O4,O5,O7,O10,Y3,Y5,Y6	O6,O8,O9,Y1,Y2,Y4,Y7,Y8,Y9,Y10	3	Hydroxycinnamyl[C],DNCB_hapten[C],Deoxy[S]
1458	O1,O2,O3,O4,O5,O7,O10,Y3,Y5,Y7	O6,O8,O9,Y1,Y2,Y4,Y6,Y8,Y9,Y10	6	Thr->Cys[T],Malonyl[C],Amidine[AnyN-term],NO_SMX_SIMD[C],DNCB_hapten[C],Deoxy[S]
1459	O1,O2,O3,O4,O5,O7,O10,Y3,Y5,Y8	O6,O8,O9,Y1,Y2,Y4,Y6,Y7,Y9,Y10	6	NEMsulfur[C],Ub-Br2[C],Hydroxycinnamyl[C],Amidine[AnyN-term],Pro->Trp[P],DNCB_hapten[C]
1460	O1,O2,O3,O4,O5,O7,O10,Y3,Y5,Y9	O6,O8,O9,Y1,Y2,Y4,Y6,Y7,Y8,Y10	3	Hydroxycinnamyl[C],DNCB_hapten[C],Val->Met[V]
1461	O1,O2,O3,O4,O5,O7,O10,Y3,Y5,Y10	O6,O8,O9,Y1,Y2,Y4,Y6,Y7,Y8,Y9	5	Hydroxycinnamyl[C],BMOE[C],Thr->Cys[T],DNCB_hapten[C],Piperidine[AnyN-term]
1462	O1,O2,O3,O4,O5,O7,O10,Y3,Y6,Y7	O6,O8,O9,Y1,Y2,Y4,Y5,Y8,Y9,Y10	2	DNCB_hapten[C],Deoxy[S]
1463	O1,O2,O3,O4,O5,O7,O10,Y3,Y6,Y8	O6,O8,O9,Y1,Y2,Y4,Y5,Y7,Y9,Y10	3	Hydroxycinnamyl[C],Pro->Trp[P],DNCB_hapten[C]
1464	O1,O2,O3,O4,O5,O7,O10,Y3,Y6,Y9	O6,O8,O9,Y1,Y2,Y4,Y5,Y7,Y8,Y10	2	Hydroxycinnamyl[C],DNCB_hapten[C]
1465	O1,O2,O3,O4,O5,O7,O10,Y3,Y6,Y10	O6,O8,O9,Y1,Y2,Y4,Y5,Y7,Y8,Y9	2	Thr->Cys[T],DNCB_hapten[C]
1466	O1,O2,O3,O4,O5,O7,O10,Y3,Y7,Y8	O6,O8,O9,Y1,Y2,Y4,Y5,Y6,Y9,Y10	2	Hydroxycinnamyl[C],DNCB_hapten[C]
1467	O1,O2,O3,O4,O5,O7,O10,Y3,Y7,Y9	O6,O8,O9,Y1,Y2,Y4,Y5,Y6,Y8,Y10	1	DNCB_hapten[C]
1468	O1,O2,O3,O4,O5,O7,O10,Y3,Y7,Y10	O6,O8,O9,Y1,Y2,Y4,Y5,Y6,Y8,Y9	4	BMOE[C],Thr->Cys[T],DNCB_hapten[C],Piperidine[AnyN-term]
1469	O1,O2,O3,O4,O5,O7,O10,Y3,Y8,Y9	O6,O8,O9,Y1,Y2,Y4,Y5,Y6,Y7,Y10	2	Hydroxycinnamyl[C],DNCB_hapten[C]
1470	O1,O2,O3,O4,O5,O7,O10,Y3,Y8,Y10	O6,O8,O9,Y1,Y2,Y4,Y5,Y6,Y7,Y9	5	Hydroxycinnamyl[C],BMOE[C],Thr->Cys[T],Pro->Trp[P],Hex[AnyN-term]
1471	O1,O2,O3,O4,O5,O7,O10,Y3,Y9,Y10	O6,O8,O9,Y1,Y2,Y4,Y5,Y6,Y7,Y8	3	Hydroxycinnamyl[C],DNCB_hapten[C],Val->Met[V]
1472	O1,O2,O3,O4,O5,O7,O10,Y4,Y5,Y6	O6,O8,O9,Y1,Y2,Y3,Y7,Y8,Y9,Y10	5	Formyl[S],NEMsulfur[C],Amidine[AnyN-term],CarboxymethylDTT[C],2-dimethylsuccinyl[C]
1473	O1,O2,O3,O4,O5,O7,O10,Y4,Y5,Y7	O6,O8,O9,Y1,Y2,Y3,Y6,Y8,Y9,Y10	8	NEMsulfur[C],Malonyl[C],Amidine[AnyN-term],NO_SMX_SIMD[C],Xle->Asp[L],CarboxymethylDTT[C],DNCB_hapten[C],2-dimethylsuccinyl[C]
1474	O1,O2,O3,O4,O5,O7,O10,Y4,Y5,Y8	O6,O8,O9,Y1,Y2,Y3,Y6,Y7,Y9,Y10	9	Formyl[S],NEMsulfur[C],Ub-Br2[C],Hydroxycinnamyl[C],Malonyl[C],Amidine[AnyN-term],NO_SMX_SIMD[C],CarboxymethylDTT[C],2-dimethylsuccinyl[C]
1475	O1,O2,O3,O4,O5,O7,O10,Y4,Y5,Y9	O6,O8,O9,Y1,Y2,Y3,Y6,Y7,Y8,Y10	6	Formyl[S],Amidine[AnyN-term],NO_SMX_SIMD[C],CarboxymethylDTT[C],DNCB_hapten[C],2-dimethylsuccinyl[C]
1476	O1,O2,O3,O4,O5,O7,O10,Y4,Y5,Y10	O6,O8,O9,Y1,Y2,Y3,Y6,Y7,Y8,Y9	5	Formyl[S],BMOE[C],Amidine[AnyN-term],NO_SMX_SIMD[C],CarboxymethylDTT[C]
1477	O1,O2,O3,O4,O5,O7,O10,Y4,Y6,Y7	O6,O8,O9,Y1,Y2,Y3,Y5,Y8,Y9,Y10	1	Xle->Asp[L]
1478	O1,O2,O3,O4,O5,O7,O10,Y4,Y6,Y8	O6,O8,O9,Y1,Y2,Y3,Y5,Y7,Y9,Y10	2	Formyl[S],CarboxymethylDTT[C]
1479	O1,O2,O3,O4,O5,O7,O10,Y4,Y6,Y9	O6,O8,O9,Y1,Y2,Y3,Y5,Y7,Y8,Y10	1	Formyl[S]
1480	O1,O2,O3,O4,O5,O7,O10,Y4,Y6,Y10	O6,O8,O9,Y1,Y2,Y3,Y5,Y7,Y8,Y9	1	Formyl[S]
1481	O1,O2,O3,O4,O5,O7,O10,Y4,Y7,Y8	O6,O8,O9,Y1,Y2,Y3,Y5,Y6,Y9,Y10	3	Malonyl[C],Xle->Asp[L],CarboxymethylDTT[C]
1482	O1,O2,O3,O4,O5,O7,O10,Y4,Y7,Y9	O6,O8,O9,Y1,Y2,Y3,Y5,Y6,Y8,Y10	2	DNCB_hapten[C],Gly->Asn[G]
1483	O1,O2,O3,O4,O5,O7,O10,Y4,Y7,Y10	O6,O8,O9,Y1,Y2,Y3,Y5,Y6,Y8,Y9	0
1484	O1,O2,O3,O4,O5,O7,O10,Y4,Y8,Y9	O6,O8,O9,Y1,Y2,Y3,Y5,Y6,Y7,Y10	4	Formyl[S],Hydroxycinnamyl[C],Phospho[C],CarboxymethylDTT[C]
1485	O1,O2,O3,O4,O5,O7,O10,Y4,Y8,Y10	O6,O8,O9,Y1,Y2,Y3,Y5,Y6,Y7,Y9	2	Formyl[S],BMOE[C]
1486	O1,O2,O3,O4,O5,O7,O10,Y4,Y9,Y10	O6,O8,O9,Y1,Y2,Y3,Y5,Y6,Y7,Y8	1	Formyl[S]
1487	O1,O2,O3,O4,O5,O7,O10,Y5,Y6,Y7	O6,O8,O9,Y1,Y2,Y3,Y4,Y8,Y9,Y10	9	NEMsulfur[C],Ub-Br2[C],Malonyl[C],NO_SMX_SIMD[C],Xle->Asp[L],CarboxymethylDTT[C],DNCB_hapten[C],2-succinyl[C],Deoxy[S]
1488	O1,O2,O3,O4,O5,O7,O10,Y5,Y6,Y8	O6,O8,O9,Y1,Y2,Y3,Y4,Y7,Y9,Y10	9	NEMsulfur[C],Ub-Br2[C],Hydroxycinnamyl[C],BMOE[C],Malonyl[C],Pro->Trp[P],CarboxymethylDTT[C],DNCB_hapten[C],Propionyl_13C(3)[AnyN-term]
1489	O1,O2,O3,O4,O5,O7,O10,Y5,Y6,Y9	O6,O8,O9,Y1,Y2,Y3,Y4,Y7,Y8,Y10	7	NEMsulfur[C],Glu->Met[E],Hydroxycinnamyl[C],NO_SMX_SIMD[C],CarboxymethylDTT[C],DNCB_hapten[C],2-dimethylsuccinyl[C]
1490	O1,O2,O3,O4,O5,O7,O10,Y5,Y6,Y10	O6,O8,O9,Y1,Y2,Y3,Y4,Y7,Y8,Y9	4	Glu->Met[E],BMOE[C],Thr->Cys[T],DNCB_hapten[C]
1491	O1,O2,O3,O4,O5,O7,O10,Y5,Y7,Y8	O6,O8,O9,Y1,Y2,Y3,Y4,Y6,Y9,Y10	13	NEMsulfur[C],Ub-Br2[C],Hydroxycinnamyl[C],BMOE[C],Malonyl[C],Amidine[AnyN-term],NO_SMX_SIMD[C],Dioxidation[W],Xle->Asp[L],CarboxymethylDTT[C],DNCB_hapten[C],2-succinyl[C],Propionyl_13C(3)[AnyN-term]
1492	O1,O2,O3,O4,O5,O7,O10,Y5,Y7,Y9	O6,O8,O9,Y1,Y2,Y3,Y4,Y6,Y8,Y10	7	NEMsulfur[C],Malonyl[C],NO_SMX_SIMD[C],CarboxymethylDTT[C],DNCB_hapten[C],2-dimethylsuccinyl[C],Gly->Asn[G]
1493	O1,O2,O3,O4,O5,O7,O10,Y5,Y7,Y10	O6,O8,O9,Y1,Y2,Y3,Y4,Y6,Y8,Y9	8	BMOE[C],Thr->Cys[T],Malonyl[C],NO_SMX_SIMD[C],Xle->Asp[L],CarboxymethylDTT[C],DNCB_hapten[C],Deoxy[S]
1494	O1,O2,O3,O4,O5,O7,O10,Y5,Y8,Y9	O6,O8,O9,Y1,Y2,Y3,Y4,Y6,Y7,Y10	9	NEMsulfur[C],Ub-Br2[C],Hydroxycinnamyl[C],Malonyl[C],NO_SMX_SIMD[C],Pro->Trp[P],CarboxymethylDTT[C],DNCB_hapten[C],2-dimethylsuccinyl[C]
1495	O1,O2,O3,O4,O5,O7,O10,Y5,Y8,Y10	O6,O8,O9,Y1,Y2,Y3,Y4,Y6,Y7,Y9	11	NEMsulfur[C],Ub-Br2[C],Hydroxycinnamyl[C],BMOE[C],Thr->Cys[T],Malonyl[C],NO_SMX_SIMD[C],Pro->Trp[P],CarboxymethylDTT[C],DNCB_hapten[C],Propionyl_13C(3)[AnyN-term]
1496	O1,O2,O3,O4,O5,O7,O10,Y5,Y9,Y10	O6,O8,O9,Y1,Y2,Y3,Y4,Y6,Y7,Y8	5	Hydroxycinnamyl[C],BMOE[C],NO_SMX_SIMD[C],DNCB_hapten[C],Val->Met[V]
1497	O1,O2,O3,O4,O5,O7,O10,Y6,Y7,Y8	O6,O8,O9,Y1,Y2,Y3,Y4,Y5,Y9,Y10	7	NEMsulfur[C],Ub-Br2[C],Malonyl[C],Xle->Asp[L],CarboxymethylDTT[C],DNCB_hapten[C],Ala->Asp[A]
1498	O1,O2,O3,O4,O5,O7,O10,Y6,Y7,Y9	O6,O8,O9,Y1,Y2,Y3,Y4,Y5,Y8,Y10	2	DNCB_hapten[C],Ala->Asp[A]
1499	O1,O2,O3,O4,O5,O7,O10,Y6,Y7,Y10	O6,O8,O9,Y1,Y2,Y3,Y4,Y5,Y8,Y9	3	BMOE[C],DNCB_hapten[C],Ala->Asp[A]
1500	O1,O2,O3,O4,O5,O7,O10,Y6,Y8,Y9	O6,O8,O9,Y1,Y2,Y3,Y4,Y5,Y7,Y10	3	Hydroxycinnamyl[C],Phospho[C],DNCB_hapten[C]
1501	O1,O2,O3,O4,O5,O7,O10,Y6,Y8,Y10	O6,O8,O9,Y1,Y2,Y3,Y4,Y5,Y7,Y9	3	Hydroxycinnamyl[C],BMOE[C],DNCB_hapten[C]
1502	O1,O2,O3,O4,O5,O7,O10,Y6,Y9,Y10	O6,O8,O9,Y1,Y2,Y3,Y4,Y5,Y7,Y8	2	Glu->Met[E],DNCB_hapten[C]
1503	O1,O2,O3,O4,O5,O7,O10,Y7,Y8,Y9	O6,O8,O9,Y1,Y2,Y3,Y4,Y5,Y6,Y10	4	Hydroxycinnamyl[C],Malonyl[C],CarboxymethylDTT[C],DNCB_hapten[C]
1504	O1,O2,O3,O4,O5,O7,O10,Y7,Y8,Y10	O6,O8,O9,Y1,Y2,Y3,Y4,Y5,Y6,Y9	2	BMOE[C],DNCB_hapten[C]
1505	O1,O2,O3,O4,O5,O7,O10,Y7,Y9,Y10	O6,O8,O9,Y1,Y2,Y3,Y4,Y5,Y6,Y8	2	NO_SMX_SIMD[C],DNCB_hapten[C]
1506	O1,O2,O3,O4,O5,O7,O10,Y8,Y9,Y10	O6,O8,O9,Y1,Y2,Y3,Y4,Y5,Y6,Y7	3	Hydroxycinnamyl[C],BMOE[C],DNCB_hapten[C]
1507	O1,O2,O3,O4,O5,O7,Y1,Y2,Y3,Y4	O6,O8,O9,O10,Y5,Y6,Y7,Y8,Y9,Y10	4	Carbamidomethyl[D],Iodoacetanilide_13C(6)[AnyN-term],Xle->Asn[I],Propionyl[AnyN-term]
1508	O1,O2,O3,O4,O5,O7,Y1,Y2,Y3,Y5	O6,O8,O9,O10,Y4,Y6,Y7,Y8,Y9,Y10	2	Carbamidomethyl[D],Propionyl[AnyN-term]
1509	O1,O2,O3,O4,O5,O7,Y1,Y2,Y3,Y6	O6,O8,O9,O10,Y4,Y5,Y7,Y8,Y9,Y10	2	Xle->Asn[I],Propionyl[AnyN-term]
1510	O1,O2,O3,O4,O5,O7,Y1,Y2,Y3,Y7	O6,O8,O9,O10,Y4,Y5,Y6,Y8,Y9,Y10	5	Carbamidomethyl[D],Xle->Asn[I],Val->Pro[V],Propionyl[AnyN-term],Formyl[T]
1511	O1,O2,O3,O4,O5,O7,Y1,Y2,Y3,Y8	O6,O8,O9,O10,Y4,Y5,Y6,Y7,Y9,Y10	4	Carbamidomethyl[D],Hydroxycinnamyl[C],Xle->Asn[I],Propionyl[AnyN-term]
1512	O1,O2,O3,O4,O5,O7,Y1,Y2,Y3,Y9	O6,O8,O9,O10,Y4,Y5,Y6,Y7,Y8,Y10	3	Carbamidomethyl[D],Xle->Asn[I],Propionyl[AnyN-term]
1513	O1,O2,O3,O4,O5,O7,Y1,Y2,Y3,Y10	O6,O8,O9,O10,Y4,Y5,Y6,Y7,Y8,Y9	3	Carbamidomethyl[D],Xle->Asn[I],Propionyl[AnyN-term]
1514	O1,O2,O3,O4,O5,O7,Y1,Y2,Y4,Y5	O6,O8,O9,O10,Y3,Y6,Y7,Y8,Y9,Y10	2	Iodoacetanilide_13C(6)[AnyN-term],Propionyl[AnyN-term]
1515	O1,O2,O3,O4,O5,O7,Y1,Y2,Y4,Y6	O6,O8,O9,O10,Y3,Y5,Y7,Y8,Y9,Y10	2	Iodoacetanilide_13C(6)[AnyN-term],Propionyl[AnyN-term]
1516	O1,O2,O3,O4,O5,O7,Y1,Y2,Y4,Y7	O6,O8,O9,O10,Y3,Y5,Y6,Y8,Y9,Y10	2	Iodoacetanilide_13C(6)[AnyN-term],Propionyl[AnyN-term]
1517	O1,O2,O3,O4,O5,O7,Y1,Y2,Y4,Y8	O6,O8,O9,O10,Y3,Y5,Y6,Y7,Y9,Y10	2	Iodoacetanilide_13C(6)[AnyN-term],Propionyl[AnyN-term]
1518	O1,O2,O3,O4,O5,O7,Y1,Y2,Y4,Y9	O6,O8,O9,O10,Y3,Y5,Y6,Y7,Y8,Y10	2	Iodoacetanilide_13C(6)[AnyN-term],Propionyl[AnyN-term]
1519	O1,O2,O3,O4,O5,O7,Y1,Y2,Y4,Y10	O6,O8,O9,O10,Y3,Y5,Y6,Y7,Y8,Y9	3	Iodoacetanilide_13C(6)[AnyN-term],Xle->Asn[I],Propionyl[AnyN-term]
1520	O1,O2,O3,O4,O5,O7,Y1,Y2,Y5,Y6	O6,O8,O9,O10,Y3,Y4,Y7,Y8,Y9,Y10	1	Propionyl[AnyN-term]
1521	O1,O2,O3,O4,O5,O7,Y1,Y2,Y5,Y7	O6,O8,O9,O10,Y3,Y4,Y6,Y8,Y9,Y10	4	Carbamidomethyl[D],NO_SMX_SIMD[C],Deoxy[S],Propionyl[AnyN-term]
1522	O1,O2,O3,O4,O5,O7,Y1,Y2,Y5,Y8	O6,O8,O9,O10,Y3,Y4,Y6,Y7,Y9,Y10	2	Hydroxycinnamyl[C],Propionyl[AnyN-term]
1523	O1,O2,O3,O4,O5,O7,Y1,Y2,Y5,Y9	O6,O8,O9,O10,Y3,Y4,Y6,Y7,Y8,Y10	1	Propionyl[AnyN-term]
1524	O1,O2,O3,O4,O5,O7,Y1,Y2,Y5,Y10	O6,O8,O9,O10,Y3,Y4,Y6,Y7,Y8,Y9	2	Carbamidomethyl[D],Propionyl[AnyN-term]
1525	O1,O2,O3,O4,O5,O7,Y1,Y2,Y6,Y7	O6,O8,O9,O10,Y3,Y4,Y5,Y8,Y9,Y10	1	Val->Pro[V]
1526	O1,O2,O3,O4,O5,O7,Y1,Y2,Y6,Y8	O6,O8,O9,O10,Y3,Y4,Y5,Y7,Y9,Y10	0
1527	O1,O2,O3,O4,O5,O7,Y1,Y2,Y6,Y9	O6,O8,O9,O10,Y3,Y4,Y5,Y7,Y8,Y10	1	Propionyl[AnyN-term]
1528	O1,O2,O3,O4,O5,O7,Y1,Y2,Y6,Y10	O6,O8,O9,O10,Y3,Y4,Y5,Y7,Y8,Y9	1	Propionyl[AnyN-term]
1529	O1,O2,O3,O4,O5,O7,Y1,Y2,Y7,Y8	O6,O8,O9,O10,Y3,Y4,Y5,Y6,Y9,Y10	0
1530	O1,O2,O3,O4,O5,O7,Y1,Y2,Y7,Y9	O6,O8,O9,O10,Y3,Y4,Y5,Y6,Y8,Y10	0
1531	O1,O2,O3,O4,O5,O7,Y1,Y2,Y7,Y10	O6,O8,O9,O10,Y3,Y4,Y5,Y6,Y8,Y9	2	Carbamidomethyl[D],Xle->Asn[I]
1532	O1,O2,O3,O4,O5,O7,Y1,Y2,Y8,Y9	O6,O8,O9,O10,Y3,Y4,Y5,Y6,Y7,Y10	1	Hydroxycinnamyl[C]
1533	O1,O2,O3,O4,O5,O7,Y1,Y2,Y8,Y10	O6,O8,O9,O10,Y3,Y4,Y5,Y6,Y7,Y9	1	Xle->Asn[I]
1534	O1,O2,O3,O4,O5,O7,Y1,Y2,Y9,Y10	O6,O8,O9,O10,Y3,Y4,Y5,Y6,Y7,Y8	2	Xle->Asn[I],Propionyl[AnyN-term]
1535	O1,O2,O3,O4,O5,O7,Y1,Y3,Y4,Y5	O6,O8,O9,O10,Y2,Y6,Y7,Y8,Y9,Y10	1	Carbamidomethyl[D]
1536	O1,O2,O3,O4,O5,O7,Y1,Y3,Y4,Y6	O6,O8,O9,O10,Y2,Y5,Y7,Y8,Y9,Y10	1	Xle->Asn[I]
1537	O1,O2,O3,O4,O5,O7,Y1,Y3,Y4,Y7	O6,O8,O9,O10,Y2,Y5,Y6,Y8,Y9,Y10	2	Carbamidomethyl[D],Xle->Asn[I]
1538	O1,O2,O3,O4,O5,O7,Y1,Y3,Y4,Y8	O6,O8,O9,O10,Y2,Y5,Y6,Y7,Y9,Y10	3	Carbamidomethyl[D],Hydroxycinnamyl[C],Xle->Asn[I]
1539	O1,O2,O3,O4,O5,O7,Y1,Y3,Y4,Y9	O6,O8,O9,O10,Y2,Y5,Y6,Y7,Y8,Y10	1	Xle->Asn[I]
1540	O1,O2,O3,O4,O5,O7,Y1,Y3,Y4,Y10	O6,O8,O9,O10,Y2,Y5,Y6,Y7,Y8,Y9	2	Carbamidomethyl[D],Xle->Asn[I]
1541	O1,O2,O3,O4,O5,O7,Y1,Y3,Y5,Y6	O6,O8,O9,O10,Y2,Y4,Y7,Y8,Y9,Y10	2	Hydroxycinnamyl[C],Deoxy[S]
1542	O1,O2,O3,O4,O5,O7,Y1,Y3,Y5,Y7	O6,O8,O9,O10,Y2,Y4,Y6,Y8,Y9,Y10	3	Carbamidomethyl[D],DNCB_hapten[C],Deoxy[S]
1543	O1,O2,O3,O4,O5,O7,Y1,Y3,Y5,Y8	O6,O8,O9,O10,Y2,Y4,Y6,Y7,Y9,Y10	3	Carbamidomethyl[D],Hydroxycinnamyl[C],Xle->Asn[I]
1544	O1,O2,O3,O4,O5,O7,Y1,Y3,Y5,Y9	O6,O8,O9,O10,Y2,Y4,Y6,Y7,Y8,Y10	3	Hydroxycinnamyl[C],Asn->Ser[N],DNCB_hapten[C]
1545	O1,O2,O3,O4,O5,O7,Y1,Y3,Y5,Y10	O6,O8,O9,O10,Y2,Y4,Y6,Y7,Y8,Y9	3	Carbamidomethyl[D],Hydroxycinnamyl[C],Xle->Asn[I]
1546	O1,O2,O3,O4,O5,O7,Y1,Y3,Y6,Y7	O6,O8,O9,O10,Y2,Y4,Y5,Y8,Y9,Y10	2	Xle->Asn[I],Deoxy[S]
1547	O1,O2,O3,O4,O5,O7,Y1,Y3,Y6,Y8	O6,O8,O9,O10,Y2,Y4,Y5,Y7,Y9,Y10	2	Hydroxycinnamyl[C],Xle->Asn[I]
1548	O1,O2,O3,O4,O5,O7,Y1,Y3,Y6,Y9	O6,O8,O9,O10,Y2,Y4,Y5,Y7,Y8,Y10	2	Hydroxycinnamyl[C],Xle->Asn[I]
1549	O1,O2,O3,O4,O5,O7,Y1,Y3,Y6,Y10	O6,O8,O9,O10,Y2,Y4,Y5,Y7,Y8,Y9	1	Xle->Asn[I]
1550	O1,O2,O3,O4,O5,O7,Y1,Y3,Y7,Y8	O6,O8,O9,O10,Y2,Y4,Y5,Y6,Y9,Y10	3	Carbamidomethyl[D],Hydroxycinnamyl[C],Xle->Asn[I]
1551	O1,O2,O3,O4,O5,O7,Y1,Y3,Y7,Y9	O6,O8,O9,O10,Y2,Y4,Y5,Y6,Y8,Y10	2	DNCB_hapten[C],Xle->Asn[I]
1552	O1,O2,O3,O4,O5,O7,Y1,Y3,Y7,Y10	O6,O8,O9,O10,Y2,Y4,Y5,Y6,Y8,Y9	2	Carbamidomethyl[D],Xle->Asn[I]
1553	O1,O2,O3,O4,O5,O7,Y1,Y3,Y8,Y9	O6,O8,O9,O10,Y2,Y4,Y5,Y6,Y7,Y10	3	Hydroxycinnamyl[C],Asn->Ser[N],Xle->Asn[I]
1554	O1,O2,O3,O4,O5,O7,Y1,Y3,Y8,Y10	O6,O8,O9,O10,Y2,Y4,Y5,Y6,Y7,Y9	3	Carbamidomethyl[D],Hydroxycinnamyl[C],Xle->Asn[I]
1555	O1,O2,O3,O4,O5,O7,Y1,Y3,Y9,Y10	O6,O8,O9,O10,Y2,Y4,Y5,Y6,Y7,Y8	2	Hydroxycinnamyl[C],Xle->Asn[I]
1556	O1,O2,O3,O4,O5,O7,Y1,Y4,Y5,Y6	O6,O8,O9,O10,Y2,Y3,Y7,Y8,Y9,Y10	0
1557	O1,O2,O3,O4,O5,O7,Y1,Y4,Y5,Y7	O6,O8,O9,O10,Y2,Y3,Y6,Y8,Y9,Y10	1	NO_SMX_SIMD[C]
1558	O1,O2,O3,O4,O5,O7,Y1,Y4,Y5,Y8	O6,O8,O9,O10,Y2,Y3,Y6,Y7,Y9,Y10	0
1559	O1,O2,O3,O4,O5,O7,Y1,Y4,Y5,Y9	O6,O8,O9,O10,Y2,Y3,Y6,Y7,Y8,Y10	1	NO_SMX_SIMD[C]
1560	O1,O2,O3,O4,O5,O7,Y1,Y4,Y5,Y10	O6,O8,O9,O10,Y2,Y3,Y6,Y7,Y8,Y9	0
1561	O1,O2,O3,O4,O5,O7,Y1,Y4,Y6,Y7	O6,O8,O9,O10,Y2,Y3,Y5,Y8,Y9,Y10	0
1562	O1,O2,O3,O4,O5,O7,Y1,Y4,Y6,Y8	O6,O8,O9,O10,Y2,Y3,Y5,Y7,Y9,Y10	0
1563	O1,O2,O3,O4,O5,O7,Y1,Y4,Y6,Y9	O6,O8,O9,O10,Y2,Y3,Y5,Y7,Y8,Y10	0
1564	O1,O2,O3,O4,O5,O7,Y1,Y4,Y6,Y10	O6,O8,O9,O10,Y2,Y3,Y5,Y7,Y8,Y9	2	Iodoacetanilide_13C(6)[AnyN-term],Xle->Asn[I]
1565	O1,O2,O3,O4,O5,O7,Y1,Y4,Y7,Y8	O6,O8,O9,O10,Y2,Y3,Y5,Y6,Y9,Y10	1	Xle->Asn[I]
1566	O1,O2,O3,O4,O5,O7,Y1,Y4,Y7,Y9	O6,O8,O9,O10,Y2,Y3,Y5,Y6,Y8,Y10	0
1567	O1,O2,O3,O4,O5,O7,Y1,Y4,Y7,Y10	O6,O8,O9,O10,Y2,Y3,Y5,Y6,Y8,Y9	1	Xle->Asn[I]
1568	O1,O2,O3,O4,O5,O7,Y1,Y4,Y8,Y9	O6,O8,O9,O10,Y2,Y3,Y5,Y6,Y7,Y10	1	Xle->Asn[I]
1569	O1,O2,O3,O4,O5,O7,Y1,Y4,Y8,Y10	O6,O8,O9,O10,Y2,Y3,Y5,Y6,Y7,Y9	1	Xle->Asn[I]
1570	O1,O2,O3,O4,O5,O7,Y1,Y4,Y9,Y10	O6,O8,O9,O10,Y2,Y3,Y5,Y6,Y7,Y8	1	Xle->Asn[I]
1571	O1,O2,O3,O4,O5,O7,Y1,Y5,Y6,Y7	O6,O8,O9,O10,Y2,Y3,Y4,Y8,Y9,Y10	4	Malonyl[C],NO_SMX_SIMD[C],DNCB_hapten[C],Deoxy[S]
1572	O1,O2,O3,O4,O5,O7,Y1,Y5,Y6,Y8	O6,O8,O9,O10,Y2,Y3,Y4,Y7,Y9,Y10	4	NEMsulfur[C],Hydroxycinnamyl[C],DNCB_hapten[C],Propionyl_13C(3)[AnyN-term]
1573	O1,O2,O3,O4,O5,O7,Y1,Y5,Y6,Y9	O6,O8,O9,O10,Y2,Y3,Y4,Y7,Y8,Y10	3	Glu->Met[E],Hydroxycinnamyl[C],DNCB_hapten[C]
1574	O1,O2,O3,O4,O5,O7,Y1,Y5,Y6,Y10	O6,O8,O9,O10,Y2,Y3,Y4,Y7,Y8,Y9	1	DNCB_hapten[C]
1575	O1,O2,O3,O4,O5,O7,Y1,Y5,Y7,Y8	O6,O8,O9,O10,Y2,Y3,Y4,Y6,Y9,Y10	4	Malonyl[C],NO_SMX_SIMD[C],DNCB_hapten[C],Propionyl_13C(3)[AnyN-term]
1576	O1,O2,O3,O4,O5,O7,Y1,Y5,Y7,Y9	O6,O8,O9,O10,Y2,Y3,Y4,Y6,Y8,Y10	2	NO_SMX_SIMD[C],DNCB_hapten[C]
1577	O1,O2,O3,O4,O5,O7,Y1,Y5,Y7,Y10	O6,O8,O9,O10,Y2,Y3,Y4,Y6,Y8,Y9	3	Carbamidomethyl[D],NO_SMX_SIMD[C],DNCB_hapten[C]
1578	O1,O2,O3,O4,O5,O7,Y1,Y5,Y8,Y9	O6,O8,O9,O10,Y2,Y3,Y4,Y6,Y7,Y10	4	Hydroxycinnamyl[C],NO_SMX_SIMD[C],Asn->Ser[N],DNCB_hapten[C]
1579	O1,O2,O3,O4,O5,O7,Y1,Y5,Y8,Y10	O6,O8,O9,O10,Y2,Y3,Y4,Y6,Y7,Y9	2	Hydroxycinnamyl[C],Propionyl_13C(3)[AnyN-term]
1580	O1,O2,O3,O4,O5,O7,Y1,Y5,Y9,Y10	O6,O8,O9,O10,Y2,Y3,Y4,Y6,Y7,Y8	2	NO_SMX_SIMD[C],DNCB_hapten[C]
1581	O1,O2,O3,O4,O5,O7,Y1,Y6,Y7,Y8	O6,O8,O9,O10,Y2,Y3,Y4,Y5,Y9,Y10	0
1582	O1,O2,O3,O4,O5,O7,Y1,Y6,Y7,Y9	O6,O8,O9,O10,Y2,Y3,Y4,Y5,Y8,Y10	2	DNCB_hapten[C],Ala->Asp[A]
1583	O1,O2,O3,O4,O5,O7,Y1,Y6,Y7,Y10	O6,O8,O9,O10,Y2,Y3,Y4,Y5,Y8,Y9	1	Xle->Asn[I]
1584	O1,O2,O3,O4,O5,O7,Y1,Y6,Y8,Y9	O6,O8,O9,O10,Y2,Y3,Y4,Y5,Y7,Y10	1	Hydroxycinnamyl[C]
1585	O1,O2,O3,O4,O5,O7,Y1,Y6,Y8,Y10	O6,O8,O9,O10,Y2,Y3,Y4,Y5,Y7,Y9	1	Xle->Asn[I]
1586	O1,O2,O3,O4,O5,O7,Y1,Y6,Y9,Y10	O6,O8,O9,O10,Y2,Y3,Y4,Y5,Y7,Y8	2	Glu->Met[E],Xle->Asn[I]
1587	O1,O2,O3,O4,O5,O7,Y1,Y7,Y8,Y9	O6,O8,O9,O10,Y2,Y3,Y4,Y5,Y6,Y10	2	DNCB_hapten[C],Xle->Asn[I]
1588	O1,O2,O3,O4,O5,O7,Y1,Y7,Y8,Y10	O6,O8,O9,O10,Y2,Y3,Y4,Y5,Y6,Y9	1	Xle->Asn[I]
1589	O1,O2,O3,O4,O5,O7,Y1,Y7,Y9,Y10	O6,O8,O9,O10,Y2,Y3,Y4,Y5,Y6,Y8	2	DNCB_hapten[C],Xle->Asn[I]
1590	O1,O2,O3,O4,O5,O7,Y1,Y8,Y9,Y10	O6,O8,O9,O10,Y2,Y3,Y4,Y5,Y6,Y7	2	Hydroxycinnamyl[C],Xle->Asn[I]
1591	O1,O2,O3,O4,O5,O7,Y2,Y3,Y4,Y5	O6,O8,O9,O10,Y1,Y6,Y7,Y8,Y9,Y10	2	Carbamidomethyl[D],Propionyl[AnyN-term]
1592	O1,O2,O3,O4,O5,O7,Y2,Y3,Y4,Y6	O6,O8,O9,O10,Y1,Y5,Y7,Y8,Y9,Y10	2	Iodoacetanilide_13C(6)[AnyN-term],Propionyl[AnyN-term]
1593	O1,O2,O3,O4,O5,O7,Y2,Y3,Y4,Y7	O6,O8,O9,O10,Y1,Y5,Y6,Y8,Y9,Y10	1	Carbamidomethyl[D]
1594	O1,O2,O3,O4,O5,O7,Y2,Y3,Y4,Y8	O6,O8,O9,O10,Y1,Y5,Y6,Y7,Y9,Y10	1	Carbamidomethyl[D]
1595	O1,O2,O3,O4,O5,O7,Y2,Y3,Y4,Y9	O6,O8,O9,O10,Y1,Y5,Y6,Y7,Y8,Y10	1	Propionyl[AnyN-term]
1596	O1,O2,O3,O4,O5,O7,Y2,Y3,Y4,Y10	O6,O8,O9,O10,Y1,Y5,Y6,Y7,Y8,Y9	3	Carbamidomethyl[D],Iodoacetanilide_13C(6)[AnyN-term],Propionyl[AnyN-term]
1597	O1,O2,O3,O4,O5,O7,Y2,Y3,Y5,Y6	O6,O8,O9,O10,Y1,Y4,Y7,Y8,Y9,Y10	2	Deoxy[S],Propionyl[AnyN-term]
1598	O1,O2,O3,O4,O5,O7,Y2,Y3,Y5,Y7	O6,O8,O9,O10,Y1,Y4,Y6,Y8,Y9,Y10	2	Carbamidomethyl[D],Deoxy[S]
1599	O1,O2,O3,O4,O5,O7,Y2,Y3,Y5,Y8	O6,O8,O9,O10,Y1,Y4,Y6,Y7,Y9,Y10	2	Carbamidomethyl[D],Hydroxycinnamyl[C]
1600	O1,O2,O3,O4,O5,O7,Y2,Y3,Y5,Y9	O6,O8,O9,O10,Y1,Y4,Y6,Y7,Y8,Y10	2	Hydroxycinnamyl[C],Val->Met[V]
1601	O1,O2,O3,O4,O5,O7,Y2,Y3,Y5,Y10	O6,O8,O9,O10,Y1,Y4,Y6,Y7,Y8,Y9	3	Carbamidomethyl[D],Val->Met[V],Propionyl[AnyN-term]
1602	O1,O2,O3,O4,O5,O7,Y2,Y3,Y6,Y7	O6,O8,O9,O10,Y1,Y4,Y5,Y8,Y9,Y10	1	Deoxy[S]
1603	O1,O2,O3,O4,O5,O7,Y2,Y3,Y6,Y8	O6,O8,O9,O10,Y1,Y4,Y5,Y7,Y9,Y10	1	Hydroxycinnamyl[C]
1604	O1,O2,O3,O4,O5,O7,Y2,Y3,Y6,Y9	O6,O8,O9,O10,Y1,Y4,Y5,Y7,Y8,Y10	0
1605	O1,O2,O3,O4,O5,O7,Y2,Y3,Y6,Y10	O6,O8,O9,O10,Y1,Y4,Y5,Y7,Y8,Y9	0
1606	O1,O2,O3,O4,O5,O7,Y2,Y3,Y7,Y8	O6,O8,O9,O10,Y1,Y4,Y5,Y6,Y9,Y10	1	Carbamidomethyl[D]
1607	O1,O2,O3,O4,O5,O7,Y2,Y3,Y7,Y9	O6,O8,O9,O10,Y1,Y4,Y5,Y6,Y8,Y10	0
1608	O1,O2,O3,O4,O5,O7,Y2,Y3,Y7,Y10	O6,O8,O9,O10,Y1,Y4,Y5,Y6,Y8,Y9	1	Carbamidomethyl[D]
1609	O1,O2,O3,O4,O5,O7,Y2,Y3,Y8,Y9	O6,O8,O9,O10,Y1,Y4,Y5,Y6,Y7,Y10	1	Hydroxycinnamyl[C]
1610	O1,O2,O3,O4,O5,O7,Y2,Y3,Y8,Y10	O6,O8,O9,O10,Y1,Y4,Y5,Y6,Y7,Y9	2	Carbamidomethyl[D],Hydroxycinnamyl[C]
1611	O1,O2,O3,O4,O5,O7,Y2,Y3,Y9,Y10	O6,O8,O9,O10,Y1,Y4,Y5,Y6,Y7,Y8	1	Val->Met[V]
1612	O1,O2,O3,O4,O5,O7,Y2,Y4,Y5,Y6	O6,O8,O9,O10,Y1,Y3,Y7,Y8,Y9,Y10	2	Iodoacetanilide_13C(6)[AnyN-term],Propionyl[AnyN-term]
1613	O1,O2,O3,O4,O5,O7,Y2,Y4,Y5,Y7	O6,O8,O9,O10,Y1,Y3,Y6,Y8,Y9,Y10	2	Malonyl[C],NO_SMX_SIMD[C]
1614	O1,O2,O3,O4,O5,O7,Y2,Y4,Y5,Y8	O6,O8,O9,O10,Y1,Y3,Y6,Y7,Y9,Y10	1	CarboxymethylDTT[C]
1615	O1,O2,O3,O4,O5,O7,Y2,Y4,Y5,Y9	O6,O8,O9,O10,Y1,Y3,Y6,Y7,Y8,Y10	2	NO_SMX_SIMD[C],Propionyl[AnyN-term]
1616	O1,O2,O3,O4,O5,O7,Y2,Y4,Y5,Y10	O6,O8,O9,O10,Y1,Y3,Y6,Y7,Y8,Y9	2	Iodoacetanilide_13C(6)[AnyN-term],Propionyl[AnyN-term]
1617	O1,O2,O3,O4,O5,O7,Y2,Y4,Y6,Y7	O6,O8,O9,O10,Y1,Y3,Y5,Y8,Y9,Y10	2	Iodoacetanilide_13C(6)[AnyN-term],Ala->Asp[A]
1618	O1,O2,O3,O4,O5,O7,Y2,Y4,Y6,Y8	O6,O8,O9,O10,Y1,Y3,Y5,Y7,Y9,Y10	1	Iodoacetanilide_13C(6)[AnyN-term]
1619	O1,O2,O3,O4,O5,O7,Y2,Y4,Y6,Y9	O6,O8,O9,O10,Y1,Y3,Y5,Y7,Y8,Y10	1	Iodoacetanilide_13C(6)[AnyN-term]
1620	O1,O2,O3,O4,O5,O7,Y2,Y4,Y6,Y10	O6,O8,O9,O10,Y1,Y3,Y5,Y7,Y8,Y9	1	Iodoacetanilide_13C(6)[AnyN-term]
1621	O1,O2,O3,O4,O5,O7,Y2,Y4,Y7,Y8	O6,O8,O9,O10,Y1,Y3,Y5,Y6,Y9,Y10	0
1622	O1,O2,O3,O4,O5,O7,Y2,Y4,Y7,Y9	O6,O8,O9,O10,Y1,Y3,Y5,Y6,Y8,Y10	1	Gly->Asn[G]
1623	O1,O2,O3,O4,O5,O7,Y2,Y4,Y7,Y10	O6,O8,O9,O10,Y1,Y3,Y5,Y6,Y8,Y9	1	Iodoacetanilide_13C(6)[AnyN-term]
1624	O1,O2,O3,O4,O5,O7,Y2,Y4,Y8,Y9	O6,O8,O9,O10,Y1,Y3,Y5,Y6,Y7,Y10	0
1625	O1,O2,O3,O4,O5,O7,Y2,Y4,Y8,Y10	O6,O8,O9,O10,Y1,Y3,Y5,Y6,Y7,Y9	1	Iodoacetanilide_13C(6)[AnyN-term]
1626	O1,O2,O3,O4,O5,O7,Y2,Y4,Y9,Y10	O6,O8,O9,O10,Y1,Y3,Y5,Y6,Y7,Y8	1	Iodoacetanilide_13C(6)[AnyN-term]
1627	O1,O2,O3,O4,O5,O7,Y2,Y5,Y6,Y7	O6,O8,O9,O10,Y1,Y3,Y4,Y8,Y9,Y10	5	Malonyl[C],NO_SMX_SIMD[C],DNCB_hapten[C],Ala->Asp[A],Deoxy[S]
1628	O1,O2,O3,O4,O5,O7,Y2,Y5,Y6,Y8	O6,O8,O9,O10,Y1,Y3,Y4,Y7,Y9,Y10	3	NEMsulfur[C],Hydroxycinnamyl[C],Malonyl[C]
1629	O1,O2,O3,O4,O5,O7,Y2,Y5,Y6,Y9	O6,O8,O9,O10,Y1,Y3,Y4,Y7,Y8,Y10	4	Glu->Met[E],DNCB_hapten[C],Val->Met[V],Xle->Met[L]
1630	O1,O2,O3,O4,O5,O7,Y2,Y5,Y6,Y10	O6,O8,O9,O10,Y1,Y3,Y4,Y7,Y8,Y9	1	Glu->Met[E]
1631	O1,O2,O3,O4,O5,O7,Y2,Y5,Y7,Y8	O6,O8,O9,O10,Y1,Y3,Y4,Y6,Y9,Y10	4	Malonyl[C],NO_SMX_SIMD[C],CarboxymethylDTT[C],DNCB_hapten[C]
1632	O1,O2,O3,O4,O5,O7,Y2,Y5,Y7,Y9	O6,O8,O9,O10,Y1,Y3,Y4,Y6,Y8,Y10	5	Malonyl[C],NO_SMX_SIMD[C],DNCB_hapten[C],Val->Met[V],Gly->Asn[G]
1633	O1,O2,O3,O4,O5,O7,Y2,Y5,Y7,Y10	O6,O8,O9,O10,Y1,Y3,Y4,Y6,Y8,Y9	3	Carbamidomethyl[D],NO_SMX_SIMD[C],DNCB_hapten[C]
1634	O1,O2,O3,O4,O5,O7,Y2,Y5,Y8,Y9	O6,O8,O9,O10,Y1,Y3,Y4,Y6,Y7,Y10	3	Hydroxycinnamyl[C],NO_SMX_SIMD[C],DNCB_hapten[C]
1635	O1,O2,O3,O4,O5,O7,Y2,Y5,Y8,Y10	O6,O8,O9,O10,Y1,Y3,Y4,Y6,Y7,Y9	1	BMOE[C]
1636	O1,O2,O3,O4,O5,O7,Y2,Y5,Y9,Y10	O6,O8,O9,O10,Y1,Y3,Y4,Y6,Y7,Y8	4	NO_SMX_SIMD[C],DNCB_hapten[C],Val->Met[V],Xle->Met[L]
1637	O1,O2,O3,O4,O5,O7,Y2,Y6,Y7,Y8	O6,O8,O9,O10,Y1,Y3,Y4,Y5,Y9,Y10	1	Ala->Asp[A]
1638	O1,O2,O3,O4,O5,O7,Y2,Y6,Y7,Y9	O6,O8,O9,O10,Y1,Y3,Y4,Y5,Y8,Y10	3	DNCB_hapten[C],Ala->Asp[A],Gly->Asn[G]
1639	O1,O2,O3,O4,O5,O7,Y2,Y6,Y7,Y10	O6,O8,O9,O10,Y1,Y3,Y4,Y5,Y8,Y9	1	Ala->Asp[A]
1640	O1,O2,O3,O4,O5,O7,Y2,Y6,Y8,Y9	O6,O8,O9,O10,Y1,Y3,Y4,Y5,Y7,Y10	1	Hydroxycinnamyl[C]
1641	O1,O2,O3,O4,O5,O7,Y2,Y6,Y8,Y10	O6,O8,O9,O10,Y1,Y3,Y4,Y5,Y7,Y9	0
1642	O1,O2,O3,O4,O5,O7,Y2,Y6,Y9,Y10	O6,O8,O9,O10,Y1,Y3,Y4,Y5,Y7,Y8	2	Glu->Met[E],Val->Met[V]
1643	O1,O2,O3,O4,O5,O7,Y2,Y7,Y8,Y9	O6,O8,O9,O10,Y1,Y3,Y4,Y5,Y6,Y10	2	Ala->Asp[A],Gly->Asn[G]
1644	O1,O2,O3,O4,O5,O7,Y2,Y7,Y8,Y10	O6,O8,O9,O10,Y1,Y3,Y4,Y5,Y6,Y9	0
1645	O1,O2,O3,O4,O5,O7,Y2,Y7,Y9,Y10	O6,O8,O9,O10,Y1,Y3,Y4,Y5,Y6,Y8	2	Val->Met[V],Ala->Asp[A]
1646	O1,O2,O3,O4,O5,O7,Y2,Y8,Y9,Y10	O6,O8,O9,O10,Y1,Y3,Y4,Y5,Y6,Y7	0
1647	O1,O2,O3,O4,O5,O7,Y3,Y4,Y5,Y6	O6,O8,O9,O10,Y1,Y2,Y7,Y8,Y9,Y10	0
1648	O1,O2,O3,O4,O5,O7,Y3,Y4,Y5,Y7	O6,O8,O9,O10,Y1,Y2,Y6,Y8,Y9,Y10	1	Carbamidomethyl[D]
1649	O1,O2,O3,O4,O5,O7,Y3,Y4,Y5,Y8	O6,O8,O9,O10,Y1,Y2,Y6,Y7,Y9,Y10	2	Hydroxycinnamyl[C],Amidine[AnyN-term]
1650	O1,O2,O3,O4,O5,O7,Y3,Y4,Y5,Y9	O6,O8,O9,O10,Y1,Y2,Y6,Y7,Y8,Y10	1	Hydroxycinnamyl[C]
1651	O1,O2,O3,O4,O5,O7,Y3,Y4,Y5,Y10	O6,O8,O9,O10,Y1,Y2,Y6,Y7,Y8,Y9	1	Carbamidomethyl[D]
1652	O1,O2,O3,O4,O5,O7,Y3,Y4,Y6,Y7	O6,O8,O9,O10,Y1,Y2,Y5,Y8,Y9,Y10	0
1653	O1,O2,O3,O4,O5,O7,Y3,Y4,Y6,Y8	O6,O8,O9,O10,Y1,Y2,Y5,Y7,Y9,Y10	1	Hydroxycinnamyl[C]
1654	O1,O2,O3,O4,O5,O7,Y3,Y4,Y6,Y9	O6,O8,O9,O10,Y1,Y2,Y5,Y7,Y8,Y10	0
1655	O1,O2,O3,O4,O5,O7,Y3,Y4,Y6,Y10	O6,O8,O9,O10,Y1,Y2,Y5,Y7,Y8,Y9	0
1656	O1,O2,O3,O4,O5,O7,Y3,Y4,Y7,Y8	O6,O8,O9,O10,Y1,Y2,Y5,Y6,Y9,Y10	0
1657	O1,O2,O3,O4,O5,O7,Y3,Y4,Y7,Y9	O6,O8,O9,O10,Y1,Y2,Y5,Y6,Y8,Y10	0
1658	O1,O2,O3,O4,O5,O7,Y3,Y4,Y7,Y10	O6,O8,O9,O10,Y1,Y2,Y5,Y6,Y8,Y9	1	Carbamidomethyl[D]
1659	O1,O2,O3,O4,O5,O7,Y3,Y4,Y8,Y9	O6,O8,O9,O10,Y1,Y2,Y5,Y6,Y7,Y10	1	Hydroxycinnamyl[C]
1660	O1,O2,O3,O4,O5,O7,Y3,Y4,Y8,Y10	O6,O8,O9,O10,Y1,Y2,Y5,Y6,Y7,Y9	1	Hex[AnyN-term]
1661	O1,O2,O3,O4,O5,O7,Y3,Y4,Y9,Y10	O6,O8,O9,O10,Y1,Y2,Y5,Y6,Y7,Y8	0
1662	O1,O2,O3,O4,O5,O7,Y3,Y5,Y6,Y7	O6,O8,O9,O10,Y1,Y2,Y4,Y8,Y9,Y10	3	DNCB_hapten[C],CLIP_TRAQ_3[AnyN-term],Deoxy[S]
1663	O1,O2,O3,O4,O5,O7,Y3,Y5,Y6,Y8	O6,O8,O9,O10,Y1,Y2,Y4,Y7,Y9,Y10	5	NEMsulfur[C],Ub-Br2[C],Hydroxycinnamyl[C],DNCB_hapten[C],CLIP_TRAQ_3[AnyN-term]
1664	O1,O2,O3,O4,O5,O7,Y3,Y5,Y6,Y9	O6,O8,O9,O10,Y1,Y2,Y4,Y7,Y8,Y10	5	Glu->Met[E],Hydroxycinnamyl[C],DNCB_hapten[C],Val->Met[V],CLIP_TRAQ_3[AnyN-term]
1665	O1,O2,O3,O4,O5,O7,Y3,Y5,Y6,Y10	O6,O8,O9,O10,Y1,Y2,Y4,Y7,Y8,Y9	6	Glu->Met[E],Hydroxycinnamyl[C],BMOE[C],Thr->Cys[T],DNCB_hapten[C],CLIP_TRAQ_3[AnyN-term]
1666	O1,O2,O3,O4,O5,O7,Y3,Y5,Y7,Y8	O6,O8,O9,O10,Y1,Y2,Y4,Y6,Y9,Y10	6	Carbamidomethyl[D],Ub-Br2[C],Hydroxycinnamyl[C],Malonyl[C],DNCB_hapten[C],CLIP_TRAQ_3[AnyN-term]
1667	O1,O2,O3,O4,O5,O7,Y3,Y5,Y7,Y9	O6,O8,O9,O10,Y1,Y2,Y4,Y6,Y8,Y10	5	Hydroxycinnamyl[C],NO_SMX_SIMD[C],DNCB_hapten[C],Val->Met[V],CLIP_TRAQ_3[AnyN-term]
1668	O1,O2,O3,O4,O5,O7,Y3,Y5,Y7,Y10	O6,O8,O9,O10,Y1,Y2,Y4,Y6,Y8,Y9	8	Carbamidomethyl[D],BMOE[C],Thr->Cys[T],NO_SMX_SIMD[C],DNCB_hapten[C],CLIP_TRAQ_3[AnyN-term],Piperidine[AnyN-term],Deoxy[S]
1669	O1,O2,O3,O4,O5,O7,Y3,Y5,Y8,Y9	O6,O8,O9,O10,Y1,Y2,Y4,Y6,Y7,Y10	2	Hydroxycinnamyl[C],DNCB_hapten[C]
1670	O1,O2,O3,O4,O5,O7,Y3,Y5,Y8,Y10	O6,O8,O9,O10,Y1,Y2,Y4,Y6,Y7,Y9	5	Carbamidomethyl[D],Hydroxycinnamyl[C],BMOE[C],Thr->Cys[T],DNCB_hapten[C]
1671	O1,O2,O3,O4,O5,O7,Y3,Y5,Y9,Y10	O6,O8,O9,O10,Y1,Y2,Y4,Y6,Y7,Y8	3	Hydroxycinnamyl[C],DNCB_hapten[C],Val->Met[V]
1672	O1,O2,O3,O4,O5,O7,Y3,Y6,Y7,Y8	O6,O8,O9,O10,Y1,Y2,Y4,Y5,Y9,Y10	3	Hydroxycinnamyl[C],DNCB_hapten[C],CLIP_TRAQ_3[AnyN-term]
1673	O1,O2,O3,O4,O5,O7,Y3,Y6,Y7,Y9	O6,O8,O9,O10,Y1,Y2,Y4,Y5,Y8,Y10	4	Glu->Met[E],DNCB_hapten[C],Ala->Asp[A],CLIP_TRAQ_3[AnyN-term]
1674	O1,O2,O3,O4,O5,O7,Y3,Y6,Y7,Y10	O6,O8,O9,O10,Y1,Y2,Y4,Y5,Y8,Y9	4	Glu->Met[E],Thr->Cys[T],DNCB_hapten[C],CLIP_TRAQ_3[AnyN-term]
1675	O1,O2,O3,O4,O5,O7,Y3,Y6,Y8,Y9	O6,O8,O9,O10,Y1,Y2,Y4,Y5,Y7,Y10	4	Glu->Met[E],Hydroxycinnamyl[C],DNCB_hapten[C],CLIP_TRAQ_3[AnyN-term]
1676	O1,O2,O3,O4,O5,O7,Y3,Y6,Y8,Y10	O6,O8,O9,O10,Y1,Y2,Y4,Y5,Y7,Y9	3	Hydroxycinnamyl[C],BMOE[C],CLIP_TRAQ_3[AnyN-term]
1677	O1,O2,O3,O4,O5,O7,Y3,Y6,Y9,Y10	O6,O8,O9,O10,Y1,Y2,Y4,Y5,Y7,Y8	5	Glu->Met[E],Hydroxycinnamyl[C],DNCB_hapten[C],Val->Met[V],CLIP_TRAQ_3[AnyN-term]
1678	O1,O2,O3,O4,O5,O7,Y3,Y7,Y8,Y9	O6,O8,O9,O10,Y1,Y2,Y4,Y5,Y6,Y10	3	Hydroxycinnamyl[C],DNCB_hapten[C],CLIP_TRAQ_3[AnyN-term]
1679	O1,O2,O3,O4,O5,O7,Y3,Y7,Y8,Y10	O6,O8,O9,O10,Y1,Y2,Y4,Y5,Y6,Y9	5	Carbamidomethyl[D],BMOE[C],Thr->Cys[T],DNCB_hapten[C],CLIP_TRAQ_3[AnyN-term]
1680	O1,O2,O3,O4,O5,O7,Y3,Y7,Y9,Y10	O6,O8,O9,O10,Y1,Y2,Y4,Y5,Y6,Y8	3	DNCB_hapten[C],Val->Met[V],CLIP_TRAQ_3[AnyN-term]
1681	O1,O2,O3,O4,O5,O7,Y3,Y8,Y9,Y10	O6,O8,O9,O10,Y1,Y2,Y4,Y5,Y6,Y7	2	Hydroxycinnamyl[C],DNCB_hapten[C]
1682	O1,O2,O3,O4,O5,O7,Y4,Y5,Y6,Y7	O6,O8,O9,O10,Y1,Y2,Y3,Y8,Y9,Y10	5	Malonyl[C],NO_SMX_SIMD[C],CarboxymethylDTT[C],DNCB_hapten[C],Ala->Asp[A]
1683	O1,O2,O3,O4,O5,O7,Y4,Y5,Y6,Y8	O6,O8,O9,O10,Y1,Y2,Y3,Y7,Y9,Y10	6	Formyl[AnyN-term],Formyl[S],NEMsulfur[C],Ub-Br2[C],Malonyl[C],CarboxymethylDTT[C]
1684	O1,O2,O3,O4,O5,O7,Y4,Y5,Y6,Y9	O6,O8,O9,O10,Y1,Y2,Y3,Y7,Y8,Y10	5	Formyl[AnyN-term],Formyl[S],Glu->Met[E],CarboxymethylDTT[C],DNCB_hapten[C]
1685	O1,O2,O3,O4,O5,O7,Y4,Y5,Y6,Y10	O6,O8,O9,O10,Y1,Y2,Y3,Y7,Y8,Y9	3	Formyl[S],Glu->Met[E],CarboxymethylDTT[C]
1686	O1,O2,O3,O4,O5,O7,Y4,Y5,Y7,Y8	O6,O8,O9,O10,Y1,Y2,Y3,Y6,Y9,Y10	7	NEMsulfur[C],Ub-Br2[C],Malonyl[C],NO_SMX_SIMD[C],Dioxidation[W],CarboxymethylDTT[C],DNCB_hapten[C]
1687	O1,O2,O3,O4,O5,O7,Y4,Y5,Y7,Y9	O6,O8,O9,O10,Y1,Y2,Y3,Y6,Y8,Y10	4	Malonyl[C],NO_SMX_SIMD[C],CarboxymethylDTT[C],DNCB_hapten[C]
1688	O1,O2,O3,O4,O5,O7,Y4,Y5,Y7,Y10	O6,O8,O9,O10,Y1,Y2,Y3,Y6,Y8,Y9	4	BMOE[C],NO_SMX_SIMD[C],CarboxymethylDTT[C],DNCB_hapten[C]
1689	O1,O2,O3,O4,O5,O7,Y4,Y5,Y8,Y9	O6,O8,O9,O10,Y1,Y2,Y3,Y6,Y7,Y10	7	Formyl[AnyN-term],Formyl[S],Hydroxycinnamyl[C],Malonyl[C],NO_SMX_SIMD[C],CarboxymethylDTT[C],DNCB_hapten[C]
1690	O1,O2,O3,O4,O5,O7,Y4,Y5,Y8,Y10	O6,O8,O9,O10,Y1,Y2,Y3,Y6,Y7,Y9	4	Formyl[S],BMOE[C],NO_SMX_SIMD[C],CarboxymethylDTT[C]
1691	O1,O2,O3,O4,O5,O7,Y4,Y5,Y9,Y10	O6,O8,O9,O10,Y1,Y2,Y3,Y6,Y7,Y8	4	Formyl[S],NO_SMX_SIMD[C],CarboxymethylDTT[C],DNCB_hapten[C]
1692	O1,O2,O3,O4,O5,O7,Y4,Y6,Y7,Y8	O6,O8,O9,O10,Y1,Y2,Y3,Y5,Y9,Y10	3	Malonyl[C],CarboxymethylDTT[C],Ala->Asp[A]
1693	O1,O2,O3,O4,O5,O7,Y4,Y6,Y7,Y9	O6,O8,O9,O10,Y1,Y2,Y3,Y5,Y8,Y10	2	DNCB_hapten[C],Ala->Asp[A]
1694	O1,O2,O3,O4,O5,O7,Y4,Y6,Y7,Y10	O6,O8,O9,O10,Y1,Y2,Y3,Y5,Y8,Y9	1	Ala->Asp[A]
1695	O1,O2,O3,O4,O5,O7,Y4,Y6,Y8,Y9	O6,O8,O9,O10,Y1,Y2,Y3,Y5,Y7,Y10	3	Formyl[AnyN-term],Formyl[S],Phospho[C]
1696	O1,O2,O3,O4,O5,O7,Y4,Y6,Y8,Y10	O6,O8,O9,O10,Y1,Y2,Y3,Y5,Y7,Y9	0
1697	O1,O2,O3,O4,O5,O7,Y4,Y6,Y9,Y10	O6,O8,O9,O10,Y1,Y2,Y3,Y5,Y7,Y8	2	Formyl[S],Glu->Met[E]
1698	O1,O2,O3,O4,O5,O7,Y4,Y7,Y8,Y9	O6,O8,O9,O10,Y1,Y2,Y3,Y5,Y6,Y10	1	CarboxymethylDTT[C]
1699	O1,O2,O3,O4,O5,O7,Y4,Y7,Y8,Y10	O6,O8,O9,O10,Y1,Y2,Y3,Y5,Y6,Y9	2	BMOE[C],CarboxymethylDTT[C]
1700	O1,O2,O3,O4,O5,O7,Y4,Y7,Y9,Y10	O6,O8,O9,O10,Y1,Y2,Y3,Y5,Y6,Y8	0
1701	O1,O2,O3,O4,O5,O7,Y4,Y8,Y9,Y10	O6,O8,O9,O10,Y1,Y2,Y3,Y5,Y6,Y7	1	Formyl[S]
1702	O1,O2,O3,O4,O5,O7,Y5,Y6,Y7,Y8	O6,O8,O9,O10,Y1,Y2,Y3,Y4,Y9,Y10	10	NEMsulfur[C],Ub-Br2[C],BMOE[C],Malonyl[C],NO_SMX_SIMD[C],CarboxymethylDTT[C],DNCB_hapten[C],Ala->Asp[A],Propionyl_13C(3)[AnyN-term],Deoxy[S]
1703	O1,O2,O3,O4,O5,O7,Y5,Y6,Y7,Y9	O6,O8,O9,O10,Y1,Y2,Y3,Y4,Y8,Y10	8	Glu->Met[E],Malonyl[C],Carboxymethyl_13C(2)[C],NO_SMX_SIMD[C],CarboxymethylDTT[C],DNCB_hapten[C],Ala->Asp[A],Deoxy[S]
1704	O1,O2,O3,O4,O5,O7,Y5,Y6,Y7,Y10	O6,O8,O9,O10,Y1,Y2,Y3,Y4,Y8,Y9	10	Acetyl[ProteinN-term],Glu->Met[E],BMOE[C],Thr->Cys[T],Malonyl[C],NO_SMX_SIMD[C],CarboxymethylDTT[C],DNCB_hapten[C],Ala->Asp[A],Deoxy[S]
1705	O1,O2,O3,O4,O5,O7,Y5,Y6,Y8,Y9	O6,O8,O9,O10,Y1,Y2,Y3,Y4,Y7,Y10	7	NEMsulfur[C],Ub-Br2[C],Glu->Met[E],Hydroxycinnamyl[C],Malonyl[C],CarboxymethylDTT[C],DNCB_hapten[C]
1706	O1,O2,O3,O4,O5,O7,Y5,Y6,Y8,Y10	O6,O8,O9,O10,Y1,Y2,Y3,Y4,Y7,Y9	7	NEMsulfur[C],Ub-Br2[C],Glu->Met[E],Hydroxycinnamyl[C],BMOE[C],CarboxymethylDTT[C],DNCB_hapten[C]
1707	O1,O2,O3,O4,O5,O7,Y5,Y6,Y9,Y10	O6,O8,O9,O10,Y1,Y2,Y3,Y4,Y7,Y8	5	Glu->Met[E],BMOE[C],NO_SMX_SIMD[C],DNCB_hapten[C],Val->Met[V]
1708	O1,O2,O3,O4,O5,O7,Y5,Y7,Y8,Y9	O6,O8,O9,O10,Y1,Y2,Y3,Y4,Y6,Y10	9	NEMsulfur[C],Ub-Br2[C],Hydroxycinnamyl[C],Malonyl[C],Carboxymethyl_13C(2)[C],NO_SMX_SIMD[C],CarboxymethylDTT[C],DNCB_hapten[C],Ala->Asp[A]
1709	O1,O2,O3,O4,O5,O7,Y5,Y7,Y8,Y10	O6,O8,O9,O10,Y1,Y2,Y3,Y4,Y6,Y9	8	Acetyl[ProteinN-term],Ub-Br2[C],BMOE[C],Thr->Cys[T],Malonyl[C],NO_SMX_SIMD[C],CarboxymethylDTT[C],DNCB_hapten[C]
1710	O1,O2,O3,O4,O5,O7,Y5,Y7,Y9,Y10	O6,O8,O9,O10,Y1,Y2,Y3,Y4,Y6,Y8	7	BMOE[C],Carboxymethyl_13C(2)[C],NO_SMX_SIMD[C],CarboxymethylDTT[C],DNCB_hapten[C],Val->Met[V],Ala->Asp[A]
1711	O1,O2,O3,O4,O5,O7,Y5,Y8,Y9,Y10	O6,O8,O9,O10,Y1,Y2,Y3,Y4,Y6,Y7	6	Hydroxycinnamyl[C],BMOE[C],NO_SMX_SIMD[C],CarboxymethylDTT[C],DNCB_hapten[C],Val->Met[V]
1712	O1,O2,O3,O4,O5,O7,Y6,Y7,Y8,Y9	O6,O8,O9,O10,Y1,Y2,Y3,Y4,Y5,Y10	5	Glu->Met[E],Malonyl[C],Carboxymethyl_13C(2)[C],DNCB_hapten[C],Ala->Asp[A]
1713	O1,O2,O3,O4,O5,O7,Y6,Y7,Y8,Y10	O6,O8,O9,O10,Y1,Y2,Y3,Y4,Y5,Y9	3	BMOE[C],DNCB_hapten[C],Ala->Asp[A]
1714	O1,O2,O3,O4,O5,O7,Y6,Y7,Y9,Y10	O6,O8,O9,O10,Y1,Y2,Y3,Y4,Y5,Y8	4	Glu->Met[E],Carboxymethyl_13C(2)[C],DNCB_hapten[C],Ala->Asp[A]
1715	O1,O2,O3,O4,O5,O7,Y6,Y8,Y9,Y10	O6,O8,O9,O10,Y1,Y2,Y3,Y4,Y5,Y7	5	Glu->Met[E],Hydroxycinnamyl[C],BMOE[C],DNCB_hapten[C],Ala->Asp[A]
1716	O1,O2,O3,O4,O5,O7,Y7,Y8,Y9,Y10	O6,O8,O9,O10,Y1,Y2,Y3,Y4,Y5,Y6	3	BMOE[C],DNCB_hapten[C],Ala->Asp[A]
1717	O1,O2,O3,O4,O5,O8,O9,O10,Y1,Y2	O6,O7,Y3,Y4,Y5,Y6,Y7,Y8,Y9,Y10	2	CLIP_TRAQ_3[AnyN-term],Cytopiloyne[AnyN-term]
1718	O1,O2,O3,O4,O5,O8,O9,O10,Y1,Y3	O6,O7,Y2,Y4,Y5,Y6,Y7,Y8,Y9,Y10	0
1719	O1,O2,O3,O4,O5,O8,O9,O10,Y1,Y4	O6,O7,Y2,Y3,Y5,Y6,Y7,Y8,Y9,Y10	1	CLIP_TRAQ_3[AnyN-term]
1720	O1,O2,O3,O4,O5,O8,O9,O10,Y1,Y5	O6,O7,Y2,Y3,Y4,Y6,Y7,Y8,Y9,Y10	3	Xle->Asn[L],2-succinyl[C],Propionyl_13C(3)[AnyN-term]
1721	O1,O2,O3,O4,O5,O8,O9,O10,Y1,Y6	O6,O7,Y2,Y3,Y4,Y5,Y7,Y8,Y9,Y10	0
1722	O1,O2,O3,O4,O5,O8,O9,O10,Y1,Y7	O6,O7,Y2,Y3,Y4,Y5,Y6,Y8,Y9,Y10	2	2-succinyl[C],Cytopiloyne[AnyN-term]
1723	O1,O2,O3,O4,O5,O8,O9,O10,Y1,Y8	O6,O7,Y2,Y3,Y4,Y5,Y6,Y7,Y9,Y10	1	Propionyl_13C(3)[AnyN-term]
1724	O1,O2,O3,O4,O5,O8,O9,O10,Y1,Y9	O6,O7,Y2,Y3,Y4,Y5,Y6,Y7,Y8,Y10	1	Cytopiloyne[AnyN-term]
1725	O1,O2,O3,O4,O5,O8,O9,O10,Y1,Y10	O6,O7,Y2,Y3,Y4,Y5,Y6,Y7,Y8,Y9	1	Cytopiloyne[AnyN-term]
1726	O1,O2,O3,O4,O5,O8,O9,O10,Y2,Y3	O6,O7,Y1,Y4,Y5,Y6,Y7,Y8,Y9,Y10	1	Cytopiloyne[AnyN-term]
1727	O1,O2,O3,O4,O5,O8,O9,O10,Y2,Y4	O6,O7,Y1,Y3,Y5,Y6,Y7,Y8,Y9,Y10	4	Carboxymethyl[AnyN-term],Lys->Thr[K],CLIP_TRAQ_3[AnyN-term],Cytopiloyne[AnyN-term]
1728	O1,O2,O3,O4,O5,O8,O9,O10,Y2,Y5	O6,O7,Y1,Y3,Y4,Y6,Y7,Y8,Y9,Y10	3	Lys->Thr[K],2-succinyl[C],Cytopiloyne[AnyN-term]
1729	O1,O2,O3,O4,O5,O8,O9,O10,Y2,Y6	O6,O7,Y1,Y3,Y4,Y5,Y7,Y8,Y9,Y10	2	Lys->Thr[K],Cytopiloyne[AnyN-term]
1730	O1,O2,O3,O4,O5,O8,O9,O10,Y2,Y7	O6,O7,Y1,Y3,Y4,Y5,Y6,Y8,Y9,Y10	3	Lys->Thr[K],2-succinyl[C],Cytopiloyne[AnyN-term]
1731	O1,O2,O3,O4,O5,O8,O9,O10,Y2,Y8	O6,O7,Y1,Y3,Y4,Y5,Y6,Y7,Y9,Y10	3	Lys->Thr[K],Cytopiloyne[AnyN-term],Tyr->His[Y]
1732	O1,O2,O3,O4,O5,O8,O9,O10,Y2,Y9	O6,O7,Y1,Y3,Y4,Y5,Y6,Y7,Y8,Y10	2	Lys->Thr[K],Cytopiloyne[AnyN-term]
1733	O1,O2,O3,O4,O5,O8,O9,O10,Y2,Y10	O6,O7,Y1,Y3,Y4,Y5,Y6,Y7,Y8,Y9	2	Lys->Thr[K],Cytopiloyne[AnyN-term]
1734	O1,O2,O3,O4,O5,O8,O9,O10,Y3,Y4	O6,O7,Y1,Y2,Y5,Y6,Y7,Y8,Y9,Y10	1	Formyl[S]
1735	O1,O2,O3,O4,O5,O8,O9,O10,Y3,Y5	O6,O7,Y1,Y2,Y4,Y6,Y7,Y8,Y9,Y10	5	Xle->Asn[L],Diethylphosphate[C],2-succinyl[C],Cytopiloyne[AnyN-term],Deoxy[S]
1736	O1,O2,O3,O4,O5,O8,O9,O10,Y3,Y6	O6,O7,Y1,Y2,Y4,Y5,Y7,Y8,Y9,Y10	1	2-succinyl[C]
1737	O1,O2,O3,O4,O5,O8,O9,O10,Y3,Y7	O6,O7,Y1,Y2,Y4,Y5,Y6,Y8,Y9,Y10	3	2-succinyl[C],Cytopiloyne[AnyN-term],Deoxy[S]
1738	O1,O2,O3,O4,O5,O8,O9,O10,Y3,Y8	O6,O7,Y1,Y2,Y4,Y5,Y6,Y7,Y9,Y10	3	Hydroxycinnamyl[C],2-succinyl[C],Cytopiloyne[AnyN-term]
1739	O1,O2,O3,O4,O5,O8,O9,O10,Y3,Y9	O6,O7,Y1,Y2,Y4,Y5,Y6,Y7,Y8,Y10	2	Diethylphosphate[C],Cytopiloyne[AnyN-term]
1740	O1,O2,O3,O4,O5,O8,O9,O10,Y3,Y10	O6,O7,Y1,Y2,Y4,Y5,Y6,Y7,Y8,Y9	2	Piperidine[AnyN-term],Cytopiloyne[AnyN-term]
1741	O1,O2,O3,O4,O5,O8,O9,O10,Y4,Y5	O6,O7,Y1,Y2,Y3,Y6,Y7,Y8,Y9,Y10	7	Formyl[S],NEMsulfur[C],Malonyl[C],Amidine[AnyN-term],Lys->Thr[K],2-succinyl[C],Cytopiloyne[AnyN-term]
1742	O1,O2,O3,O4,O5,O8,O9,O10,Y4,Y6	O6,O7,Y1,Y2,Y3,Y5,Y7,Y8,Y9,Y10	2	Formyl[S],Lys->Thr[K]
1743	O1,O2,O3,O4,O5,O8,O9,O10,Y4,Y7	O6,O7,Y1,Y2,Y3,Y5,Y6,Y8,Y9,Y10	4	Malonyl[C],Lys->Thr[K],2-succinyl[C],Cytopiloyne[AnyN-term]
1744	O1,O2,O3,O4,O5,O8,O9,O10,Y4,Y8	O6,O7,Y1,Y2,Y3,Y5,Y6,Y7,Y9,Y10	2	Formyl[S],Lys->Thr[K]
1745	O1,O2,O3,O4,O5,O8,O9,O10,Y4,Y9	O6,O7,Y1,Y2,Y3,Y5,Y6,Y7,Y8,Y10	3	Formyl[S],Lys->Thr[K],Cytopiloyne[AnyN-term]
1746	O1,O2,O3,O4,O5,O8,O9,O10,Y4,Y10	O6,O7,Y1,Y2,Y3,Y5,Y6,Y7,Y8,Y9	2	Formyl[S],Cytopiloyne[AnyN-term]
1747	O1,O2,O3,O4,O5,O8,O9,O10,Y5,Y6	O6,O7,Y1,Y2,Y3,Y4,Y7,Y8,Y9,Y10	8	Formyl[S],NEMsulfur[C],Ub-Br2[C],Malonyl[C],DNCB_hapten[C],Lys->Thr[K],2-succinyl[C],Deoxy[S]
1748	O1,O2,O3,O4,O5,O8,O9,O10,Y5,Y7	O6,O7,Y1,Y2,Y3,Y4,Y6,Y8,Y9,Y10	10	NEMsulfur[C],Ub-Br2[C],Xle->Asn[L],Malonyl[C],Xle->Asp[L],DNCB_hapten[C],Lys->Thr[K],2-succinyl[C],Cytopiloyne[AnyN-term],Deoxy[S]
1749	O1,O2,O3,O4,O5,O8,O9,O10,Y5,Y8	O6,O7,Y1,Y2,Y3,Y4,Y6,Y7,Y9,Y10	14	Formyl[S],NEMsulfur[C],Ub-Br2[C],Xle->Asn[L],Hydroxycinnamyl[C],BMOE[C],Malonyl[C],Pro->Trp[P],DNCB_hapten[C],Lys->Thr[K],2-succinyl[C],Propionyl_13C(3)[AnyN-term],Cytopiloyne[AnyN-term],Formyl[T]
1750	O1,O2,O3,O4,O5,O8,O9,O10,Y5,Y9	O6,O7,Y1,Y2,Y3,Y4,Y6,Y7,Y8,Y10	10	Formyl[S],NEMsulfur[C],Ub-Br2[C],Diethylphosphate[C],Malonyl[C],Phospho[S],DNCB_hapten[C],Lys->Thr[K],2-succinyl[C],Cytopiloyne[AnyN-term]
1751	O1,O2,O3,O4,O5,O8,O9,O10,Y5,Y10	O6,O7,Y1,Y2,Y3,Y4,Y6,Y7,Y8,Y9	7	Formyl[S],Xle->Asn[L],BMOE[C],DNCB_hapten[C],Lys->Thr[K],2-succinyl[C],Cytopiloyne[AnyN-term]
1752	O1,O2,O3,O4,O5,O8,O9,O10,Y6,Y7	O6,O7,Y1,Y2,Y3,Y4,Y5,Y8,Y9,Y10	6	NEMsulfur[C],Malonyl[C],DNCB_hapten[C],Lys->Thr[K],2-succinyl[C],Deoxy[S]
1753	O1,O2,O3,O4,O5,O8,O9,O10,Y6,Y8	O6,O7,Y1,Y2,Y3,Y4,Y5,Y7,Y9,Y10	7	Formyl[S],NEMsulfur[C],Ub-Br2[C],Malonyl[C],Lys->Thr[K],2-succinyl[C],Propionyl_13C(3)[AnyN-term]
1754	O1,O2,O3,O4,O5,O8,O9,O10,Y6,Y9	O6,O7,Y1,Y2,Y3,Y4,Y5,Y7,Y8,Y10	5	Formyl[S],DNCB_hapten[C],Lys->Thr[K],2-succinyl[C],Cytopiloyne[AnyN-term]
1755	O1,O2,O3,O4,O5,O8,O9,O10,Y6,Y10	O6,O7,Y1,Y2,Y3,Y4,Y5,Y7,Y8,Y9	4	Formyl[S],BMOE[C],Lys->Thr[K],Cytopiloyne[AnyN-term]
1756	O1,O2,O3,O4,O5,O8,O9,O10,Y7,Y8	O6,O7,Y1,Y2,Y3,Y4,Y5,Y6,Y9,Y10	7	NEMsulfur[C],Ub-Br2[C],Malonyl[C],Lys->Thr[K],2-succinyl[C],Propionyl_13C(3)[AnyN-term],Cytopiloyne[AnyN-term]
1757	O1,O2,O3,O4,O5,O8,O9,O10,Y7,Y9	O6,O7,Y1,Y2,Y3,Y4,Y5,Y6,Y8,Y10	5	Malonyl[C],DNCB_hapten[C],Lys->Thr[K],2-succinyl[C],Cytopiloyne[AnyN-term]
1758	O1,O2,O3,O4,O5,O8,O9,O10,Y7,Y10	O6,O7,Y1,Y2,Y3,Y4,Y5,Y6,Y8,Y9	4	BMOE[C],Lys->Thr[K],2-succinyl[C],Cytopiloyne[AnyN-term]
1759	O1,O2,O3,O4,O5,O8,O9,O10,Y8,Y9	O6,O7,Y1,Y2,Y3,Y4,Y5,Y6,Y7,Y10	5	Formyl[S],Hydroxycinnamyl[C],Phospho[C],Lys->Thr[K],Cytopiloyne[AnyN-term]
1760	O1,O2,O3,O4,O5,O8,O9,O10,Y8,Y10	O6,O7,Y1,Y2,Y3,Y4,Y5,Y6,Y7,Y9	4	Formyl[S],BMOE[C],Lys->Thr[K],Cytopiloyne[AnyN-term]
1761	O1,O2,O3,O4,O5,O8,O9,O10,Y9,Y10	O6,O7,Y1,Y2,Y3,Y4,Y5,Y6,Y7,Y8	4	Formyl[S],Lys->Thr[K],Cytopiloyne[AnyN-term],Thr->Xle[T]
1762	O1,O2,O3,O4,O5,O8,O9,Y1,Y2,Y3	O6,O7,O10,Y4,Y5,Y6,Y7,Y8,Y9,Y10	1	Cation_Ca[II][D]
1763	O1,O2,O3,O4,O5,O8,O9,Y1,Y2,Y4	O6,O7,O10,Y3,Y5,Y6,Y7,Y8,Y9,Y10	2	Iodoacetanilide_13C(6)[AnyN-term],CLIP_TRAQ_3[AnyN-term]
1764	O1,O2,O3,O4,O5,O8,O9,Y1,Y2,Y5	O6,O7,O10,Y3,Y4,Y6,Y7,Y8,Y9,Y10	1	Tyr->His[Y]
1765	O1,O2,O3,O4,O5,O8,O9,Y1,Y2,Y6	O6,O7,O10,Y3,Y4,Y5,Y7,Y8,Y9,Y10	0
1766	O1,O2,O3,O4,O5,O8,O9,Y1,Y2,Y7	O6,O7,O10,Y3,Y4,Y5,Y6,Y8,Y9,Y10	0
1767	O1,O2,O3,O4,O5,O8,O9,Y1,Y2,Y8	O6,O7,O10,Y3,Y4,Y5,Y6,Y7,Y9,Y10	1	Tyr->His[Y]
1768	O1,O2,O3,O4,O5,O8,O9,Y1,Y2,Y9	O6,O7,O10,Y3,Y4,Y5,Y6,Y7,Y8,Y10	1	Tyr->His[Y]
1769	O1,O2,O3,O4,O5,O8,O9,Y1,Y2,Y10	O6,O7,O10,Y3,Y4,Y5,Y6,Y7,Y8,Y9	0
1770	O1,O2,O3,O4,O5,O8,O9,Y1,Y3,Y4	O6,O7,O10,Y2,Y5,Y6,Y7,Y8,Y9,Y10	0
1771	O1,O2,O3,O4,O5,O8,O9,Y1,Y3,Y5	O6,O7,O10,Y2,Y4,Y6,Y7,Y8,Y9,Y10	0
1772	O1,O2,O3,O4,O5,O8,O9,Y1,Y3,Y6	O6,O7,O10,Y2,Y4,Y5,Y7,Y8,Y9,Y10	0
1773	O1,O2,O3,O4,O5,O8,O9,Y1,Y3,Y7	O6,O7,O10,Y2,Y4,Y5,Y6,Y8,Y9,Y10	0
1774	O1,O2,O3,O4,O5,O8,O9,Y1,Y3,Y8	O6,O7,O10,Y2,Y4,Y5,Y6,Y7,Y9,Y10	1	Hydroxycinnamyl[C]
1775	O1,O2,O3,O4,O5,O8,O9,Y1,Y3,Y9	O6,O7,O10,Y2,Y4,Y5,Y6,Y7,Y8,Y10	0
1776	O1,O2,O3,O4,O5,O8,O9,Y1,Y3,Y10	O6,O7,O10,Y2,Y4,Y5,Y6,Y7,Y8,Y9	3	Xle->Asn[I],Gly->Asn[G],Cation_Ca[II][D]
1777	O1,O2,O3,O4,O5,O8,O9,Y1,Y4,Y5	O6,O7,O10,Y2,Y3,Y6,Y7,Y8,Y9,Y10	0
1778	O1,O2,O3,O4,O5,O8,O9,Y1,Y4,Y6	O6,O7,O10,Y2,Y3,Y5,Y7,Y8,Y9,Y10	0
1779	O1,O2,O3,O4,O5,O8,O9,Y1,Y4,Y7	O6,O7,O10,Y2,Y3,Y5,Y6,Y8,Y9,Y10	0
1780	O1,O2,O3,O4,O5,O8,O9,Y1,Y4,Y8	O6,O7,O10,Y2,Y3,Y5,Y6,Y7,Y9,Y10	0
1781	O1,O2,O3,O4,O5,O8,O9,Y1,Y4,Y9	O6,O7,O10,Y2,Y3,Y5,Y6,Y7,Y8,Y10	0
1782	O1,O2,O3,O4,O5,O8,O9,Y1,Y4,Y10	O6,O7,O10,Y2,Y3,Y5,Y6,Y7,Y8,Y9	0
1783	O1,O2,O3,O4,O5,O8,O9,Y1,Y5,Y6	O6,O7,O10,Y2,Y3,Y4,Y7,Y8,Y9,Y10	1	Deoxy[S]
1784	O1,O2,O3,O4,O5,O8,O9,Y1,Y5,Y7	O6,O7,O10,Y2,Y3,Y4,Y6,Y8,Y9,Y10	4	Xle->Asn[L],Malonyl[C],2-succinyl[C],Deoxy[S]
1785	O1,O2,O3,O4,O5,O8,O9,Y1,Y5,Y8	O6,O7,O10,Y2,Y3,Y4,Y6,Y7,Y9,Y10	6	NEMsulfur[C],Ub-Br2[C],Xle->Asn[L],Malonyl[C],Propionyl_13C(3)[AnyN-term],Tyr->His[Y]
1786	O1,O2,O3,O4,O5,O8,O9,Y1,Y5,Y9	O6,O7,O10,Y2,Y3,Y4,Y6,Y7,Y8,Y10	0
1787	O1,O2,O3,O4,O5,O8,O9,Y1,Y5,Y10	O6,O7,O10,Y2,Y3,Y4,Y6,Y7,Y8,Y9	1	Xle->Asn[L]
1788	O1,O2,O3,O4,O5,O8,O9,Y1,Y6,Y7	O6,O7,O10,Y2,Y3,Y4,Y5,Y8,Y9,Y10	1	Deoxy[S]
1789	O1,O2,O3,O4,O5,O8,O9,Y1,Y6,Y8	O6,O7,O10,Y2,Y3,Y4,Y5,Y7,Y9,Y10	1	Propionyl_13C(3)[AnyN-term]
1790	O1,O2,O3,O4,O5,O8,O9,Y1,Y6,Y9	O6,O7,O10,Y2,Y3,Y4,Y5,Y7,Y8,Y10	0
1791	O1,O2,O3,O4,O5,O8,O9,Y1,Y6,Y10	O6,O7,O10,Y2,Y3,Y4,Y5,Y7,Y8,Y9	0
1792	O1,O2,O3,O4,O5,O8,O9,Y1,Y7,Y8	O6,O7,O10,Y2,Y3,Y4,Y5,Y6,Y9,Y10	1	Propionyl_13C(3)[AnyN-term]
1793	O1,O2,O3,O4,O5,O8,O9,Y1,Y7,Y9	O6,O7,O10,Y2,Y3,Y4,Y5,Y6,Y8,Y10	0
1794	O1,O2,O3,O4,O5,O8,O9,Y1,Y7,Y10	O6,O7,O10,Y2,Y3,Y4,Y5,Y6,Y8,Y9	0
1795	O1,O2,O3,O4,O5,O8,O9,Y1,Y8,Y9	O6,O7,O10,Y2,Y3,Y4,Y5,Y6,Y7,Y10	1	Tyr->His[Y]
1796	O1,O2,O3,O4,O5,O8,O9,Y1,Y8,Y10	O6,O7,O10,Y2,Y3,Y4,Y5,Y6,Y7,Y9	0
1797	O1,O2,O3,O4,O5,O8,O9,Y1,Y9,Y10	O6,O7,O10,Y2,Y3,Y4,Y5,Y6,Y7,Y8	0
1798	O1,O2,O3,O4,O5,O8,O9,Y2,Y3,Y4	O6,O7,O10,Y1,Y5,Y6,Y7,Y8,Y9,Y10	0
1799	O1,O2,O3,O4,O5,O8,O9,Y2,Y3,Y5	O6,O7,O10,Y1,Y4,Y6,Y7,Y8,Y9,Y10	0
1800	O1,O2,O3,O4,O5,O8,O9,Y2,Y3,Y6	O6,O7,O10,Y1,Y4,Y5,Y7,Y8,Y9,Y10	0
1801	O1,O2,O3,O4,O5,O8,O9,Y2,Y3,Y7	O6,O7,O10,Y1,Y4,Y5,Y6,Y8,Y9,Y10	1	Cytopiloyne[AnyN-term]
1802	O1,O2,O3,O4,O5,O8,O9,Y2,Y3,Y8	O6,O7,O10,Y1,Y4,Y5,Y6,Y7,Y9,Y10	1	Tyr->His[Y]
1803	O1,O2,O3,O4,O5,O8,O9,Y2,Y3,Y9	O6,O7,O10,Y1,Y4,Y5,Y6,Y7,Y8,Y10	1	Cytopiloyne[AnyN-term]
1804	O1,O2,O3,O4,O5,O8,O9,Y2,Y3,Y10	O6,O7,O10,Y1,Y4,Y5,Y6,Y7,Y8,Y9	1	Cytopiloyne[AnyN-term]
1805	O1,O2,O3,O4,O5,O8,O9,Y2,Y4,Y5	O6,O7,O10,Y1,Y3,Y6,Y7,Y8,Y9,Y10	2	CLIP_TRAQ_3[AnyN-term],Tyr->His[Y]
1806	O1,O2,O3,O4,O5,O8,O9,Y2,Y4,Y6	O6,O7,O10,Y1,Y3,Y5,Y7,Y8,Y9,Y10	0
1807	O1,O2,O3,O4,O5,O8,O9,Y2,Y4,Y7	O6,O7,O10,Y1,Y3,Y5,Y6,Y8,Y9,Y10	1	Tyr->His[Y]
1808	O1,O2,O3,O4,O5,O8,O9,Y2,Y4,Y8	O6,O7,O10,Y1,Y3,Y5,Y6,Y7,Y9,Y10	2	CLIP_TRAQ_3[AnyN-term],Tyr->His[Y]
1809	O1,O2,O3,O4,O5,O8,O9,Y2,Y4,Y9	O6,O7,O10,Y1,Y3,Y5,Y6,Y7,Y8,Y10	3	Ser->Gly[S],CLIP_TRAQ_3[AnyN-term],Tyr->His[Y]
1810	O1,O2,O3,O4,O5,O8,O9,Y2,Y4,Y10	O6,O7,O10,Y1,Y3,Y5,Y6,Y7,Y8,Y9	2	Iodoacetanilide_13C(6)[AnyN-term],CLIP_TRAQ_3[AnyN-term]
1811	O1,O2,O3,O4,O5,O8,O9,Y2,Y5,Y6	O6,O7,O10,Y1,Y3,Y4,Y7,Y8,Y9,Y10	2	Xle->Met[L],Tyr->His[Y]
1812	O1,O2,O3,O4,O5,O8,O9,Y2,Y5,Y7	O6,O7,O10,Y1,Y3,Y4,Y6,Y8,Y9,Y10	6	Malonyl[C],TNBS[AnyN-term],2-succinyl[C],Cytopiloyne[AnyN-term],Deoxy[S],Tyr->His[Y]
1813	O1,O2,O3,O4,O5,O8,O9,Y2,Y5,Y8	O6,O7,O10,Y1,Y3,Y4,Y6,Y7,Y9,Y10	6	NEMsulfur[C],Ub-Br2[C],Malonyl[C],TNBS[AnyN-term],Lys->Thr[K],Tyr->His[Y]
1814	O1,O2,O3,O4,O5,O8,O9,Y2,Y5,Y9	O6,O7,O10,Y1,Y3,Y4,Y6,Y7,Y8,Y10	4	TNBS[AnyN-term],Xle->Met[L],Cytopiloyne[AnyN-term],Tyr->His[Y]
1815	O1,O2,O3,O4,O5,O8,O9,Y2,Y5,Y10	O6,O7,O10,Y1,Y3,Y4,Y6,Y7,Y8,Y9	3	Xle->Met[L],Cytopiloyne[AnyN-term],Tyr->His[Y]
1816	O1,O2,O3,O4,O5,O8,O9,Y2,Y6,Y7	O6,O7,O10,Y1,Y3,Y4,Y5,Y8,Y9,Y10	0
1817	O1,O2,O3,O4,O5,O8,O9,Y2,Y6,Y8	O6,O7,O10,Y1,Y3,Y4,Y5,Y7,Y9,Y10	2	Lys->Thr[K],Tyr->His[Y]
1818	O1,O2,O3,O4,O5,O8,O9,Y2,Y6,Y9	O6,O7,O10,Y1,Y3,Y4,Y5,Y7,Y8,Y10	3	GIST-Quat_2H(3)[AnyN-term],Xle->Met[L],Tyr->His[Y]
1819	O1,O2,O3,O4,O5,O8,O9,Y2,Y6,Y10	O6,O7,O10,Y1,Y3,Y4,Y5,Y7,Y8,Y9	0
1820	O1,O2,O3,O4,O5,O8,O9,Y2,Y7,Y8	O6,O7,O10,Y1,Y3,Y4,Y5,Y6,Y9,Y10	4	Malonyl[C],Lys->Thr[K],Cytopiloyne[AnyN-term],Tyr->His[Y]
1821	O1,O2,O3,O4,O5,O8,O9,Y2,Y7,Y9	O6,O7,O10,Y1,Y3,Y4,Y5,Y6,Y8,Y10	2	Cytopiloyne[AnyN-term],Tyr->His[Y]
1822	O1,O2,O3,O4,O5,O8,O9,Y2,Y7,Y10	O6,O7,O10,Y1,Y3,Y4,Y5,Y6,Y8,Y9	1	Cytopiloyne[AnyN-term]
1823	O1,O2,O3,O4,O5,O8,O9,Y2,Y8,Y9	O6,O7,O10,Y1,Y3,Y4,Y5,Y6,Y7,Y10	2	Cytopiloyne[AnyN-term],Tyr->His[Y]
1824	O1,O2,O3,O4,O5,O8,O9,Y2,Y8,Y10	O6,O7,O10,Y1,Y3,Y4,Y5,Y6,Y7,Y9	2	Cytopiloyne[AnyN-term],Tyr->His[Y]
1825	O1,O2,O3,O4,O5,O8,O9,Y2,Y9,Y10	O6,O7,O10,Y1,Y3,Y4,Y5,Y6,Y7,Y8	4	Ser->Gly[S],Xle->Met[L],Cytopiloyne[AnyN-term],Tyr->His[Y]
1826	O1,O2,O3,O4,O5,O8,O9,Y3,Y4,Y5	O6,O7,O10,Y1,Y2,Y6,Y7,Y8,Y9,Y10	1	Formyl[S]
1827	O1,O2,O3,O4,O5,O8,O9,Y3,Y4,Y6	O6,O7,O10,Y1,Y2,Y5,Y7,Y8,Y9,Y10	1	Formyl[S]
1828	O1,O2,O3,O4,O5,O8,O9,Y3,Y4,Y7	O6,O7,O10,Y1,Y2,Y5,Y6,Y8,Y9,Y10	0
1829	O1,O2,O3,O4,O5,O8,O9,Y3,Y4,Y8	O6,O7,O10,Y1,Y2,Y5,Y6,Y7,Y9,Y10	0
1830	O1,O2,O3,O4,O5,O8,O9,Y3,Y4,Y9	O6,O7,O10,Y1,Y2,Y5,Y6,Y7,Y8,Y10	1	Formyl[S]
1831	O1,O2,O3,O4,O5,O8,O9,Y3,Y4,Y10	O6,O7,O10,Y1,Y2,Y5,Y6,Y7,Y8,Y9	1	Formyl[S]
1832	O1,O2,O3,O4,O5,O8,O9,Y3,Y5,Y6	O6,O7,O10,Y1,Y2,Y4,Y7,Y8,Y9,Y10	3	Diethylphosphate[C],2-succinyl[C],Deoxy[S]
1833	O1,O2,O3,O4,O5,O8,O9,Y3,Y5,Y7	O6,O7,O10,Y1,Y2,Y4,Y6,Y8,Y9,Y10	5	Xle->Asn[L],Malonyl[C],DNCB_hapten[C],2-succinyl[C],Deoxy[S]
1834	O1,O2,O3,O4,O5,O8,O9,Y3,Y5,Y8	O6,O7,O10,Y1,Y2,Y4,Y6,Y7,Y9,Y10	3	NEMsulfur[C],Ub-Br2[C],Hydroxycinnamyl[C]
1835	O1,O2,O3,O4,O5,O8,O9,Y3,Y5,Y9	O6,O7,O10,Y1,Y2,Y4,Y6,Y7,Y8,Y10	3	Hydroxycinnamyl[C],Diethylphosphate[C],DNCB_hapten[C]
1836	O1,O2,O3,O4,O5,O8,O9,Y3,Y5,Y10	O6,O7,O10,Y1,Y2,Y4,Y6,Y7,Y8,Y9	3	Xle->Asn[L],Diethylphosphate[C],BMOE[C]
1837	O1,O2,O3,O4,O5,O8,O9,Y3,Y6,Y7	O6,O7,O10,Y1,Y2,Y4,Y5,Y8,Y9,Y10	2	2-succinyl[C],Deoxy[S]
1838	O1,O2,O3,O4,O5,O8,O9,Y3,Y6,Y8	O6,O7,O10,Y1,Y2,Y4,Y5,Y7,Y9,Y10	1	Hydroxycinnamyl[C]
1839	O1,O2,O3,O4,O5,O8,O9,Y3,Y6,Y9	O6,O7,O10,Y1,Y2,Y4,Y5,Y7,Y8,Y10	1	Diethylphosphate[C]
1840	O1,O2,O3,O4,O5,O8,O9,Y3,Y6,Y10	O6,O7,O10,Y1,Y2,Y4,Y5,Y7,Y8,Y9	0
1841	O1,O2,O3,O4,O5,O8,O9,Y3,Y7,Y8	O6,O7,O10,Y1,Y2,Y4,Y5,Y6,Y9,Y10	1	2-succinyl[C]
1842	O1,O2,O3,O4,O5,O8,O9,Y3,Y7,Y9	O6,O7,O10,Y1,Y2,Y4,Y5,Y6,Y8,Y10	2	DNCB_hapten[C],Cytopiloyne[AnyN-term]
1843	O1,O2,O3,O4,O5,O8,O9,Y3,Y7,Y10	O6,O7,O10,Y1,Y2,Y4,Y5,Y6,Y8,Y9	1	Piperidine[AnyN-term]
1844	O1,O2,O3,O4,O5,O8,O9,Y3,Y8,Y9	O6,O7,O10,Y1,Y2,Y4,Y5,Y6,Y7,Y10	1	Hydroxycinnamyl[C]
1845	O1,O2,O3,O4,O5,O8,O9,Y3,Y8,Y10	O6,O7,O10,Y1,Y2,Y4,Y5,Y6,Y7,Y9	1	BMOE[C]
1846	O1,O2,O3,O4,O5,O8,O9,Y3,Y9,Y10	O6,O7,O10,Y1,Y2,Y4,Y5,Y6,Y7,Y8	1	Cytopiloyne[AnyN-term]
1847	O1,O2,O3,O4,O5,O8,O9,Y4,Y5,Y6	O6,O7,O10,Y1,Y2,Y3,Y7,Y8,Y9,Y10	3	Formyl[AnyN-term],Formyl[S],ISD_z+2_ion[AnyN-term]
1848	O1,O2,O3,O4,O5,O8,O9,Y4,Y5,Y7	O6,O7,O10,Y1,Y2,Y3,Y6,Y8,Y9,Y10	2	Malonyl[C],2-succinyl[C]
1849	O1,O2,O3,O4,O5,O8,O9,Y4,Y5,Y8	O6,O7,O10,Y1,Y2,Y3,Y6,Y7,Y9,Y10	10	Formyl[AnyN-term],Formyl[S],NEMsulfur[C],Ub-Br2[C],Malonyl[C],Xle->Val[L],ISD_z+2_ion[AnyN-term],Propionyl_13C(3)[AnyN-term],Tyr->His[Y],Formyl[T]
1850	O1,O2,O3,O4,O5,O8,O9,Y4,Y5,Y9	O6,O7,O10,Y1,Y2,Y3,Y6,Y7,Y8,Y10	3	Formyl[S],Ser->Pro[S],Tyr->His[Y]
1851	O1,O2,O3,O4,O5,O8,O9,Y4,Y5,Y10	O6,O7,O10,Y1,Y2,Y3,Y6,Y7,Y8,Y9	1	Formyl[S]
1852	O1,O2,O3,O4,O5,O8,O9,Y4,Y6,Y7	O6,O7,O10,Y1,Y2,Y3,Y5,Y8,Y9,Y10	0
1853	O1,O2,O3,O4,O5,O8,O9,Y4,Y6,Y8	O6,O7,O10,Y1,Y2,Y3,Y5,Y7,Y9,Y10	2	Formyl[AnyN-term],Formyl[S]
1854	O1,O2,O3,O4,O5,O8,O9,Y4,Y6,Y9	O6,O7,O10,Y1,Y2,Y3,Y5,Y7,Y8,Y10	1	Formyl[S]
1855	O1,O2,O3,O4,O5,O8,O9,Y4,Y6,Y10	O6,O7,O10,Y1,Y2,Y3,Y5,Y7,Y8,Y9	1	Formyl[S]
1856	O1,O2,O3,O4,O5,O8,O9,Y4,Y7,Y8	O6,O7,O10,Y1,Y2,Y3,Y5,Y6,Y9,Y10	2	Malonyl[C],Tyr->His[Y]
1857	O1,O2,O3,O4,O5,O8,O9,Y4,Y7,Y9	O6,O7,O10,Y1,Y2,Y3,Y5,Y6,Y8,Y10	0
1858	O1,O2,O3,O4,O5,O8,O9,Y4,Y7,Y10	O6,O7,O10,Y1,Y2,Y3,Y5,Y6,Y8,Y9	0
1859	O1,O2,O3,O4,O5,O8,O9,Y4,Y8,Y9	O6,O7,O10,Y1,Y2,Y3,Y5,Y6,Y7,Y10	3	Formyl[S],Phospho[C],Tyr->His[Y]
1860	O1,O2,O3,O4,O5,O8,O9,Y4,Y8,Y10	O6,O7,O10,Y1,Y2,Y3,Y5,Y6,Y7,Y9	1	Formyl[S]
1861	O1,O2,O3,O4,O5,O8,O9,Y4,Y9,Y10	O6,O7,O10,Y1,Y2,Y3,Y5,Y6,Y7,Y8	1	Formyl[S]
1862	O1,O2,O3,O4,O5,O8,O9,Y5,Y6,Y7	O6,O7,O10,Y1,Y2,Y3,Y4,Y8,Y9,Y10	8	NEMsulfur[C],Ub-Br2[C],Malonyl[C],Carboxymethyl_13C(2)[C],DNCB_hapten[C],Lys->Thr[K],2-succinyl[C],Deoxy[S]
1863	O1,O2,O3,O4,O5,O8,O9,Y5,Y6,Y8	O6,O7,O10,Y1,Y2,Y3,Y4,Y7,Y9,Y10	12	Formyl[AnyN-term],Formyl[S],NEMsulfur[C],Ub-Br2[C],Malonyl[C],ISD_z+2_ion[AnyN-term],DNCB_hapten[C],Lys->Thr[K],2-succinyl[C],Propionyl_13C(3)[AnyN-term],Tyr->His[Y],Formyl[T]
1864	O1,O2,O3,O4,O5,O8,O9,Y5,Y6,Y9	O6,O7,O10,Y1,Y2,Y3,Y4,Y7,Y8,Y10	5	Formyl[S],Ub-Br2[C],Diethylphosphate[C],DNCB_hapten[C],Xle->Met[L]
1865	O1,O2,O3,O4,O5,O8,O9,Y5,Y6,Y10	O6,O7,O10,Y1,Y2,Y3,Y4,Y7,Y8,Y9	3	Formyl[S],BMOE[C],DNCB_hapten[C]
1866	O1,O2,O3,O4,O5,O8,O9,Y5,Y7,Y8	O6,O7,O10,Y1,Y2,Y3,Y4,Y6,Y9,Y10	10	NEMsulfur[C],Ub-Br2[C],Xle->Asn[L],BMOE[C],Malonyl[C],DNCB_hapten[C],Lys->Thr[K],2-succinyl[C],Propionyl_13C(3)[AnyN-term],Tyr->His[Y]
1867	O1,O2,O3,O4,O5,O8,O9,Y5,Y7,Y9	O6,O7,O10,Y1,Y2,Y3,Y4,Y6,Y8,Y10	6	Ub-Br2[C],Malonyl[C],Carboxymethyl_13C(2)[C],DNCB_hapten[C],2-succinyl[C],Cytopiloyne[AnyN-term]
1868	O1,O2,O3,O4,O5,O8,O9,Y5,Y7,Y10	O6,O7,O10,Y1,Y2,Y3,Y4,Y6,Y8,Y9	7	Acetyl[ProteinN-term],Xle->Asn[L],BMOE[C],Malonyl[C],DNCB_hapten[C],2-succinyl[C],Cytopiloyne[AnyN-term]
1869	O1,O2,O3,O4,O5,O8,O9,Y5,Y8,Y9	O6,O7,O10,Y1,Y2,Y3,Y4,Y6,Y7,Y10	8	Formyl[S],NEMsulfur[C],Ub-Br2[C],Hydroxycinnamyl[C],Malonyl[C],DNCB_hapten[C],Lys->Thr[K],Tyr->His[Y]
1870	O1,O2,O3,O4,O5,O8,O9,Y5,Y8,Y10	O6,O7,O10,Y1,Y2,Y3,Y4,Y6,Y7,Y9	9	Formyl[S],NEMsulfur[C],Ub-Br2[C],Xle->Asn[L],BMOE[C],Malonyl[C],Propionyl_13C(3)[AnyN-term],Tyr->His[Y],Formyl[T]
1871	O1,O2,O3,O4,O5,O8,O9,Y5,Y9,Y10	O6,O7,O10,Y1,Y2,Y3,Y4,Y6,Y7,Y8	5	Formyl[S],BMOE[C],DNCB_hapten[C],Xle->Met[L],Cytopiloyne[AnyN-term]
1872	O1,O2,O3,O4,O5,O8,O9,Y6,Y7,Y8	O6,O7,O10,Y1,Y2,Y3,Y4,Y5,Y9,Y10	6	NEMsulfur[C],Ub-Br2[C],Malonyl[C],Lys->Thr[K],Ala->Asp[A],2-succinyl[C]
1873	O1,O2,O3,O4,O5,O8,O9,Y6,Y7,Y9	O6,O7,O10,Y1,Y2,Y3,Y4,Y5,Y8,Y10	4	Carboxymethyl_13C(2)[C],DNCB_hapten[C],Ala->Asp[A],2-succinyl[C]
1874	O1,O2,O3,O4,O5,O8,O9,Y6,Y7,Y10	O6,O7,O10,Y1,Y2,Y3,Y4,Y5,Y8,Y9	2	BMOE[C],Ala->Asp[A]
1875	O1,O2,O3,O4,O5,O8,O9,Y6,Y8,Y9	O6,O7,O10,Y1,Y2,Y3,Y4,Y5,Y7,Y10	5	Formyl[S],Ub-Br2[C],Phospho[C],Lys->Thr[K],Tyr->His[Y]
1876	O1,O2,O3,O4,O5,O8,O9,Y6,Y8,Y10	O6,O7,O10,Y1,Y2,Y3,Y4,Y5,Y7,Y9	2	Formyl[S],BMOE[C]
1877	O1,O2,O3,O4,O5,O8,O9,Y6,Y9,Y10	O6,O7,O10,Y1,Y2,Y3,Y4,Y5,Y7,Y8	1	Formyl[S]
1878	O1,O2,O3,O4,O5,O8,O9,Y7,Y8,Y9	O6,O7,O10,Y1,Y2,Y3,Y4,Y5,Y6,Y10	6	Ub-Br2[C],Malonyl[C],DNCB_hapten[C],Lys->Thr[K],Cytopiloyne[AnyN-term],Tyr->His[Y]
1879	O1,O2,O3,O4,O5,O8,O9,Y7,Y8,Y10	O6,O7,O10,Y1,Y2,Y3,Y4,Y5,Y6,Y9	1	BMOE[C]
1880	O1,O2,O3,O4,O5,O8,O9,Y7,Y9,Y10	O6,O7,O10,Y1,Y2,Y3,Y4,Y5,Y6,Y8	2	DNCB_hapten[C],Cytopiloyne[AnyN-term]
1881	O1,O2,O3,O4,O5,O8,O9,Y8,Y9,Y10	O6,O7,O10,Y1,Y2,Y3,Y4,Y5,Y6,Y7	4	Formyl[S],BMOE[C],Cytopiloyne[AnyN-term],Tyr->His[Y]
1882	O1,O2,O3,O4,O5,O8,O10,Y1,Y2,Y3	O6,O7,O9,Y4,Y5,Y6,Y7,Y8,Y9,Y10	2	Cation_Ca[II][D],Propionyl[AnyN-term]
1883	O1,O2,O3,O4,O5,O8,O10,Y1,Y2,Y4	O6,O7,O9,Y3,Y5,Y6,Y7,Y8,Y9,Y10	4	Carboxymethyl[AnyN-term],Iodoacetanilide_13C(6)[AnyN-term],CLIP_TRAQ_3[AnyN-term],Propionyl[AnyN-term]
1884	O1,O2,O3,O4,O5,O8,O10,Y1,Y2,Y5	O6,O7,O9,Y3,Y4,Y6,Y7,Y8,Y9,Y10	1	Propionyl[AnyN-term]
1885	O1,O2,O3,O4,O5,O8,O10,Y1,Y2,Y6	O6,O7,O9,Y3,Y4,Y5,Y7,Y8,Y9,Y10	1	Propionyl[AnyN-term]
1886	O1,O2,O3,O4,O5,O8,O10,Y1,Y2,Y7	O6,O7,O9,Y3,Y4,Y5,Y6,Y8,Y9,Y10	0
1887	O1,O2,O3,O4,O5,O8,O10,Y1,Y2,Y8	O6,O7,O9,Y3,Y4,Y5,Y6,Y7,Y9,Y10	1	Hydroxycinnamyl[C]
1888	O1,O2,O3,O4,O5,O8,O10,Y1,Y2,Y9	O6,O7,O9,Y3,Y4,Y5,Y6,Y7,Y8,Y10	0
1889	O1,O2,O3,O4,O5,O8,O10,Y1,Y2,Y10	O6,O7,O9,Y3,Y4,Y5,Y6,Y7,Y8,Y9	2	Cation_Ca[II][D],Propionyl[AnyN-term]
1890	O1,O2,O3,O4,O5,O8,O10,Y1,Y3,Y4	O6,O7,O9,Y2,Y5,Y6,Y7,Y8,Y9,Y10	1	Xle->Asn[I]
1891	O1,O2,O3,O4,O5,O8,O10,Y1,Y3,Y5	O6,O7,O9,Y2,Y4,Y6,Y7,Y8,Y9,Y10	1	Hydroxycinnamyl[C]
1892	O1,O2,O3,O4,O5,O8,O10,Y1,Y3,Y6	O6,O7,O9,Y2,Y4,Y5,Y7,Y8,Y9,Y10	1	Hydroxycinnamyl[C]
1893	O1,O2,O3,O4,O5,O8,O10,Y1,Y3,Y7	O6,O7,O9,Y2,Y4,Y5,Y6,Y8,Y9,Y10	1	Xle->Asn[I]
1894	O1,O2,O3,O4,O5,O8,O10,Y1,Y3,Y8	O6,O7,O9,Y2,Y4,Y5,Y6,Y7,Y9,Y10	3	Hydroxycinnamyl[C],Ser->Gly[S],Xle->Asn[I]
1895	O1,O2,O3,O4,O5,O8,O10,Y1,Y3,Y9	O6,O7,O9,Y2,Y4,Y5,Y6,Y7,Y8,Y10	2	Hydroxycinnamyl[C],Xle->Asn[I]
1896	O1,O2,O3,O4,O5,O8,O10,Y1,Y3,Y10	O6,O7,O9,Y2,Y4,Y5,Y6,Y7,Y8,Y9	3	Hydroxycinnamyl[C],Xle->Asn[I],Cation_Ca[II][D]
1897	O1,O2,O3,O4,O5,O8,O10,Y1,Y4,Y5	O6,O7,O9,Y2,Y3,Y6,Y7,Y8,Y9,Y10	0
1898	O1,O2,O3,O4,O5,O8,O10,Y1,Y4,Y6	O6,O7,O9,Y2,Y3,Y5,Y7,Y8,Y9,Y10	0
1899	O1,O2,O3,O4,O5,O8,O10,Y1,Y4,Y7	O6,O7,O9,Y2,Y3,Y5,Y6,Y8,Y9,Y10	0
1900	O1,O2,O3,O4,O5,O8,O10,Y1,Y4,Y8	O6,O7,O9,Y2,Y3,Y5,Y6,Y7,Y9,Y10	0
1901	O1,O2,O3,O4,O5,O8,O10,Y1,Y4,Y9	O6,O7,O9,Y2,Y3,Y5,Y6,Y7,Y8,Y10	0
1902	O1,O2,O3,O4,O5,O8,O10,Y1,Y4,Y10	O6,O7,O9,Y2,Y3,Y5,Y6,Y7,Y8,Y9	0
1903	O1,O2,O3,O4,O5,O8,O10,Y1,Y5,Y6	O6,O7,O9,Y2,Y3,Y4,Y7,Y8,Y9,Y10	1	Hydroxycinnamyl[C]
1904	O1,O2,O3,O4,O5,O8,O10,Y1,Y5,Y7	O6,O7,O9,Y2,Y3,Y4,Y6,Y8,Y9,Y10	4	Xle->Asn[L],Xle->Asp[L],2-succinyl[C],Deoxy[S]
1905	O1,O2,O3,O4,O5,O8,O10,Y1,Y5,Y8	O6,O7,O9,Y2,Y3,Y4,Y6,Y7,Y9,Y10	4	NEMsulfur[C],Ub-Br2[C],Hydroxycinnamyl[C],Propionyl_13C(3)[AnyN-term]
1906	O1,O2,O3,O4,O5,O8,O10,Y1,Y5,Y9	O6,O7,O9,Y2,Y3,Y4,Y6,Y7,Y8,Y10	1	Hydroxycinnamyl[C]
1907	O1,O2,O3,O4,O5,O8,O10,Y1,Y5,Y10	O6,O7,O9,Y2,Y3,Y4,Y6,Y7,Y8,Y9	0
1908	O1,O2,O3,O4,O5,O8,O10,Y1,Y6,Y7	O6,O7,O9,Y2,Y3,Y4,Y5,Y8,Y9,Y10	1	2-succinyl[C]
1909	O1,O2,O3,O4,O5,O8,O10,Y1,Y6,Y8	O6,O7,O9,Y2,Y3,Y4,Y5,Y7,Y9,Y10	1	Hydroxycinnamyl[C]
1910	O1,O2,O3,O4,O5,O8,O10,Y1,Y6,Y9	O6,O7,O9,Y2,Y3,Y4,Y5,Y7,Y8,Y10	1	Hydroxycinnamyl[C]
1911	O1,O2,O3,O4,O5,O8,O10,Y1,Y6,Y10	O6,O7,O9,Y2,Y3,Y4,Y5,Y7,Y8,Y9	0
1912	O1,O2,O3,O4,O5,O8,O10,Y1,Y7,Y8	O6,O7,O9,Y2,Y3,Y4,Y5,Y6,Y9,Y10	0
1913	O1,O2,O3,O4,O5,O8,O10,Y1,Y7,Y9	O6,O7,O9,Y2,Y3,Y4,Y5,Y6,Y8,Y10	0
1914	O1,O2,O3,O4,O5,O8,O10,Y1,Y7,Y10	O6,O7,O9,Y2,Y3,Y4,Y5,Y6,Y8,Y9	0
1915	O1,O2,O3,O4,O5,O8,O10,Y1,Y8,Y9	O6,O7,O9,Y2,Y3,Y4,Y5,Y6,Y7,Y10	1	Hydroxycinnamyl[C]
1916	O1,O2,O3,O4,O5,O8,O10,Y1,Y8,Y10	O6,O7,O9,Y2,Y3,Y4,Y5,Y6,Y7,Y9	1	Hydroxycinnamyl[C]
1917	O1,O2,O3,O4,O5,O8,O10,Y1,Y9,Y10	O6,O7,O9,Y2,Y3,Y4,Y5,Y6,Y7,Y8	0
1918	O1,O2,O3,O4,O5,O8,O10,Y2,Y3,Y4	O6,O7,O9,Y1,Y5,Y6,Y7,Y8,Y9,Y10	1	Propionyl[AnyN-term]
1919	O1,O2,O3,O4,O5,O8,O10,Y2,Y3,Y5	O6,O7,O9,Y1,Y4,Y6,Y7,Y8,Y9,Y10	1	Hydroxycinnamyl[C]
1920	O1,O2,O3,O4,O5,O8,O10,Y2,Y3,Y6	O6,O7,O9,Y1,Y4,Y5,Y7,Y8,Y9,Y10	0
1921	O1,O2,O3,O4,O5,O8,O10,Y2,Y3,Y7	O6,O7,O9,Y1,Y4,Y5,Y6,Y8,Y9,Y10	0
1922	O1,O2,O3,O4,O5,O8,O10,Y2,Y3,Y8	O6,O7,O9,Y1,Y4,Y5,Y6,Y7,Y9,Y10	1	Hydroxycinnamyl[C]
1923	O1,O2,O3,O4,O5,O8,O10,Y2,Y3,Y9	O6,O7,O9,Y1,Y4,Y5,Y6,Y7,Y8,Y10	2	Hydroxycinnamyl[C],Cytopiloyne[AnyN-term]
1924	O1,O2,O3,O4,O5,O8,O10,Y2,Y3,Y10	O6,O7,O9,Y1,Y4,Y5,Y6,Y7,Y8,Y9	1	Cytopiloyne[AnyN-term]
1925	O1,O2,O3,O4,O5,O8,O10,Y2,Y4,Y5	O6,O7,O9,Y1,Y3,Y6,Y7,Y8,Y9,Y10	3	Amidine[AnyN-term],CLIP_TRAQ_3[AnyN-term],Propionyl[AnyN-term]
1926	O1,O2,O3,O4,O5,O8,O10,Y2,Y4,Y6	O6,O7,O9,Y1,Y3,Y5,Y7,Y8,Y9,Y10	2	Iodoacetanilide_13C(6)[AnyN-term],CLIP_TRAQ_3[AnyN-term]
1927	O1,O2,O3,O4,O5,O8,O10,Y2,Y4,Y7	O6,O7,O9,Y1,Y3,Y5,Y6,Y8,Y9,Y10	2	Iodoacetanilide_13C(6)[AnyN-term],CLIP_TRAQ_3[AnyN-term]
1928	O1,O2,O3,O4,O5,O8,O10,Y2,Y4,Y8	O6,O7,O9,Y1,Y3,Y5,Y6,Y7,Y9,Y10	1	CLIP_TRAQ_3[AnyN-term]
1929	O1,O2,O3,O4,O5,O8,O10,Y2,Y4,Y9	O6,O7,O9,Y1,Y3,Y5,Y6,Y7,Y8,Y10	1	CLIP_TRAQ_3[AnyN-term]
1930	O1,O2,O3,O4,O5,O8,O10,Y2,Y4,Y10	O6,O7,O9,Y1,Y3,Y5,Y6,Y7,Y8,Y9	2	Iodoacetanilide_13C(6)[AnyN-term],CLIP_TRAQ_3[AnyN-term]
1931	O1,O2,O3,O4,O5,O8,O10,Y2,Y5,Y6	O6,O7,O9,Y1,Y3,Y4,Y7,Y8,Y9,Y10	1	2-succinyl[C]
1932	O1,O2,O3,O4,O5,O8,O10,Y2,Y5,Y7	O6,O7,O9,Y1,Y3,Y4,Y6,Y8,Y9,Y10	3	Malonyl[C],2-succinyl[C],Cytopiloyne[AnyN-term]
1933	O1,O2,O3,O4,O5,O8,O10,Y2,Y5,Y8	O6,O7,O9,Y1,Y3,Y4,Y6,Y7,Y9,Y10	4	NEMsulfur[C],Ub-Br2[C],Hydroxycinnamyl[C],Tyr->His[Y]
1934	O1,O2,O3,O4,O5,O8,O10,Y2,Y5,Y9	O6,O7,O9,Y1,Y3,Y4,Y6,Y7,Y8,Y10	3	Hydroxycinnamyl[C],Xle->Met[L],Cytopiloyne[AnyN-term]
1935	O1,O2,O3,O4,O5,O8,O10,Y2,Y5,Y10	O6,O7,O9,Y1,Y3,Y4,Y6,Y7,Y8,Y9	2	Xle->Met[L],Cytopiloyne[AnyN-term]
1936	O1,O2,O3,O4,O5,O8,O10,Y2,Y6,Y7	O6,O7,O9,Y1,Y3,Y4,Y5,Y8,Y9,Y10	1	2-succinyl[C]
1937	O1,O2,O3,O4,O5,O8,O10,Y2,Y6,Y8	O6,O7,O9,Y1,Y3,Y4,Y5,Y7,Y9,Y10	1	Hydroxycinnamyl[C]
1938	O1,O2,O3,O4,O5,O8,O10,Y2,Y6,Y9	O6,O7,O9,Y1,Y3,Y4,Y5,Y7,Y8,Y10	0
1939	O1,O2,O3,O4,O5,O8,O10,Y2,Y6,Y10	O6,O7,O9,Y1,Y3,Y4,Y5,Y7,Y8,Y9	0
1940	O1,O2,O3,O4,O5,O8,O10,Y2,Y7,Y8	O6,O7,O9,Y1,Y3,Y4,Y5,Y6,Y9,Y10	1	2-succinyl[C]
1941	O1,O2,O3,O4,O5,O8,O10,Y2,Y7,Y9	O6,O7,O9,Y1,Y3,Y4,Y5,Y6,Y8,Y10	1	Cytopiloyne[AnyN-term]
1942	O1,O2,O3,O4,O5,O8,O10,Y2,Y7,Y10	O6,O7,O9,Y1,Y3,Y4,Y5,Y6,Y8,Y9	1	Cytopiloyne[AnyN-term]
1943	O1,O2,O3,O4,O5,O8,O10,Y2,Y8,Y9	O6,O7,O9,Y1,Y3,Y4,Y5,Y6,Y7,Y10	3	Hydroxycinnamyl[C],Cytopiloyne[AnyN-term],Tyr->His[Y]
1944	O1,O2,O3,O4,O5,O8,O10,Y2,Y8,Y10	O6,O7,O9,Y1,Y3,Y4,Y5,Y6,Y7,Y9	1	Cytopiloyne[AnyN-term]
1945	O1,O2,O3,O4,O5,O8,O10,Y2,Y9,Y10	O6,O7,O9,Y1,Y3,Y4,Y5,Y6,Y7,Y8	2	Xle->Met[L],Cytopiloyne[AnyN-term]
1946	O1,O2,O3,O4,O5,O8,O10,Y3,Y4,Y5	O6,O7,O9,Y1,Y2,Y6,Y7,Y8,Y9,Y10	2	Hydroxycinnamyl[C],Amidine[AnyN-term]
1947	O1,O2,O3,O4,O5,O8,O10,Y3,Y4,Y6	O6,O7,O9,Y1,Y2,Y5,Y7,Y8,Y9,Y10	0
1948	O1,O2,O3,O4,O5,O8,O10,Y3,Y4,Y7	O6,O7,O9,Y1,Y2,Y5,Y6,Y8,Y9,Y10	0
1949	O1,O2,O3,O4,O5,O8,O10,Y3,Y4,Y8	O6,O7,O9,Y1,Y2,Y5,Y6,Y7,Y9,Y10	1	Hydroxycinnamyl[C]
1950	O1,O2,O3,O4,O5,O8,O10,Y3,Y4,Y9	O6,O7,O9,Y1,Y2,Y5,Y6,Y7,Y8,Y10	1	Hydroxycinnamyl[C]
1951	O1,O2,O3,O4,O5,O8,O10,Y3,Y4,Y10	O6,O7,O9,Y1,Y2,Y5,Y6,Y7,Y8,Y9	0
1952	O1,O2,O3,O4,O5,O8,O10,Y3,Y5,Y6	O6,O7,O9,Y1,Y2,Y4,Y7,Y8,Y9,Y10	6	Ub-Br2[C],Hydroxycinnamyl[C],Diethylphosphate[C],DNCB_hapten[C],2-succinyl[C],Deoxy[S]
1953	O1,O2,O3,O4,O5,O8,O10,Y3,Y5,Y7	O6,O7,O9,Y1,Y2,Y4,Y6,Y8,Y9,Y10	6	Ub-Br2[C],Hydroxycinnamyl[C],DNCB_hapten[C],Piperidine[AnyN-term],2-succinyl[C],Deoxy[S]
1954	O1,O2,O3,O4,O5,O8,O10,Y3,Y5,Y8	O6,O7,O9,Y1,Y2,Y4,Y6,Y7,Y9,Y10	5	NEMsulfur[C],Ub-Br2[C],Hydroxycinnamyl[C],Pro->Trp[P],2-succinyl[C]
1955	O1,O2,O3,O4,O5,O8,O10,Y3,Y5,Y9	O6,O7,O9,Y1,Y2,Y4,Y6,Y7,Y8,Y10	3	Hydroxycinnamyl[C],Diethylphosphate[C],DNCB_hapten[C]
1956	O1,O2,O3,O4,O5,O8,O10,Y3,Y5,Y10	O6,O7,O9,Y1,Y2,Y4,Y6,Y7,Y8,Y9	4	Hydroxycinnamyl[C],Diethylphosphate[C],BMOE[C],Piperidine[AnyN-term]
1957	O1,O2,O3,O4,O5,O8,O10,Y3,Y6,Y7	O6,O7,O9,Y1,Y2,Y4,Y5,Y8,Y9,Y10	2	2-succinyl[C],Deoxy[S]
1958	O1,O2,O3,O4,O5,O8,O10,Y3,Y6,Y8	O6,O7,O9,Y1,Y2,Y4,Y5,Y7,Y9,Y10	1	Hydroxycinnamyl[C]
1959	O1,O2,O3,O4,O5,O8,O10,Y3,Y6,Y9	O6,O7,O9,Y1,Y2,Y4,Y5,Y7,Y8,Y10	2	Hydroxycinnamyl[C],Diethylphosphate[C]
1960	O1,O2,O3,O4,O5,O8,O10,Y3,Y6,Y10	O6,O7,O9,Y1,Y2,Y4,Y5,Y7,Y8,Y9	1	Hydroxycinnamyl[C]
1961	O1,O2,O3,O4,O5,O8,O10,Y3,Y7,Y8	O6,O7,O9,Y1,Y2,Y4,Y5,Y6,Y9,Y10	2	Hydroxycinnamyl[C],2-succinyl[C]
1962	O1,O2,O3,O4,O5,O8,O10,Y3,Y7,Y9	O6,O7,O9,Y1,Y2,Y4,Y5,Y6,Y8,Y10	2	Hydroxycinnamyl[C],DNCB_hapten[C]
1963	O1,O2,O3,O4,O5,O8,O10,Y3,Y7,Y10	O6,O7,O9,Y1,Y2,Y4,Y5,Y6,Y8,Y9	2	BMOE[C],Piperidine[AnyN-term]
1964	O1,O2,O3,O4,O5,O8,O10,Y3,Y8,Y9	O6,O7,O9,Y1,Y2,Y4,Y5,Y6,Y7,Y10	1	Hydroxycinnamyl[C]
1965	O1,O2,O3,O4,O5,O8,O10,Y3,Y8,Y10	O6,O7,O9,Y1,Y2,Y4,Y5,Y6,Y7,Y9	2	Hydroxycinnamyl[C],BMOE[C]
1966	O1,O2,O3,O4,O5,O8,O10,Y3,Y9,Y10	O6,O7,O9,Y1,Y2,Y4,Y5,Y6,Y7,Y8	4	Hydroxycinnamyl[C],Diethylphosphate[C],Piperidine[AnyN-term],Cytopiloyne[AnyN-term]
1967	O1,O2,O3,O4,O5,O8,O10,Y4,Y5,Y6	O6,O7,O9,Y1,Y2,Y3,Y7,Y8,Y9,Y10	5	Formyl[S],Ub-Br2[C],Amidine[AnyN-term],ISD_z+2_ion[AnyN-term],2-succinyl[C]
1968	O1,O2,O3,O4,O5,O8,O10,Y4,Y5,Y7	O6,O7,O9,Y1,Y2,Y3,Y6,Y8,Y9,Y10	6	Ub-Br2[C],Malonyl[C],Amidine[AnyN-term],NO_SMX_SIMD[C],Xle->Asp[L],2-succinyl[C]
1969	O1,O2,O3,O4,O5,O8,O10,Y4,Y5,Y8	O6,O7,O9,Y1,Y2,Y3,Y6,Y7,Y9,Y10	7	Formyl[S],NEMsulfur[C],Ub-Br2[C],Hydroxycinnamyl[C],Malonyl[C],Amidine[AnyN-term],CarboxymethylDTT[C]
1970	O1,O2,O3,O4,O5,O8,O10,Y4,Y5,Y9	O6,O7,O9,Y1,Y2,Y3,Y6,Y7,Y8,Y10	3	Formyl[S],Amidine[AnyN-term],sulfo+amino[Y]
1971	O1,O2,O3,O4,O5,O8,O10,Y4,Y5,Y10	O6,O7,O9,Y1,Y2,Y3,Y6,Y7,Y8,Y9	3	Formyl[S],BMOE[C],Amidine[AnyN-term]
1972	O1,O2,O3,O4,O5,O8,O10,Y4,Y6,Y7	O6,O7,O9,Y1,Y2,Y3,Y5,Y8,Y9,Y10	2	Xle->Asp[L],2-succinyl[C]
1973	O1,O2,O3,O4,O5,O8,O10,Y4,Y6,Y8	O6,O7,O9,Y1,Y2,Y3,Y5,Y7,Y9,Y10	1	Formyl[S]
1974	O1,O2,O3,O4,O5,O8,O10,Y4,Y6,Y9	O6,O7,O9,Y1,Y2,Y3,Y5,Y7,Y8,Y10	1	Formyl[S]
1975	O1,O2,O3,O4,O5,O8,O10,Y4,Y6,Y10	O6,O7,O9,Y1,Y2,Y3,Y5,Y7,Y8,Y9	1	Formyl[S]
1976	O1,O2,O3,O4,O5,O8,O10,Y4,Y7,Y8	O6,O7,O9,Y1,Y2,Y3,Y5,Y6,Y9,Y10	2	Xle->Asp[L],2-succinyl[C]
1977	O1,O2,O3,O4,O5,O8,O10,Y4,Y7,Y9	O6,O7,O9,Y1,Y2,Y3,Y5,Y6,Y8,Y10	0
1978	O1,O2,O3,O4,O5,O8,O10,Y4,Y7,Y10	O6,O7,O9,Y1,Y2,Y3,Y5,Y6,Y8,Y9	0
1979	O1,O2,O3,O4,O5,O8,O10,Y4,Y8,Y9	O6,O7,O9,Y1,Y2,Y3,Y5,Y6,Y7,Y10	2	Formyl[S],Hydroxycinnamyl[C]
1980	O1,O2,O3,O4,O5,O8,O10,Y4,Y8,Y10	O6,O7,O9,Y1,Y2,Y3,Y5,Y6,Y7,Y9	2	Formyl[S],BMOE[C]
1981	O1,O2,O3,O4,O5,O8,O10,Y4,Y9,Y10	O6,O7,O9,Y1,Y2,Y3,Y5,Y6,Y7,Y8	1	Formyl[S]
1982	O1,O2,O3,O4,O5,O8,O10,Y5,Y6,Y7	O6,O7,O9,Y1,Y2,Y3,Y4,Y8,Y9,Y10	7	NEMsulfur[C],Ub-Br2[C],Malonyl[C],Xle->Asp[L],DNCB_hapten[C],2-succinyl[C],Deoxy[S]
1983	O1,O2,O3,O4,O5,O8,O10,Y5,Y6,Y8	O6,O7,O9,Y1,Y2,Y3,Y4,Y7,Y9,Y10	11	Carbamyl[K],Formyl[S],NEMsulfur[C],Ub-Br2[C],Hydroxycinnamyl[C],BMOE[C],Malonyl[C],Pro->Trp[P],DNCB_hapten[C],2-succinyl[C],Propionyl_13C(3)[AnyN-term]
1984	O1,O2,O3,O4,O5,O8,O10,Y5,Y6,Y9	O6,O7,O9,Y1,Y2,Y3,Y4,Y7,Y8,Y10	7	Formyl[S],Ub-Br2[C],Hydroxycinnamyl[C],Diethylphosphate[C],DNCB_hapten[C],sulfo+amino[Y],2-succinyl[C]
1985	O1,O2,O3,O4,O5,O8,O10,Y5,Y6,Y10	O6,O7,O9,Y1,Y2,Y3,Y4,Y7,Y8,Y9	5	Formyl[S],Ub-Br2[C],BMOE[C],DNCB_hapten[C],2-succinyl[C]
1986	O1,O2,O3,O4,O5,O8,O10,Y5,Y7,Y8	O6,O7,O9,Y1,Y2,Y3,Y4,Y6,Y9,Y10	12	NEMsulfur[C],Ub-Br2[C],Xle->Asn[L],Hydroxycinnamyl[C],BMOE[C],Malonyl[C],NO_SMX_SIMD[C],Xle->Asp[L],CarboxymethylDTT[C],DNCB_hapten[C],2-succinyl[C],Propionyl_13C(3)[AnyN-term]
1987	O1,O2,O3,O4,O5,O8,O10,Y5,Y7,Y9	O6,O7,O9,Y1,Y2,Y3,Y4,Y6,Y8,Y10	6	Ub-Br2[C],Malonyl[C],NO_SMX_SIMD[C],DNCB_hapten[C],2-succinyl[C],Cytopiloyne[AnyN-term]
1988	O1,O2,O3,O4,O5,O8,O10,Y5,Y7,Y10	O6,O7,O9,Y1,Y2,Y3,Y4,Y6,Y8,Y9	8	Ub-Br2[C],Xle->Asn[L],BMOE[C],NO_SMX_SIMD[C],Xle->Asp[L],DNCB_hapten[C],Piperidine[AnyN-term],2-succinyl[C]
1989	O1,O2,O3,O4,O5,O8,O10,Y5,Y8,Y9	O6,O7,O9,Y1,Y2,Y3,Y4,Y6,Y7,Y10	7	Formyl[S],NEMsulfur[C],Ub-Br2[C],Hydroxycinnamyl[C],Malonyl[C],DNCB_hapten[C],2-succinyl[C]
1990	O1,O2,O3,O4,O5,O8,O10,Y5,Y8,Y10	O6,O7,O9,Y1,Y2,Y3,Y4,Y6,Y7,Y9	7	Formyl[S],NEMsulfur[C],Ub-Br2[C],Hydroxycinnamyl[C],BMOE[C],Pro->Trp[P],DNCB_hapten[C]
1991	O1,O2,O3,O4,O5,O8,O10,Y5,Y9,Y10	O6,O7,O9,Y1,Y2,Y3,Y4,Y6,Y7,Y8	8	Formyl[S],Hydroxycinnamyl[C],Diethylphosphate[C],BMOE[C],DNCB_hapten[C],Xle->Met[L],Cytopiloyne[AnyN-term],Thr->Xle[T]
1992	O1,O2,O3,O4,O5,O8,O10,Y6,Y7,Y8	O6,O7,O9,Y1,Y2,Y3,Y4,Y5,Y9,Y10	6	NEMsulfur[C],Ub-Br2[C],Malonyl[C],Xle->Asp[L],DNCB_hapten[C],2-succinyl[C]
1993	O1,O2,O3,O4,O5,O8,O10,Y6,Y7,Y9	O6,O7,O9,Y1,Y2,Y3,Y4,Y5,Y8,Y10	2	DNCB_hapten[C],2-succinyl[C]
1994	O1,O2,O3,O4,O5,O8,O10,Y6,Y7,Y10	O6,O7,O9,Y1,Y2,Y3,Y4,Y5,Y8,Y9	3	BMOE[C],DNCB_hapten[C],2-succinyl[C]
1995	O1,O2,O3,O4,O5,O8,O10,Y6,Y8,Y9	O6,O7,O9,Y1,Y2,Y3,Y4,Y5,Y7,Y10	4	Formyl[S],Ub-Br2[C],Hydroxycinnamyl[C],DNCB_hapten[C]
1996	O1,O2,O3,O4,O5,O8,O10,Y6,Y8,Y10	O6,O7,O9,Y1,Y2,Y3,Y4,Y5,Y7,Y9	4	Formyl[S],Ub-Br2[C],Hydroxycinnamyl[C],BMOE[C]
1997	O1,O2,O3,O4,O5,O8,O10,Y6,Y9,Y10	O6,O7,O9,Y1,Y2,Y3,Y4,Y5,Y7,Y8	2	Formyl[S],DNCB_hapten[C]
1998	O1,O2,O3,O4,O5,O8,O10,Y7,Y8,Y9	O6,O7,O9,Y1,Y2,Y3,Y4,Y5,Y6,Y10	4	Ub-Br2[C],Hydroxycinnamyl[C],DNCB_hapten[C],2-succinyl[C]
1999	O1,O2,O3,O4,O5,O8,O10,Y7,Y8,Y10	O6,O7,O9,Y1,Y2,Y3,Y4,Y5,Y6,Y9	3	Ub-Br2[C],BMOE[C],2-succinyl[C]
[truncated: 182,758 more rows]
